# Supplementary material for: Comprehensive understanding of Tn5 insertion preference improves transcription regulatory element identification
Source: NAR Genom Bioinform. 2021 Oct 27;3(4):lqab094. doi: 10.1093/nargab/lqab094 (PMC8557372; doi:10.1093/nargab/lqab094)
Supplement: lqab094_Supplemental_Files [file lqab094_supplemental_files.zip]

Archive with 2 entries (2 files):
- Table S3 TF enrichment analysis.xlsx
- Tn5 bias revised Supplementary manuscript resubmission 2.pdf
