# Supplementary material for: Comprehensive understanding of Tn5 insertion preference improves transcription regulatory element identification
Source: NAR Genom Bioinform. 2021 Oct 27;3(4):lqab094. doi: 10.1093/nargab/lqab094 (PMC8557372; doi:10.1093/nargab/lqab094)
Supplement: lqab094_Supplemental_Files [file lqab094_supplemental_files.zip › Table S3 TF enrichment analysis.xlsx]

## Sheet: Uncorrected-shared
#file	file_size	overlaps	odds_ratio	fishers_two_tail	fishers_left_tail	fishers_right_tail	combo_score
TFs_all/Mouse_EmbryonicStemCell_V6.5_POLR2A_GSM515671_DCid2877.bed.gz	6606	6471	2510.48	6.46831e-201	1	6.46831e-201	2260.89
TFs_all/Mouse_EmbryonicStemCell_HBG3_POLR2A_GSM968717_DCid32980.bed.gz	151	148	1913.96	2.04264e-201	1	2.04264e-201	2187.99
TFs_all/Mouse_EmbryonicStemCell_None_POLR2A_GSM2190193_DCid72446.bed.gz	7076	6838	1566.1	3.74076e-201	1	3.74076e-201	2127.12
TFs_all/Mouse_EmbryonicStemCell_None_POLR2A_GSM632040_DCid6014.bed.gz	9533	9131	1238.04	1.10615e-200	1	1.10615e-200	2054.32
TFs_all/Mouse_EmbryonicStemCell_None_POLR2A_GSM2520022_DCid83511.bed.gz	12246	11837	1195.21	5.80548e-201	1	5.80548e-201	2047.03
TFs_all/Mouse_EmbryonicStemCell_None_POLR2A_GSM535983_DCid40283.bed.gz	19746	18815	1146.05	1.60247e-200	1	1.33098e-200	2030.41
TFs_all/Mouse_EmbryonicStemCell_V6.5_POLR2A_GSM515675_DCid2873.bed.gz	16863	15965	995.798	1.20411e-200	1	1.20411e-200	1991.14
TFs_all/Mouse_EmbryonicStemCell_V6.5_TBP_GSM555162_DCid5762.bed.gz	12036	11391	980.598	4.7073e-201	1	4.7073e-201	1990.76
TFs_all/Mouse_EmbryonicStemCell_V6.5_POLR2A_GSM515674_DCid2874.bed.gz	15635	14798	972.322	5.36987e-201	1	5.36987e-201	1987.74
TFs_all/Mouse_EmbryonicStemCell_None_POLR2A_GSM2190194_DCid72445.bed.gz	5023	4749	929.938	3.35913e-201	1	3.35913e-201	1976.87
TFs_all/Mouse_EmbryonicStemCell_KH2_CDK9_GSM828132_DCid39984.bed.gz	3728	3536	922.388	2.37205e-201	1	2.37205e-201	1976
TFs_all/Mouse_EmbryonicStemCell_V6.5_POLR2A_GSM515669_DCid2879.bed.gz	14028	13222	883.627	9.20606e-201	1	9.20606e-201	1957.81
TFs_all/Mouse_EmbryonicStemCell_V6.5_CDK7_GSM1463942_DCid49496.bed.gz	10758	10156	887.902	1.30444e-200	1	1.30444e-200	1957.72
TFs_all/Mouse_EmbryonicStemCell_CMTi-1_RARA_GSM1047939_DCid38621.bed.gz	10509	9888	873.11	7.7972e-201	1	7.7972e-201	1955.06
TFs_all/Mouse_EmbryonicStemCell_None_GTF2B_GSM1816096_DCid68345.bed.gz	9337	8878	863.122	4.37932e-201	1	4.37932e-201	1954.18
TFs_all/Mouse_EmbryonicStemCell_Mouseembryonicstemcells_CXXC1_GSM2454338_DCid82181.bed.gz	3869	3689	856.817	8.20099e-201	1	8.20099e-201	1949.41
TFs_all/Mouse_EmbryonicStemCell_V6.5_POLR2A_GSM656322_DCid2869.bed.gz	9087	8576	858.087	9.23741e-201	1	9.23741e-201	1949.33
TFs_all/Mouse_EmbryonicStemCell_R1_DPF2_GSM2808666_DCid82774.bed.gz	3075	2935	839.767	7.78683e-201	1	7.78683e-201	1943.82
TFs_all/Mouse_EmbryonicStemCell_V6.5_POLR2A_GSM515670_DCid2878.bed.gz	15158	14177	805.393	6.28796e-201	1	6.28796e-201	1932.65
TFs_all/Mouse_EmbryonicStemCell_V6.5_POLR2A_GSM656323_DCid2868.bed.gz	7863	7395	788.611	7.3347e-201	1	7.3347e-201	1925.93
TFs_all/Mouse_EmbryonicStemCell_V6.5_POLR2A_GSM937543_DCid34075.bed.gz	19406	18092	784.442	8.44686e-201	1	8.44686e-201	1923.81
TFs_all/Mouse_EmbryonicStemCell_None_E2F1_GSM2655956_DCid86010.bed.gz	4152	3921	744.904	3.71603e-201	1	3.71603e-201	1912.28
TFs_all/Mouse_EmbryonicStemCell_None_POLR2A_GSM1173372_DCid47342.bed.gz	10582	9881	732.89	9.25585e-201	1	9.25585e-201	1903.81
TFs_all/Mouse_EmbryonicStemCell_None_POLR2A_GSM1173373_DCid47343.bed.gz	9330	8709	720.744	8.77601e-201	1	8.77601e-201	1899.21
TFs_all/Mouse_EmbryonicStemCell_E14_CXXC1_GSM1258239_DCid43178.bed.gz	8105	7601	721.577	1.00838e-200	1	1.00838e-200	1898.97
TFs_all/Mouse_EmbryonicStemCell_None_POLR2A_GSM1410336_DCid57724.bed.gz	10891	10145	716.13	7.2824e-201	1	7.2824e-201	1898.12
TFs_all/Mouse_EmbryonicStemCell_E14_POLR2A_GSM1873394_DCid74267.bed.gz	11301	10547	704.223	6.79795e-201	1	6.79795e-201	1893.56
TFs_all/Mouse_EmbryonicStemCell_None_GTF2B_GSM1816097_DCid68344.bed.gz	4756	4478	706.069	1.11669e-200	1	1.11669e-200	1892.28
TFs_all/Mouse_EmbryonicStemCell_V6.5_POLR2A_GSM515672_DCid2876.bed.gz	16441	15204	686.393	1.3478e-200	1	1.3478e-200	1883.36
TFs_all/Mouse_EmbryonicStemCell_V6.5_POLR2A_GSM656324_DCid2867.bed.gz	9383	8724	677.787	9.23101e-201	1	9.23101e-201	1881.26
TFs_all/Mouse_EmbryonicStemCell_R1_DPF2_GSM2808668_DCid82769.bed.gz	2495	2346	666.664	3.85604e-201	1	3.85604e-201	1880.05
TFs_all/Mouse_EmbryonicStemCell_None_E2F1_GSM2655957_DCid86009.bed.gz	5387	5044	665.221	1.18133e-200	1	1.18133e-200	1874.86
TFs_all/Mouse_EmbryonicStemCell_None_E2F1_GSM2655955_DCid86011.bed.gz	5783	5404	637.718	9.04884e-201	1	9.04884e-201	1863.76
TFs_all/Mouse_EmbryonicStemCell_None_POLR2A_GSM1410344_DCid57732.bed.gz	5123	4748	636.089	7.99972e-201	1	7.99972e-201	1863.52
TFs_all/Mouse_EmbryonicStemCell_None_E2F1_GSM2655958_DCid86012.bed.gz	6727	6288	621.403	5.99058e-201	1	5.99058e-201	1857.94
TFs_all/Mouse_EmbryonicStemCell_CMTi-1_RARA_GSM1047953_DCid38627.bed.gz	9163	8410	610.422	8.12519e-201	1	8.12519e-201	1851.57
TFs_all/Mouse_EmbryonicStemCell_V6.5_POLR2A_GSM515668_DCid2880.bed.gz	18959	17325	605.667	6.59932e-201	1	6.59932e-201	1850.14
TFs_all/Mouse_EmbryonicStemCell_R1_SMARCA4_GSM2808676_DCid86668.bed.gz	14650	13616	602.475	6.6877e-201	1	6.6877e-201	1848.57
TFs_all/Mouse_EmbryonicStemCell_V6.5_POLR2A_GSM656325_DCid2866.bed.gz	12552	11537	598.632	4.34597e-201	1	4.34597e-201	1848.44
TFs_all/Mouse_EmbryonicStemCell_None_POLR2A_GSM1173371_DCid47341.bed.gz	13008	11948	592.94	9.47793e-201	1	9.47793e-201	1842.56
TFs_all/Mouse_EmbryonicStemCell_V6.5_POLR2A_GSM515662_DCid2883.bed.gz	15563	14208	580.139	6.33719e-201	1	6.33719e-201	1837.87
TFs_all/Mouse_EmbryonicStemCell_None_POLR2A_GSM723019_DCid38304.bed.gz	16294	14827	582.374	8.74743e-201	1	8.74743e-201	1837.69
TFs_all/Mouse_EmbryonicStemCell_R1_SMARCA4_GSM2808653_DCid86953.bed.gz	11761	10930	578.15	6.55356e-201	1	6.55356e-201	1836.74
TFs_all/Mouse_EmbryonicStemCell_None_HMGA2_GSM2680414_DCid88178.bed.gz	12999	11829	576.298	6.55578e-201	1	6.55578e-201	1835.82
TFs_all/Mouse_EmbryonicStemCell_None_POU5F1_GSM1693786_DCid67364.bed.gz	8574	7940	575.809	6.34557e-201	1	6.34557e-201	1835.7
TFs_all/Mouse_EmbryonicStemCell_None_MBD3_GSM1571963_DCid51960.bed.gz	3278	3017	577.261	9.92571e-201	1	9.92571e-201	1834.65
TFs_all/Mouse_EmbryonicStemCell_V6.5_SUPT5H_GSM515665_DCid2902.bed.gz	8811	8085	576.074	1.01869e-200	1	1.01869e-200	1833.95
TFs_all/Mouse_EmbryonicStemCell_Mouseembryonicstemcells_CXXC1_GSM2454339_DCid82185.bed.gz	10272	9599	568.535	4.83915e-201	1	4.83915e-201	1833.11
TFs_all/Mouse_EmbryonicStemCell_E14_POLR2A_GSM1276711_DCid43417.bed.gz	16777	15307	559.002	5.75125e-201	1	5.75125e-201	1827.53
TFs_all/Mouse_EmbryonicStemCell_C6_POLR2A_GSM423358_DCid349.bed.gz	3446	3168	553.688	6.22571e-201	1	6.22571e-201	1824.46
TFs_all/Mouse_EmbryonicStemCell_None_MBD3_GSM1499119_DCid51367.bed.gz	5679	5190	539.285	4.42217e-201	1	4.42217e-201	1818.2
TFs_all/Mouse_EmbryonicStemCell_V6.5_POLR2A_GSM515673_DCid2875.bed.gz	19630	17745	541.508	7.00326e-201	1	7.00326e-201	1817.57
TFs_all/Mouse_EmbryonicStemCell_R1_SMARCA4_GSM2808665_DCid82771.bed.gz	16306	15018	518.845	1.46444e-200	1	1.30794e-200	1802.34
TFs_all/Mouse_EmbryonicStemCell_V6.5_HDAC1_GSM687278_DCid8271.bed.gz	5876	5310	502.703	4.6552e-201	1	4.6552e-201	1797.69
TFs_all/Mouse_EmbryonicStemCell_R1_SMARCA4_GSM2808672_DCid86671.bed.gz	9970	9189	500.619	8.88997e-201	1	8.88997e-201	1793.97
TFs_all/Mouse_EmbryonicStemCell_None_POLR2A_GSM1059013_DCid41333.bed.gz	16384	14744	497.897	9.27402e-201	1	9.27402e-201	1792.23
TFs_all/Mouse_EmbryonicStemCell_None_POU5F1_GSM1693784_DCid67366.bed.gz	8783	8030	490.264	6.61417e-201	1	6.61417e-201	1789.09
TFs_all/Mouse_EmbryonicStemCell_None_SIRT6_GSM1607366_DCid52815.bed.gz	7950	7296	467.411	5.45325e-201	1	5.45325e-201	1776.05
TFs_all/Mouse_EmbryonicStemCell_V6.5_ZFP281_GSM2286867_DCid73007.bed.gz	3779	3460	471.694	1.17758e-200	1	1.17758e-200	1775.71
TFs_all/Mouse_EmbryonicStemCell_J1_POLR2A_GSM1234317_DCid47520.bed.gz	1408	1275	467.271	6.26396e-201	1	6.26396e-201	1775.42
TFs_all/Mouse_EmbryonicStemCell_None_EP300_GSM2258253_DCid71697.bed.gz	8347	7514	471.052	1.18974e-200	1	1.18974e-200	1775.28
TFs_all/Mouse_EmbryonicStemCell_OS25_POLR2A_GSM850475_DCid5604.bed.gz	16859	15000	463.927	1.16918e-200	1	1.16918e-200	1770.95
TFs_all/Mouse_EmbryonicStemCell_None_POLR2A_GSM1173374_DCid47344.bed.gz	15346	13721	451.779	6.35473e-201	1	6.35473e-201	1765.63
TFs_all/Mouse_EmbryonicStemCell_None_POLR2A_GSM2652715_DCid81950.bed.gz	13090	11831	446.023	5.44362e-201	1	5.44362e-201	1762.52
TFs_all/Mouse_EmbryonicStemCell_None_POLR2A_GSM786614_DCid5674.bed.gz	3016	2715	448.559	9.30458e-201	1	9.30458e-201	1762.11
TFs_all/Mouse_EmbryonicStemCell_None_HMGA1_GSM2680395_DCid84071.bed.gz	7892	6946	443.54	5.56757e-201	1	5.56757e-201	1760.82
TFs_all/Mouse_EmbryonicStemCell_V6.5_HDAC2_GSM687280_DCid8273.bed.gz	10469	9288	444.16	8.77035e-201	1	8.77035e-201	1759.49
TFs_all/Mouse_EmbryonicStemCell_None_EP300_GSM1410342_DCid57730.bed.gz	12251	10945	444.319	1.33748e-200	1	1.33748e-200	1757.98
TFs_all/Mouse_EmbryonicStemCell_V6.5_TBP_GSM555160_DCid5761.bed.gz	19771	17447	435.235	1.17508e-200	1	1.17508e-200	1752.52
TFs_all/Mouse_EmbryonicStemCell_MPI-II_RYBP_GSM2038451_DCid73498.bed.gz	5330	4849	423.221	4.2674e-201	1	4.2674e-201	1748.28
TFs_all/Mouse_EmbryonicStemCell_None_POLR2A_GSM749807_DCid4427.bed.gz	25977	22670	431.612	1.97298e-200	1	1.58613e-200	1748.13
TFs_all/Mouse_EmbryonicStemCell_None_SMARCA4_GSM2521516_DCid75204.bed.gz	1128	1017	402.383	1.18252e-201	1	1.18252e-201	1738.51
TFs_all/Mouse_EmbryonicStemCell_V6.5_POLR2A_GSM1572308_DCid59476.bed.gz	15003	13313	413.194	9.14981e-201	1	9.14981e-201	1738.47
TFs_all/Mouse_EmbryonicStemCell_E14_NFYA_GSM1370111_DCid48618.bed.gz	5939	5312	398.731	1.25399e-200	1	1.25399e-200	1727.01
TFs_all/Mouse_EmbryonicStemCell_TNGA_POLR2A_GSM758174_DCid9084.bed.gz	9332	8255	391.305	8.51246e-201	1	8.51246e-201	1723.03
TFs_all/Mouse_EmbryonicStemCell_3.2N_MEN1_GSM928128_DCid8980.bed.gz	21819	19236	394.276	1.68171e-200	1	1.07072e-200	1722.67
TFs_all/Mouse_EmbryonicStemCell_None_POLR2A_GSM2629651_DCid83869.bed.gz	17163	15270	389.726	1.05423e-200	1	1.05423e-200	1721.07
TFs_all/Mouse_EmbryonicStemCell_J1_POLR2A_GSM1234312_DCid47515.bed.gz	5186	4594	384.259	4.15468e-201	1	4.15468e-201	1720.46
TFs_all/Mouse_EmbryonicStemCell_None_EP300_GSM2258252_DCid71698.bed.gz	7423	6529	377.124	9.58793e-201	1	9.58793e-201	1711.94
TFs_all/Mouse_EmbryonicStemCell_46C_POLR2A_GSM2474111_DCid84434.bed.gz	23963	21269	380.837	2.07952e-200	1	1.17069e-200	1711.88
TFs_all/Mouse_EmbryonicStemCell_None_POLR2A_GSM749812_DCid4425.bed.gz	17613	15379	372.699	7.56809e-201	1	7.56809e-201	1709.41
TFs_all/Mouse_EmbryonicStemCell_None_POLR2A_GSM1865695_DCid67356.bed.gz	19180	16645	364.233	9.75905e-201	1	9.75905e-201	1701.83
TFs_all/Mouse_EmbryonicStemCell_None_SOX2_GSM2341318_DCid75215.bed.gz	2098	1891	361.694	6.4781e-201	1	6.4781e-201	1701.33
TFs_all/Mouse_EmbryonicStemCell_None_POLR2A_GSM935893_DCid37688.bed.gz	16583	14478	360.333	5.6578e-201	1	5.6578e-201	1700.74
TFs_all/Mouse_EmbryonicStemCell_E14_POLR2A_GSM1873398_DCid74263.bed.gz	947	833	351.958	3.60802e-201	1	3.60802e-201	1695.6
TFs_all/Mouse_EmbryonicStemCell_None_KLF4_GSM2438466_DCid76355.bed.gz	1805	1592	354.619	7.27054e-201	1	7.27054e-201	1695.2
TFs_all/Mouse_EmbryonicStemCell_None_POLR2A_GSM1059015_DCid41335.bed.gz	16825	14566	354.014	9.63524e-201	1	9.63524e-201	1693.67
TFs_all/Mouse_EmbryonicStemCell_R1_DPF2_GSM2808654_DCid86954.bed.gz	1335	1196	346.465	6.49464e-201	1	6.49464e-201	1688.89
TFs_all/Mouse_EmbryonicStemCell_None_SOX2_GSM2341320_DCid75213.bed.gz	2157	1919	339.896	1.53839e-201	1	1.53839e-201	1688.63
TFs_all/Mouse_EmbryonicStemCell_None_NFYA_GSM632038_DCid6012.bed.gz	871	761	341.764	3.8124e-201	1	3.8124e-201	1686.9
TFs_all/Mouse_EmbryonicStemCell_None_SMARCA4_GSM2521514_DCid75206.bed.gz	4145	3663	342.341	4.46309e-201	1	4.46309e-201	1686.81
TFs_all/Mouse_EmbryonicStemCell_None_POLR2A_GSM1865697_DCid67354.bed.gz	20416	17544	345.577	9.56103e-201	1	7.4329e-201	1686.74
TFs_all/Mouse_EmbryonicStemCell_J1_ARID3A_GSM2412028_DCid82367.bed.gz	3460	2993	343.544	9.2177e-201	1	9.2177e-201	1685.17
TFs_all/Mouse_EmbryonicStemCell_None_POLR2A_GSM1865698_DCid67353.bed.gz	17023	14686	338.038	6.65144e-201	1	6.65144e-201	1681.7
TFs_all/Mouse_EmbryonicStemCell_V6.5_POLR2A_GSM515667_DCid2881.bed.gz	24950	21122	335.729	8.62135e-201	1	6.36288e-201	1678.77
TFs_all/Mouse_EmbryonicStemCell_None_SIN3A_GSM611196_DCid87.bed.gz	16524	14108	334.528	1.41932e-200	1	1.41932e-200	1675.92
TFs_all/Mouse_EmbryonicStemCell_V6.5_SMARCA4_GSM896923_DCid33719.bed.gz	3768	3247	326.489	3.10196e-201	1	3.10196e-201	1674.42
TFs_all/Mouse_EmbryonicStemCell_None_KLF4_GSM2438467_DCid76354.bed.gz	2422	2113	327.53	6.18334e-201	1	6.18334e-201	1672.84
TFs_all/Mouse_EmbryonicStemCell_ZhBTc4_SMARCA4_GSM2341304_DCid75228.bed.gz	2296	2017	320.638	1.98411e-201	1	1.98411e-201	1670.81
TFs_all/Mouse_EmbryonicStemCell_V6.5_POLR2A_GSM545205_DCid5756.bed.gz	22478	19119	327.521	1.31961e-200	1	7.55954e-201	1670.08
TFs_all/Mouse_EmbryonicStemCell_None_POLR2A_GSM786613_DCid5673.bed.gz	689	599	325.007	8.8211e-201	1	8.8211e-201	1669.32
TFs_all/Mouse_EmbryonicStemCell_V6.5_POLR2A_GSM318444_DCid2884.bed.gz	19195	16336	315.556	5.88463e-201	1	5.88463e-201	1662.26
TFs_all/Mouse_EmbryonicStemCell_E14Tg2A_RYBP_GSM1657391_DCid56519.bed.gz	6134	5327	314.689	5.95671e-201	1	5.95671e-201	1661.42
TFs_all/Mouse_EmbryonicStemCell_None_HDAC1_GSM2417173_DCid73577.bed.gz	35570	28986	318.78	1.86678e-200	1	1.5666e-200	1661.03
TFs_all/Mouse_EmbryonicStemCell_None_POLR2A_GSM935895_DCid37689.bed.gz	15278	13073	312.481	8.48418e-201	1	8.48418e-201	1658.12
TFs_all/Mouse_EmbryonicStemCell_None_POLR2A_GSM2481935_DCid76198.bed.gz	24839	20675	313.7	1.61417e-200	1	1.27939e-200	1656.92
TFs_all/Mouse_EmbryonicStemCell_None_MYC_GSM2417145_DCid73600.bed.gz	7142	6210	306.727	1.18567e-200	1	1.18567e-200	1651.55
TFs_all/Mouse_EmbryonicStemCell_None_POLR2A_GSM2520026_DCid83508.bed.gz	20441	17832	305.195	9.53693e-201	1	7.94763e-201	1650.89
TFs_all/Mouse_EmbryonicStemCell_None_POLR2A_GSM2281270_DCid72437.bed.gz	30725	25286	307.144	1.66866e-200	1	9.67394e-201	1650.72
TFs_all/Mouse_EmbryonicStemCell_None_HCFC1_GSM1003799_DCid46425.bed.gz	30252	24821	304.304	1.18489e-200	1	7.96764e-201	1649.27
TFs_all/Mouse_EmbryonicStemCell_None_POU5F1_GSM566277_DCid4491.bed.gz	3132	2667	297.001	1.66831e-201	1	1.66831e-201	1649.25
TFs_all/Mouse_EmbryonicStemCell_V6.5_POLR2A_GSM1487066_DCid50473.bed.gz	8603	7421	303.648	1.1328e-200	1	1.1328e-200	1648.8
TFs_all/Mouse_EmbryonicStemCell_E14_NFYB_GSM1370112_DCid48619.bed.gz	3565	3088	297.015	3.42006e-201	1	3.42006e-201	1646.71
TFs_all/Mouse_EmbryonicStemCell_None_TBP_GSM774944_DCid4621.bed.gz	1687	1441	292.209	2.70888e-201	1	2.70888e-201	1642.82
TFs_all/Mouse_EmbryonicStemCell_None_POLR2A_GSM747548_DCid5946.bed.gz	19918	16566	296.121	8.09965e-201	1	8.09965e-201	1642.76
TFs_all/Mouse_EmbryonicStemCell_None_POLR2A_GSM2027599_DCid72441.bed.gz	27955	22572	295.603	1.37693e-200	1	7.6687e-201	1640.36
TFs_all/Mouse_EmbryonicStemCell_E14_POLR2A_GSM699166_DCid422.bed.gz	26589	21916	293.433	1.30689e-200	1	6.83065e-201	1638.42
TFs_all/Mouse_EmbryonicStemCell_E14_MYC_GSM288356_DCid417.bed.gz	322	274	280.641	4.99455e-202	1	4.99455e-202	1637.1
TFs_all/Mouse_EmbryonicStemCell_None_SMARCA4_GSM2521515_DCid75205.bed.gz	5017	4339	287.024	1.11844e-200	1	1.11844e-200	1632.61
TFs_all/Mouse_EmbryonicStemCell_E14_EP300_GSM699164_DCid406.bed.gz	761	647	277.438	1.64469e-201	1	1.64469e-201	1629.57
TFs_all/Mouse_EmbryonicStemCell_None_POU5F1_GSM1693785_DCid67365.bed.gz	3188	2711	277.14	2.52529e-201	1	2.52529e-201	1627.74
TFs_all/Mouse_EmbryonicStemCell_ZhBTc4_POLR2A_GSM515676_DCid2872.bed.gz	23737	19590	282.333	1.86101e-200	1	1.46846e-200	1626.06
TFs_all/Mouse_EmbryonicStemCell_None_POLR2A_GSM1059034_DCid41354.bed.gz	27658	22706	280.499	1.16975e-200	1	8.9381e-201	1625.82
TFs_all/Mouse_EmbryonicStemCell_V6.5_POLR2A_GSM1487059_DCid50466.bed.gz	14074	11963	275.572	8.46526e-201	1	8.46526e-201	1621.84
TFs_all/Mouse_EmbryonicStemCell_None_SOX2_GSM2341315_DCid75218.bed.gz	3276	2820	269.644	3.14259e-201	1	3.14259e-201	1619.04
TFs_all/Mouse_EmbryonicStemCell_V6.5_GABPA_GSM1861943_DCid56061.bed.gz	4617	3898	268.503	3.63171e-201	1	3.63171e-201	1617.31
TFs_all/Mouse_EmbryonicStemCell_None_POLR2A_GSM918749_DCid46422.bed.gz	20934	17188	272.223	1.26646e-200	1	1.25662e-200	1616.9
TFs_all/Mouse_EmbryonicStemCell_None_NRF1_GSM2112885_DCid70127.bed.gz	3749	3268	270	9.55845e-201	1	9.55845e-201	1615.52
TFs_all/Mouse_EmbryonicStemCell_R1_TBX3_GSM1464539_DCid54560.bed.gz	4985	4172	263.806	2.14461e-201	1	2.14461e-201	1614.04
TFs_all/Mouse_EmbryonicStemCell_None_POLR2A_GSM2190192_DCid72447.bed.gz	2518	2133	262.35	2.10332e-201	1	2.10332e-201	1612.51
TFs_all/Mouse_EmbryonicStemCell_E14Tg2A_TCF3_GSM1782923_DCid72460.bed.gz	2067	1754	260.465	9.57867e-201	1	9.57867e-201	1605.14
TFs_all/Mouse_EmbryonicStemCell_E14_MAX_GSM1171650_DCid44270.bed.gz	14117	11627	258.35	7.5058e-201	1	7.5058e-201	1603.63
TFs_all/Mouse_EmbryonicStemCell_None_TBP_GSM1816105_DCid68336.bed.gz	16805	14113	256.377	7.51661e-201	1	7.51661e-201	1601.42
TFs_all/Mouse_EmbryonicStemCell_None_TAF3_GSM774940_DCid4606.bed.gz	32247	25553	256.675	1.91656e-200	1	1.56068e-200	1598.5
TFs_all/Mouse_EmbryonicStemCell_None_ZFP57_GSM1572288_DCid59456.bed.gz	1737	1454	251.393	4.97953e-201	1	4.97953e-201	1597.17
TFs_all/Mouse_EmbryonicStemCell_None_SOX2_GSM1050301_DCid34548.bed.gz	7851	6482	252.263	1.15025e-200	1	1.15025e-200	1595.27
TFs_all/Mouse_EmbryonicStemCell_None_POU5F1_GSM2341312_DCid75221.bed.gz	2188	1884	249.225	7.2565e-201	1	7.2565e-201	1593.37
TFs_all/Mouse_EmbryonicStemCell_None_SOX2_GSM1050298_DCid34527.bed.gz	2634	2187	248.99	8.01949e-201	1	8.01949e-201	1592.75
TFs_all/Mouse_EmbryonicStemCell_KH2_POLR2A_GSM1893995_DCid70891.bed.gz	6047	5131	245.738	3.9589e-201	1	3.9589e-201	1591.39
TFs_all/Mouse_EmbryonicStemCell_ZhBTc4_POLR2A_GSM515677_DCid2871.bed.gz	25325	20357	245.871	1.64718e-200	1	6.49156e-201	1586.63
TFs_all/Mouse_EmbryonicStemCell_OS25_POLR2A_GSM850468_DCid5597.bed.gz	20485	16622	244.6	1.23246e-200	1	1.18575e-200	1586.14
TFs_all/Mouse_EmbryonicStemCell_E14_NFYC_GSM1370113_DCid48620.bed.gz	3941	3291	237.63	2.06509e-201	1	2.06509e-201	1583.92
TFs_all/Mouse_EmbryonicStemCell_None_POLR2A_GSM2190191_DCid72448.bed.gz	8083	6641	242.096	9.9734e-201	1	9.9734e-201	1583.9
TFs_all/Mouse_EmbryonicStemCell_E14_POU5F1_GSM1587027_DCid52773.bed.gz	10034	8138	240.266	8.95905e-201	1	8.95905e-201	1582.07
TFs_all/Mouse_EmbryonicStemCell_None_RUNX1_GSM1574788_DCid55145.bed.gz	9048	7453	237.614	5.20538e-201	1	5.20538e-201	1580.73
TFs_all/Mouse_EmbryonicStemCell_None_POU5F1_GSM2341313_DCid75220.bed.gz	2904	2479	236.797	5.6314e-201	1	5.6314e-201	1579.47
TFs_all/Mouse_EmbryonicStemCell_E14_ZFX_GSM288352_DCid438.bed.gz	5932	4871	234.019	2.78802e-201	1	2.78802e-201	1578.46
TFs_all/Mouse_EmbryonicStemCell_None_SOX2_GSM1308180_DCid44479.bed.gz	414	340	232.947	3.21276e-201	1	3.21276e-201	1576.65
TFs_all/Mouse_EmbryonicStemCell_None_TCF12_GSM1288311_DCid53111.bed.gz	125007	58247	238.745	2.93923e-200	1	1.75024e-200	1576.17
TFs_all/Mouse_EmbryonicStemCell_V6.5_POLR2A_GSM937539_DCid34083.bed.gz	31014	24475	234.944	1.71012e-200	1	7.73217e-201	1573.4
TFs_all/Mouse_EmbryonicStemCell_None_FOXD3_GSM1410360_DCid57748.bed.gz	2392	1973	231.35	5.42427e-201	1	5.42427e-201	1572.87
TFs_all/Mouse_EmbryonicStemCell_None_MTF2_GSM2596860_DCid87001.bed.gz	3636	3007	231.243	8.46481e-201	1	8.46481e-201	1571.22
TFs_all/Mouse_EmbryonicStemCell_None_SOX2_GSM2341317_DCid75216.bed.gz	4945	4174	229.851	9.48553e-201	1	9.48553e-201	1569.09
TFs_all/Mouse_EmbryonicStemCell_None_POU5F1_GSM1059024_DCid41344.bed.gz	17830	14139	228.066	8.62125e-201	1	8.62125e-201	1567.17
TFs_all/Mouse_EmbryonicStemCell_E14_EZH2_GSM1199183_DCid41898.bed.gz	10417	8622	223.206	9.82566e-201	1	9.82566e-201	1560.51
TFs_all/Mouse_EmbryonicStemCell_V6.5_POLR2A_GSM1566094_DCid50861.bed.gz	28359	22691	222.974	1.00278e-200	1	8.20503e-201	1560.14
TFs_all/Mouse_EmbryonicStemCell_2TS22C_SOX2_GSM1704280_DCid77439.bed.gz	3078	2433	217.8	2.45591e-201	1	2.45591e-201	1558.11
TFs_all/Mouse_EmbryonicStemCell_None_SOX2_GSM2341316_DCid75217.bed.gz	5598	4646	220.244	1.22745e-200	1	1.22745e-200	1555.9
TFs_all/Mouse_EmbryonicStemCell_J1_HDAC1_GSM1370514_DCid48648.bed.gz	2745	2233	213.633	2.32096e-201	1	2.32096e-201	1552.71
TFs_all/Mouse_EmbryonicStemCell_None_MAPK8_GSM632036_DCid6010.bed.gz	318	260	207.768	2.50007e-202	1	2.50007e-202	1552.1
TFs_all/Mouse_EmbryonicStemCell_None_SIN3A_GSM611197_DCid86.bed.gz	11117	8875	214.484	4.74318e-201	1	4.74318e-201	1551.45
TFs_all/Mouse_EmbryonicStemCell_R1_EP300_GSM558675_DCid2632.bed.gz	3770	3057	211.288	2.26663e-201	1	2.26663e-201	1549.59
TFs_all/Mouse_EmbryonicStemCell_None_TCF12_GSM1288313_DCid53113.bed.gz	117775	56516	214.914	2.87645e-200	1	1.89175e-200	1545.97
TFs_all/Mouse_EmbryonicStemCell_2TS22C_SOX2_GSM1704278_DCid77441.bed.gz	3837	3034	212.416	1.05953e-200	1	1.05953e-200	1545.96
TFs_all/Mouse_EmbryonicStemCell_None_POLR2A_GSM1059036_DCid41356.bed.gz	26873	20909	211.953	1.51337e-200	1	1.09818e-200	1544.13
TFs_all/Mouse_EmbryonicStemCell_None_SUPT5H_GSM1059037_DCid41357.bed.gz	22162	17432	210.147	7.57871e-201	1	6.86954e-201	1543.98
TFs_all/Mouse_EmbryonicStemCell_V6.5_POLR2A_GSM1566095_DCid50862.bed.gz	27292	21528	211.229	1.60646e-200	1	1.46961e-200	1542.94
TFs_all/Mouse_EmbryonicStemCell_V6.5_ZFP281_GSM2286870_DCid73005.bed.gz	21561	17247	208.999	7.6176e-201	1	6.74682e-201	1542.38
TFs_all/Mouse_EmbryonicStemCell_None_CDK9_GSM1082347_DCid40169.bed.gz	33972	25080	209.202	1.32296e-200	1	9.98668e-201	1540.81
TFs_all/Mouse_EmbryonicStemCell_None_SMARCA4_GSM2521519_DCid75201.bed.gz	614	512	201.994	1.22531e-201	1	1.22531e-201	1538.62
TFs_all/Mouse_EmbryonicStemCell_TC1_ZFP57_GSM1572286_DCid59454.bed.gz	1734	1402	205.931	7.04701e-201	1	7.04701e-201	1538.37
TFs_all/Mouse_EmbryonicStemCell_None_MAPK8_GSM632037_DCid6011.bed.gz	1543	1239	203.564	4.97417e-201	1	4.97417e-201	1536.19
TFs_all/Mouse_EmbryonicStemCell_V6.5_HDAC2_GSM687279_DCid8272.bed.gz	16923	13105	204.418	8.75765e-201	1	8.75765e-201	1535.52
TFs_all/Mouse_EmbryonicStemCell_None_MTF2_GSM2596858_DCid82556.bed.gz	9046	7285	203.695	9.86209e-201	1	9.86209e-201	1534.1
TFs_all/Mouse_EmbryonicStemCell_J1_TGIF2_GSM1606384_DCid56408.bed.gz	31940	23737	203.771	1.07596e-200	1	6.97453e-201	1533.92
TFs_all/Mouse_EmbryonicStemCell_V6.5_RCOR1_GSM845235_DCid8305.bed.gz	1902	1521	202.448	8.99653e-201	1	8.99653e-201	1532.63
TFs_all/Mouse_EmbryonicStemCell_None_ELL2_GSM749809_DCid3229.bed.gz	1748	1398	196.743	5.38647e-201	1	5.38647e-201	1526.08
TFs_all/Mouse_EmbryonicStemCell_None_ZFP57_GSM1572287_DCid59455.bed.gz	1261	1007	192.997	1.10353e-201	1	1.10353e-201	1525.76
TFs_all/Mouse_EmbryonicStemCell_None_POU5F1_GSM2341314_DCid75219.bed.gz	4363	3625	197.89	1.01082e-200	1	1.01082e-200	1525.68
TFs_all/Mouse_EmbryonicStemCell_V6.5_POLR2A_GSM937538_DCid34080.bed.gz	33857	25460	196.994	1.06476e-200	1	8.86033e-201	1524.19
TFs_all/Mouse_EmbryonicStemCell_ZhBTc4_SOX2_GSM703186_DCid43845.bed.gz	4002	3183	192.309	1.8831e-201	1	1.8831e-201	1522.96
TFs_all/Mouse_EmbryonicStemCell_None_POU5F1_GSM2257273_DCid76202.bed.gz	8306	6672	196.572	1.29138e-200	1	1.29138e-200	1522.94
TFs_all/Mouse_EmbryonicStemCell_J1_ARID3A_GSM1370512_DCid48646.bed.gz	11870	9285	195.214	1.21075e-200	1	1.21075e-200	1521.15
TFs_all/Mouse_EmbryonicStemCell_None_POU5F1_GSM1693787_DCid67363.bed.gz	10471	8263	192.87	4.67086e-201	1	4.67086e-201	1520.81
TFs_all/Mouse_EmbryonicStemCell_None_BMI1_GSM2332494_DCid75119.bed.gz	8963	7253	192.298	3.62699e-201	1	3.62699e-201	1520.78
TFs_all/Mouse_EmbryonicStemCell_V6.5_POLR2A_GSM1566100_DCid50867.bed.gz	27064	21043	196.049	2.39081e-200	1	1.49643e-200	1520.13
TFs_all/Mouse_EmbryonicStemCell_None_ASH1L_GSM1177752_DCid41754.bed.gz	216	173	192.14	4.6442e-201	1	4.6442e-201	1519.73
TFs_all/Mouse_EmbryonicStemCell_ZhBTc4_POU5F1_GSM2341286_DCid75246.bed.gz	3886	3150	193.937	1.08142e-200	1	1.08142e-200	1519.63
TFs_all/Mouse_EmbryonicStemCell_V6.5_POLR2A_GSM1463941_DCid49495.bed.gz	27567	21488	195.126	1.99488e-200	1	1.34033e-200	1519.37
TFs_all/Mouse_EmbryonicStemCell_V6.5_POLR2A_GSM1572307_DCid59475.bed.gz	19878	15681	192.753	8.49578e-201	1	6.69304e-201	1518.66
TFs_all/Mouse_EmbryonicStemCell_ZhBTc4_POLR2A_GSM515678_DCid2870.bed.gz	27567	20901	193.203	1.06341e-200	1	9.32929e-201	1518.59
TFs_all/Mouse_EmbryonicStemCell_ZhBTc4_SMARCA4_GSM2341303_DCid75229.bed.gz	801	657	192.988	9.66949e-201	1	9.66949e-201	1518.58
TFs_all/Mouse_EmbryonicStemCell_2TS22C_SOX2_GSM1704277_DCid77442.bed.gz	4280	3273	189.56	3.23584e-201	1	3.23584e-201	1517.01
TFs_all/Mouse_EmbryonicStemCell_ZhBTc4_SOX2_GSM2341292_DCid75240.bed.gz	5126	4160	190.06	8.90708e-201	1	8.90708e-201	1514.44
TFs_all/Mouse_EmbryonicStemCell_V6.5_POLR2A_GSM1566097_DCid50864.bed.gz	30966	23695	188.395	1.50259e-200	1	8.20645e-201	1510.19
TFs_all/Mouse_EmbryonicStemCell_None_HDAC1_GSM1335482_DCid56096.bed.gz	41598	29214	186.504	1.13023e-200	1	8.67164e-201	1508.21
TFs_all/Mouse_EmbryonicStemCell_V6.5_MBD3_GSM1246867_DCid43042.bed.gz	713	558	178.464	4.83049e-202	1	4.83049e-202	1505.74
TFs_all/Mouse_EmbryonicStemCell_E14_E2F1_GSM288349_DCid405.bed.gz	25793	19634	184.351	1.60082e-200	1	1.08489e-200	1503.72
TFs_all/Mouse_EmbryonicStemCell_None_SMARCA4_GSM2417177_DCid73573.bed.gz	17470	13304	183.806	1.27322e-200	1	1.27322e-200	1503.62
TFs_all/Mouse_EmbryonicStemCell_None_EZH2_GSM2393584_DCid73248.bed.gz	14069	11459	182.386	8.50338e-201	1	8.50338e-201	1502.7
TFs_all/Mouse_EmbryonicStemCell_HBG3_POLR2A_GSM1346038_DCid48406.bed.gz	13803	10715	179.959	5.06935e-201	1	5.06935e-201	1500.52
TFs_all/Mouse_EmbryonicStemCell_CCE_SOX2_GSM1923657_DCid59138.bed.gz	6957	5427	179.735	4.61828e-201	1	4.61828e-201	1500.46
TFs_all/Mouse_EmbryonicStemCell_None_POLR2A_GSM1499139_DCid51387.bed.gz	17178	13355	180.44	6.84188e-201	1	6.84188e-201	1500.31
TFs_all/Mouse_EmbryonicStemCell_None_SOX2_GSM2438475_DCid76346.bed.gz	4236	3275	178.281	4.42017e-201	1	4.42017e-201	1498.25
TFs_all/Mouse_EmbryonicStemCell_None_POU5F1_GSM1059033_DCid41353.bed.gz	34464	24636	180.243	1.23385e-200	1	1.08803e-200	1498.08
TFs_all/Mouse_EmbryonicStemCell_None_SOX2_GSM1436070_DCid53245.bed.gz	3005	2361	178.973	7.55652e-201	1	7.55652e-201	1497.63
TFs_all/Mouse_EmbryonicStemCell_None_SOX2_GSM1050304_DCid34554.bed.gz	6625	5130	177.232	3.71737e-201	1	3.71737e-201	1497.11
TFs_all/Mouse_EmbryonicStemCell_V6.5_ZFP281_GSM2286874_DCid73003.bed.gz	6478	5017	179.05	1.07656e-200	1	1.07656e-200	1496.6
TFs_all/Mouse_EmbryonicStemCell_KH2_POU5F1_GSM1059862_DCid33794.bed.gz	63722	40037	180.153	2.22651e-200	1	1.28379e-200	1496.01
TFs_all/Mouse_EmbryonicStemCell_None_RYBP_GSM2192982_DCid71187.bed.gz	3219	2647	177.086	5.17742e-201	1	5.17742e-201	1495.8
TFs_all/Mouse_EmbryonicStemCell_None_POLR2A_GSM1865696_DCid67355.bed.gz	21744	16713	178.573	1.54084e-200	1	1.14903e-200	1494.67
TFs_all/Mouse_EmbryonicStemCell_V6.5_HDAC1_GSM687277_DCid8270.bed.gz	2801	2165	176.333	5.49145e-201	1	5.49145e-201	1494.37
TFs_all/Mouse_EmbryonicStemCell_KH2_POLR2A_GSM1893994_DCid70892.bed.gz	2742	2188	174.446	2.84414e-201	1	2.84414e-201	1493.39
TFs_all/Mouse_EmbryonicStemCell_E14_CBX8_GSM1306492_DCid48081.bed.gz	676	540	174.379	5.0875e-201	1	5.0875e-201	1491.4
TFs_all/Mouse_EmbryonicStemCell_2TS22C_SOX2_GSM1704279_DCid77440.bed.gz	7253	5377	173.108	6.03598e-201	1	6.03598e-201	1488.74
TFs_all/Mouse_EmbryonicStemCell_None_POU5F1_GSM2438471_DCid76350.bed.gz	4920	3754	171.603	6.08756e-201	1	6.08756e-201	1486.19
TFs_all/Mouse_EmbryonicStemCell_46C_POLR2A_GSM1941474_DCid67540.bed.gz	6742	5365	170.786	4.31729e-201	1	4.31729e-201	1485.92
TFs_all/Mouse_EmbryonicStemCell_E14_SOX2_GSM288347_DCid431.bed.gz	3506	2695	170.806	5.30887e-201	1	5.30887e-201	1485.28
TFs_all/Mouse_EmbryonicStemCell_None_SOX2_GSM2438473_DCid76348.bed.gz	2921	2228	169.275	4.51363e-201	1	4.51363e-201	1483.2
TFs_all/Mouse_EmbryonicStemCell_None_POU5F1_GSM1910645_DCid73465.bed.gz	9564	7190	169.441	6.66139e-201	1	6.66139e-201	1482.23
TFs_all/Mouse_EmbryonicStemCell_V6.5_CHD4_GSM687284_DCid8276.bed.gz	7580	5759	167.901	3.22619e-201	1	3.22619e-201	1481.92
TFs_all/Mouse_EmbryonicStemCell_V6.5_POLR2A_GSM2286865_DCid73008.bed.gz	26380	19085	170.615	1.55786e-200	1	1.45398e-200	1481.49
TFs_all/Mouse_EmbryonicStemCell_None_NRF1_GSM1891642_DCid58923.bed.gz	21183	15726	169.287	9.98805e-201	1	8.22181e-201	1480.67
TFs_all/Mouse_EmbryonicStemCell_None_SOX2_GSM2454137_DCid83664.bed.gz	341	274	162.918	5.00482e-202	1	5.00482e-202	1479.16
TFs_all/Mouse_EmbryonicStemCell_R1_POLR2A_GSM2586551_DCid75372.bed.gz	20680	16572	169.594	2.0847e-200	1	1.0488e-200	1478.82
TFs_all/Mouse_EmbryonicStemCell_None_EP300_GSM2417169_DCid73581.bed.gz	18872	13891	166.144	5.26959e-201	1	5.26959e-201	1477.31
TFs_all/Mouse_EmbryonicStemCell_None_CHD4_GSM1571962_DCid51959.bed.gz	15642	11650	166.516	1.05262e-200	1	1.05262e-200	1475.74
TFs_all/Mouse_EmbryonicStemCell_V6.5_CHD4_GSM687283_DCid8275.bed.gz	7700	5804	164.77	4.0691e-201	1	4.0691e-201	1475.74
TFs_all/Mouse_EmbryonicStemCell_E14_SMARCA4_GSM359413_DCid452.bed.gz	778	598	164.211	4.12951e-201	1	4.12951e-201	1474.71
TFs_all/Mouse_EmbryonicStemCell_None_EP300_GSM723018_DCid38303.bed.gz	74909	43300	166.359	2.84287e-200	1	1.44765e-200	1472.28
TFs_all/Mouse_EmbryonicStemCell_None_EP300_GSM918750_DCid46423.bed.gz	74909	43300	166.359	2.84287e-200	1	1.44765e-200	1472.28
TFs_all/Mouse_EmbryonicStemCell_None_RYBP_GSM2192980_DCid71189.bed.gz	7182	5836	163.293	7.42939e-201	1	7.42939e-201	1471.21
TFs_all/Mouse_EmbryonicStemCell_V6.5_POLR2A_GSM2286868_DCid73006.bed.gz	22250	16939	163.835	1.45951e-200	1	1.39802e-200	1470.01
TFs_all/Mouse_EmbryonicStemCell_None_RYBP_GSM2192981_DCid71188.bed.gz	4571	3707	162.501	1.06005e-200	1	1.06005e-200	1468.68
TFs_all/Mouse_EmbryonicStemCell_None_POU5F1_GSM1059012_DCid41332.bed.gz	21302	15468	160.706	5.73679e-201	1	5.73679e-201	1467.42
TFs_all/Mouse_EmbryonicStemCell_None_NRF1_GSM1657381_DCid58290.bed.gz	10418	7886	160.826	6.15161e-201	1	6.15161e-201	1467.42
TFs_all/Mouse_EmbryonicStemCell_ZhBTc4_POU5F1_GSM2341285_DCid75247.bed.gz	4796	3761	159.661	4.71442e-201	1	4.71442e-201	1466.16
TFs_all/Mouse_EmbryonicStemCell_KH2_POU5F1_GSM1059863_DCid33755.bed.gz	30574	21498	160.927	1.54314e-200	1	9.54166e-201	1464.67
TFs_all/Mouse_EmbryonicStemCell_None_EP300_GSM1968280_DCid68445.bed.gz	4812	3622	158.714	7.51275e-201	1	7.51275e-201	1462.97
TFs_all/Mouse_EmbryonicStemCell_E14_POU5F1_GSM288346_DCid423.bed.gz	2036	1537	156.566	2.56283e-201	1	2.56283e-201	1462.44
TFs_all/Mouse_EmbryonicStemCell_None_POLR2A_GSM2319523_DCid75579.bed.gz	14017	11052	159.135	1.15385e-200	1	1.15385e-200	1462.37
TFs_all/Mouse_EmbryonicStemCell_KH2_SOX17_GSM1059855_DCid33723.bed.gz	3403	2550	153.804	1.79099e-201	1	1.79099e-201	1458.42
TFs_all/Mouse_EmbryonicStemCell_None_ZFP57_GSM1572304_DCid59472.bed.gz	34325	24957	157.312	1.77304e-200	1	9.67703e-201	1457.68
TFs_all/Mouse_EmbryonicStemCell_None_SOX2_GSM2438474_DCid76347.bed.gz	5113	3921	155.145	5.37025e-201	1	5.37025e-201	1457.46
TFs_all/Mouse_EmbryonicStemCell_V6.5_POLR2A_GSM824846_DCid39307.bed.gz	37542	26259	155.866	1.19167e-200	1	9.5177e-201	1456.28
TFs_all/Mouse_EmbryonicStemCell_LF2_EZH2_GSM480161_DCid2161.bed.gz	6258	4833	154.099	4.71331e-201	1	4.71331e-201	1455.92
TFs_all/Mouse_EmbryonicStemCell_None_KLF4_GSM2438464_DCid76357.bed.gz	17719	12896	153.751	5.37172e-201	1	5.37172e-201	1454.85
TFs_all/Mouse_EmbryonicStemCell_None_KLF4_GSM2438468_DCid76353.bed.gz	26864	19765	155.715	2.00577e-200	1	1.12969e-200	1454.35
TFs_all/Mouse_EmbryonicStemCell_None_NFYA_GSM632039_DCid6013.bed.gz	2244	1687	153.308	6.33804e-201	1	6.33804e-201	1453.5
TFs_all/Mouse_EmbryonicStemCell_CGR8_KLF5_GSM1324616_DCid44553.bed.gz	35111	24065	154.603	1.43738e-200	1	1.22919e-200	1453.34
TFs_all/Mouse_EmbryonicStemCell_CGR8_KLF4_GSM1208217_DCid44341.bed.gz	12918	9483	154.35	1.36662e-200	1	1.36662e-200	1453.03
TFs_all/Mouse_EmbryonicStemCell_None_MTF2_GSM2596861_DCid87000.bed.gz	690	524	151.365	2.67012e-201	1	2.67012e-201	1452.53
TFs_all/Mouse_EmbryonicStemCell_None_MBD3_GSM1206844_DCid36995.bed.gz	5860	4366	152.271	4.92972e-201	1	4.92972e-201	1452.33
TFs_all/Mouse_EmbryonicStemCell_None_POU5F1_GSM2341310_DCid75223.bed.gz	7416	5729	152.701	6.88815e-201	1	6.88815e-201	1452.09
TFs_all/Mouse_EmbryonicStemCell_E14_ASH2L_GSM1258240_DCid43179.bed.gz	53461	34667	154.597	2.14661e-200	1	1.2056e-200	1452.06
TFs_all/Mouse_EmbryonicStemCell_None_SOX2_GSM1910641_DCid73469.bed.gz	9209	6800	151.548	8.51561e-201	1	8.51561e-201	1449.23
TFs_all/Mouse_EmbryonicStemCell_V6.5_POLR2A_GSM1566092_DCid50859.bed.gz	34235	24778	152.427	1.51333e-200	1	1.1459e-200	1449.09
TFs_all/Mouse_EmbryonicStemCell_E14_SALL4_GSM2065702_DCid71073.bed.gz	4743	3548	149.844	5.06441e-201	1	5.06441e-201	1447.6
TFs_all/Mouse_EmbryonicStemCell_None_SUPT5H_GSM1059016_DCid41336.bed.gz	24473	17704	151.072	1.49763e-200	1	1.41301e-200	1446.55
TFs_all/Mouse_EmbryonicStemCell_None_CHD4_GSM1499118_DCid51366.bed.gz	11501	8430	149.785	7.63614e-201	1	7.63614e-201	1446.2
TFs_all/Mouse_EmbryonicStemCell_KH2_POU5F1_GSM1059859_DCid33765.bed.gz	10091	7375	148.242	3.68733e-201	1	3.68733e-201	1445.49
TFs_all/Mouse_EmbryonicStemCell_None_POLR2A_GSM1499141_DCid51389.bed.gz	20569	15188	149.468	1.03273e-200	1	7.40033e-201	1444.64
TFs_all/Mouse_EmbryonicStemCell_None_RUNX1_GSM1574790_DCid55147.bed.gz	9764	7241	146.185	4.66037e-201	1	4.66037e-201	1440.71
TFs_all/Mouse_EmbryonicStemCell_None_ZFP57_GSM1572306_DCid59474.bed.gz	34679	24669	146.951	1.15682e-200	1	8.0141e-201	1439.38
TFs_all/Mouse_EmbryonicStemCell_None_POLR2A_GSM1487073_DCid50480.bed.gz	16398	12231	144.831	5.02083e-201	1	5.02083e-201	1437.79
TFs_all/Mouse_EmbryonicStemCell_None_POLR2A_GSM1499138_DCid51386.bed.gz	26059	19046	145.812	9.55486e-201	1	8.5301e-201	1437.74
TFs_all/Mouse_EmbryonicStemCell_None_KLF4_GSM2438465_DCid76356.bed.gz	15776	11629	145.978	1.08677e-200	1	1.08677e-200	1437.66
TFs_all/Mouse_EmbryonicStemCell_None_EZH2_GSM1466753_DCid68964.bed.gz	15581	11406	146.221	1.36157e-200	1	1.36157e-200	1437.44
TFs_all/Mouse_EmbryonicStemCell_None_NRF1_GSM1891641_DCid58922.bed.gz	14624	10632	144.656	5.06526e-201	1	5.06526e-201	1437.42
TFs_all/Mouse_EmbryonicStemCell_None_SOX2_GSM1308182_DCid44481.bed.gz	15789	11244	144.707	5.69578e-201	1	5.69578e-201	1437.15
TFs_all/Mouse_EmbryonicStemCell_None_POU5F1_GSM1355180_DCid48513.bed.gz	36163	24194	146.131	2.17292e-200	1	1.51779e-200	1435.8
TFs_all/Mouse_EmbryonicStemCell_None_SOX2_GSM1910643_DCid73467.bed.gz	7860	5655	143.348	4.33802e-201	1	4.33802e-201	1435.27
TFs_all/Mouse_EmbryonicStemCell_E14_KLF4_GSM288354_DCid415.bed.gz	546	400	139.679	2.35619e-201	1	2.35619e-201	1429.67
TFs_all/Mouse_EmbryonicStemCell_None_NRF1_GSM2112886_DCid70126.bed.gz	11102	8779	142.119	1.23878e-200	1	1.23878e-200	1429.53
TFs_all/Mouse_EmbryonicStemCell_KH2_POU5F1_GSM1059864_DCid33790.bed.gz	25817	17810	141.778	1.30028e-200	1	1.23839e-200	1428.68
TFs_all/Mouse_EmbryonicStemCell_E14_POLR2A_GSM1873396_DCid74265.bed.gz	17924	13138	140.252	7.32706e-201	1	7.32706e-201	1427.34
TFs_all/Mouse_EmbryonicStemCell_None_SOX2_GSM1050295_DCid34528.bed.gz	2889	2114	137.048	1.57665e-201	1	1.57665e-201	1425.4
TFs_all/Mouse_EmbryonicStemCell_E14_SALL1_GSM2065693_DCid71076.bed.gz	2359	1729	136.637	1.41718e-201	1	1.41718e-201	1424.86
TFs_all/Mouse_EmbryonicStemCell_V6.5_EP300_GSM594600_DCid2822.bed.gz	32509	21905	139.706	1.23649e-200	1	7.11701e-201	1424.59
TFs_all/Mouse_EmbryonicStemCell_E14_SALL4_GSM2065700_DCid71074.bed.gz	5094	3724	137.423	2.85653e-201	1	2.85653e-201	1424.36
TFs_all/Mouse_EmbryonicStemCell_V6.5_POLR2A_GSM824845_DCid39303.bed.gz	53729	34362	140.108	2.59756e-200	1	1.98175e-200	1423.12
TFs_all/Mouse_EmbryonicStemCell_OS25_POLR2A_GSM850469_DCid5598.bed.gz	39759	27380	139.161	1.40176e-200	1	1.09956e-200	1423.08
TFs_all/Mouse_EmbryonicStemCell_J1_POU5F1_GSM1234314_DCid47517.bed.gz	2846	2117	135.872	2.74914e-201	1	2.74914e-201	1421.2
TFs_all/Mouse_EmbryonicStemCell_E14_CBX8_GSM1306493_DCid48082.bed.gz	1088	824	135.586	2.46961e-201	1	2.46961e-201	1420.92
TFs_all/Mouse_EmbryonicStemCell_None_POU5F1_GSM2341311_DCid75222.bed.gz	11986	8996	137.228	1.32289e-200	1	1.32289e-200	1419.22
TFs_all/Mouse_EmbryonicStemCell_None_POLR2A_GSM1446977_DCid49435.bed.gz	25623	19133	137.387	2.19577e-200	1	1.41381e-200	1418
TFs_all/Mouse_EmbryonicStemCell_None_TBP_GSM1816104_DCid68337.bed.gz	27540	19941	137.323	2.31116e-200	1	1.37295e-200	1417.7
TFs_all/Mouse_EmbryonicStemCell_None_CTCF_GSM970266_DCid43996.bed.gz	7861	5661	135.555	9.79516e-201	1	9.79516e-201	1416.61
TFs_all/Mouse_EmbryonicStemCell_V6.5_YY1_GSM628031_DCid2909.bed.gz	311	228	130.078	2.34042e-202	1	2.34042e-202	1416.1
TFs_all/Mouse_EmbryonicStemCell_KH2_POU5F1_GSM1059861_DCid33762.bed.gz	30932	20840	136.131	1.77775e-200	1	7.83487e-201	1416
TFs_all/Mouse_EmbryonicStemCell_None_POU5F1_GSM1910644_DCid73466.bed.gz	6712	4782	133.905	4.52014e-201	1	4.52014e-201	1415.45
TFs_all/Mouse_EmbryonicStemCell_None_MYC_GSM1059010_DCid41330.bed.gz	1315	968	133.551	4.21452e-201	1	4.21452e-201	1414.9
TFs_all/Mouse_EmbryonicStemCell_None_ELL_GSM851691_DCid8841.bed.gz	794	584	130.762	8.83652e-202	1	8.83652e-202	1413.57
TFs_all/Mouse_EmbryonicStemCell_None_POLR2A_GSM2520024_DCid83510.bed.gz	32700	23928	134.843	1.89851e-200	1	1.31849e-200	1413.06
TFs_all/Mouse_EmbryonicStemCell_None_EZH2_GSM1059004_DCid41324.bed.gz	2438	1805	130.703	1.82859e-201	1	1.82859e-201	1411.22
TFs_all/Mouse_EmbryonicStemCell_V6.5_POLR2A_GSM515663_DCid2882.bed.gz	1269	946	130.908	2.45408e-201	1	2.45408e-201	1410.77
TFs_all/Mouse_EmbryonicStemCell_None_POU5F1_GSM1355154_DCid48487.bed.gz	79437	42909	133.102	3.21437e-200	1	1.92787e-200	1407.7
TFs_all/Mouse_EmbryonicStemCell_None_POLR2A_GSM2652716_DCid81951.bed.gz	34152	23946	131.754	1.32955e-200	1	9.98203e-201	1407.47
TFs_all/Mouse_EmbryonicStemCell_46C_POLR2A_GSM1941473_DCid67541.bed.gz	4265	3211	131.202	9.23088e-201	1	9.23088e-201	1407.37
TFs_all/Mouse_EmbryonicStemCell_None_NRF1_GSM1657382_DCid58291.bed.gz	11697	8354	131.162	9.45605e-201	1	9.45605e-201	1407.21
TFs_all/Mouse_EmbryonicStemCell_E14_POU5F1_GSM1562332_DCid53551.bed.gz	1089	791	128.775	2.10328e-201	1	2.10328e-201	1406.49
TFs_all/Mouse_EmbryonicStemCell_None_EP300_GSM2575692_DCid81723.bed.gz	1091	827	130.385	7.01644e-201	1	7.01644e-201	1406.41
TFs_all/Mouse_EmbryonicStemCell_R1_POLR2A_GSM2586552_DCid75371.bed.gz	27267	19853	131.793	2.0304e-200	1	1.5736e-200	1406.26
TFs_all/Mouse_EmbryonicStemCell_None_ZFP57_GSM1572303_DCid59471.bed.gz	55416	35177	129.535	2.35976e-200	1	1.23931e-200	1400.82
TFs_all/Mouse_EmbryonicStemCell_None_ZFP57_GSM1572305_DCid59473.bed.gz	46189	30251	128.12	2.45542e-200	1	1.22651e-200	1397.54
TFs_all/Mouse_EmbryonicStemCell_E14_EZH2_GSM1199182_DCid41897.bed.gz	30596	21155	127.064	1.24615e-200	1	1.09233e-200	1397.21
TFs_all/Mouse_EmbryonicStemCell_None_ZIC2_GSM1499116_DCid51364.bed.gz	18939	13097	125.511	7.37433e-201	1	7.37433e-201	1395.26
TFs_all/Mouse_EmbryonicStemCell_ZhBTc4_POU5F1_GSM2341284_DCid75248.bed.gz	7065	5237	125.825	1.25557e-200	1	1.25557e-200	1394.37
TFs_all/Mouse_EmbryonicStemCell_None_MYC_GSM1059031_DCid41351.bed.gz	1085	782	123.286	2.10274e-201	1	2.10274e-201	1393.88
TFs_all/Mouse_EmbryonicStemCell_J1_ARID3A_GSM1370509_DCid48643.bed.gz	29321	19198	126.083	1.99762e-200	1	1.42497e-200	1393.55
TFs_all/Mouse_EmbryonicStemCell_J1_POU5F1_GSM1234309_DCid47512.bed.gz	2598	1877	122.634	1.55845e-201	1	1.55845e-201	1393.24
TFs_all/Mouse_EmbryonicStemCell_None_PKNOX1_GSM1545025_DCid52659.bed.gz	3418	2517	123.697	7.0208e-201	1	7.0208e-201	1391.2
TFs_all/Mouse_EmbryonicStemCell_R1_GATA1_GSM1582440_DCid51971.bed.gz	25435	17539	124.375	1.2023e-200	1	7.54768e-201	1391.15
TFs_all/Mouse_EmbryonicStemCell_KH2_POU5F1_GSM1059858_DCid33779.bed.gz	62610	36009	124.998	2.59062e-200	1	1.71532e-200	1390.27
TFs_all/Mouse_EmbryonicStemCell_ZhBTc4_SMARCA4_GSM2341305_DCid75227.bed.gz	930	687	121.699	2.40489e-201	1	2.40489e-201	1389.72
TFs_all/Mouse_EmbryonicStemCell_Mouseembryonicstemcells_CXXC1_GSM2454343_DCid88866.bed.gz	2490	1831	122.169	4.08722e-201	1	4.08722e-201	1389.24
TFs_all/Mouse_EmbryonicStemCell_E14Tg2A_EZH2_GSM2756663_DCid84573.bed.gz	5831	4609	121.199	5.18198e-201	1	5.18198e-201	1386.22
TFs_all/Mouse_EmbryonicStemCell_None_POU5F1_GSM1910647_DCid73463.bed.gz	16223	10959	121.176	5.14893e-201	1	5.14893e-201	1386.19
TFs_all/Mouse_EmbryonicStemCell_None_POU5F1_GSM2438472_DCid76349.bed.gz	5963	4313	121.795	9.97799e-201	1	9.97799e-201	1385.67
TFs_all/Mouse_EmbryonicStemCell_46C_POLR2A_GSM2474112_DCid84435.bed.gz	29990	21215	122.646	2.17796e-200	1	1.73708e-200	1385.33
TFs_all/Mouse_EmbryonicStemCell_JM8.N4_CTCF_GSM2418864_DCid75564.bed.gz	770	550	120.291	5.14873e-201	1	5.14873e-201	1384.07
TFs_all/Mouse_EmbryonicStemCell_None_KLF4_GSM2438463_DCid76358.bed.gz	249	180	118.665	1.56345e-201	1	1.56345e-201	1383.7
TFs_all/Mouse_EmbryonicStemCell_None_SOX2_GSM1050291_DCid34542.bed.gz	15540	10664	120.954	1.16468e-200	1	1.16468e-200	1383.2
TFs_all/Mouse_EmbryonicStemCell_None_EP300_GSM1968281_DCid68444.bed.gz	9893	6849	119.267	3.94251e-201	1	3.94251e-201	1382.4
TFs_all/Mouse_EmbryonicStemCell_None_RUNX1_GSM1574789_DCid55146.bed.gz	11837	8302	119.581	6.88793e-201	1	6.88793e-201	1381.49
TFs_all/Mouse_EmbryonicStemCell_None_ZIC2_GSM1499117_DCid51365.bed.gz	24627	16309	119.616	8.62136e-201	1	8.34671e-201	1380.9
TFs_all/Mouse_EmbryonicStemCell_CGR8_KLF5_GSM1208218_DCid44342.bed.gz	52630	31300	120.804	2.24703e-200	1	1.89509e-200	1380.87
TFs_all/Mouse_EmbryonicStemCell_None_POLR2A_GSM1499140_DCid51388.bed.gz	27903	19305	120.328	1.61069e-200	1	8.70264e-201	1380.74
TFs_all/Mouse_EmbryonicStemCell_ZhBTc4_POU5F1_GSM2341287_DCid75245.bed.gz	3320	2441	119.513	9.00513e-201	1	9.00513e-201	1380.52
TFs_all/Mouse_EmbryonicStemCell_None_POU5F1_GSM1692867_DCid67944.bed.gz	785	553	117.833	2.36527e-201	1	2.36527e-201	1380.43
TFs_all/Mouse_EmbryonicStemCell_TC1_ZFP57_GSM1572285_DCid59453.bed.gz	1245	883	117.602	3.72941e-201	1	3.72941e-201	1378.5
TFs_all/Mouse_EmbryonicStemCell_OS25_POLR2A_GSM850467_DCid5596.bed.gz	31306	20322	119.11	1.50193e-200	1	1.09709e-200	1378.01
TFs_all/Mouse_EmbryonicStemCell_V6.5_EP300_GSM594601_DCid2821.bed.gz	31683	20466	119.232	1.94429e-200	1	1.5603e-200	1377.53
TFs_all/Mouse_EmbryonicStemCell_46C_CHD4_GSM1941471_DCid67543.bed.gz	7193	5229	117.382	4.43284e-201	1	4.43284e-201	1377.44
TFs_all/Mouse_EmbryonicStemCell_None_POLR2A_GSM1816100_DCid68341.bed.gz	29106	21077	117.864	1.21158e-200	1	8.49201e-201	1375.62
TFs_all/Mouse_EmbryonicStemCell_None_NRF1_GSM1657385_DCid58294.bed.gz	63197	35750	118.582	3.18698e-200	1	1.90118e-200	1374.48
TFs_all/Mouse_EmbryonicStemCell_CGR8_KLF4_GSM1324615_DCid44552.bed.gz	41429	25682	118.077	2.38341e-200	1	1.4109e-200	1374.12
TFs_all/Mouse_EmbryonicStemCell_ZhBTc4_SOX2_GSM2341290_DCid75242.bed.gz	12663	9100	116.889	1.40289e-200	1	1.40289e-200	1372.79
TFs_all/Mouse_EmbryonicStemCell_None_MTF2_GSM415050_DCid4405.bed.gz	4499	3250	115.898	8.5929e-201	1	8.5929e-201	1371.79
TFs_all/Mouse_EmbryonicStemCell_None_SOX2_GSM2417143_DCid73602.bed.gz	77644	39703	116.286	2.00463e-200	1	1.38284e-200	1370.23
TFs_all/Mouse_EmbryonicStemCell_None_POLR2A_GSM1163123_DCid33392.bed.gz	34882	22854	116.017	1.83246e-200	1	1.2317e-200	1369.83
TFs_all/Mouse_EmbryonicStemCell_V6.5_CTCF_GSM560351_DCid2818.bed.gz	8500	5754	114.626	6.33884e-201	1	6.33884e-201	1369.51
TFs_all/Mouse_EmbryonicStemCell_E14_POU5F1_GSM1562331_DCid53550.bed.gz	1718	1199	111.909	1.41168e-201	1	1.41168e-201	1367.02
TFs_all/Mouse_EmbryonicStemCell_None_POU5F1_GSM1842789_DCid68955.bed.gz	1112	784	112.434	2.27423e-201	1	2.27423e-201	1366.97
TFs_all/Mouse_EmbryonicStemCell_None_POLR2A_GSM2629675_DCid83563.bed.gz	34350	23163	114.389	1.48583e-200	1	1.17952e-200	1366.39
TFs_all/Mouse_EmbryonicStemCell_KH2_SOX2_GSM1842763_DCid56005.bed.gz	38559	24249	114.503	2.00354e-200	1	1.28418e-200	1365.78
TFs_all/Mouse_EmbryonicStemCell_None_MBD3_GSM2264179_DCid73908.bed.gz	5966	4223	112.931	5.68294e-201	1	5.68294e-201	1365.53
TFs_all/Mouse_EmbryonicStemCell_None_NRF1_GSM1657384_DCid58293.bed.gz	80909	41636	114.167	1.95386e-200	1	1.30011e-200	1365.01
TFs_all/Mouse_EmbryonicStemCell_E14_EZH2_GSM1195114_DCid41871.bed.gz	15842	11153	111.466	1.02506e-200	1	1.02506e-200	1360.02
TFs_all/Mouse_EmbryonicStemCell_R1_POLR2A_GSM2586554_DCid75369.bed.gz	30581	21022	111.47	1.25587e-200	1	9.97005e-201	1359.43
TFs_all/Mouse_EmbryonicStemCell_KH2_SOX17_GSM1059854_DCid33797.bed.gz	11026	7382	109.653	4.47595e-201	1	4.47595e-201	1357.73
TFs_all/Mouse_EmbryonicStemCell_None_HEY1_GSM1486064_DCid59427.bed.gz	4780	3275	110.165	8.23743e-201	1	8.23743e-201	1357.28
TFs_all/Mouse_EmbryonicStemCell_None_TBX3_GSM476146_DCid4623.bed.gz	436	302	108.904	3.86824e-201	1	3.86824e-201	1356.17
TFs_all/Mouse_EmbryonicStemCell_R1_POLR2A_GSM1961187_DCid59358.bed.gz	19295	13182	109.754	1.25162e-200	1	1.18453e-200	1354.97
TFs_all/Mouse_EmbryonicStemCell_None_POU5F1_GSM1910646_DCid73464.bed.gz	21984	14240	108.637	6.23013e-201	1	5.92622e-201	1354.07
TFs_all/Mouse_EmbryonicStemCell_Mouseembryonicstemcells_CXXC1_GSM2454342_DCid88867.bed.gz	1235	896	105.96	2.70188e-201	1	2.70188e-201	1349.3
TFs_all/Mouse_EmbryonicStemCell_None_YY1_GSM1665558_DCid53946.bed.gz	55782	32468	108.161	2.5664e-200	1	1.43811e-200	1348.64
TFs_all/Mouse_EmbryonicStemCell_None_HEY1_GSM1486065_DCid59428.bed.gz	59257	33588	107.397	1.93033e-200	1	1.21995e-200	1347.44
TFs_all/Mouse_EmbryonicStemCell_46C_CHD4_GSM1941472_DCid67542.bed.gz	5505	3892	106.255	6.79407e-201	1	6.79407e-201	1347.41
TFs_all/Mouse_EmbryonicStemCell_None_YY1_GSM1665556_DCid53944.bed.gz	16229	11049	106.359	1.02676e-200	1	1.02676e-200	1346.48
TFs_all/Mouse_EmbryonicStemCell_HBG3_RARA_GSM482750_DCid1108.bed.gz	1518	1035	104.971	4.11208e-201	1	4.11208e-201	1345.36
TFs_all/Mouse_EmbryonicStemCell_None_POU5F1_GSM2438470_DCid76351.bed.gz	2989	2064	102.806	2.60988e-201	1	2.60988e-201	1340.66
TFs_all/Mouse_EmbryonicStemCell_E14_POU5F1_GSM2066253_DCid68661.bed.gz	4197	2798	103.297	5.67604e-201	1	5.67604e-201	1339.78
TFs_all/Mouse_EmbryonicStemCell_None_EZH2_GSM1466751_DCid68965.bed.gz	11746	8225	102.688	6.3321e-201	1	6.3321e-201	1337.75
TFs_all/Mouse_EmbryonicStemCell_V6.5_POU5F1_GSM307137_DCid2885.bed.gz	26207	16295	102.677	7.45308e-201	1	6.62901e-201	1337.25
TFs_all/Mouse_EmbryonicStemCell_None_STAT3_GSM288353_DCid4584.bed.gz	2279	1531	102.267	5.91891e-201	1	5.91891e-201	1336.76
TFs_all/Mouse_EmbryonicStemCell_J1_KLF4_GSM1234315_DCid47518.bed.gz	3091	2104	102.665	1.12369e-200	1	1.12369e-200	1336.02
TFs_all/Mouse_EmbryonicStemCell_R1_POLR2A_GSM2586549_DCid75374.bed.gz	27697	19413	102.914	1.55821e-200	1	1.23791e-200	1335.77
TFs_all/Mouse_EmbryonicStemCell_None_POLR2A_GSM1816101_DCid68340.bed.gz	26563	18620	102.423	1.18632e-200	1	8.08426e-201	1335.18
TFs_all/Mouse_EmbryonicStemCell_V6.5_YY1_GSM628032_DCid2908.bed.gz	6744	4557	101.121	4.3018e-201	1	4.3018e-201	1334.43
TFs_all/Mouse_EmbryonicStemCell_None_POU5F1_GSM1355155_DCid48488.bed.gz	77785	38963	102.451	2.66279e-200	1	1.46513e-200	1332.92
TFs_all/Mouse_EmbryonicStemCell_None_ELL2_GSM749814_DCid3228.bed.gz	603	412	99.1322	1.46745e-201	1	1.46745e-201	1331.78
TFs_all/Mouse_EmbryonicStemCell_E14_EZH2_GSM1195115_DCid41872.bed.gz	10601	7454	98.6512	4.15476e-201	1	4.15476e-201	1327.38
TFs_all/Mouse_EmbryonicStemCell_None_EP300_GSM1019073_DCid36800.bed.gz	15297	9872	99.2145	1.21424e-200	1	1.21424e-200	1325.94
TFs_all/Mouse_EmbryonicStemCell_KH2_POLR2A_GSM1893993_DCid70893.bed.gz	2796	1910	95.9872	1.566e-201	1	1.566e-201	1322.26
TFs_all/Mouse_EmbryonicStemCell_V6.5_CREBBP_GSM1246866_DCid43041.bed.gz	11369	7232	95.9321	3.73595e-201	1	3.73595e-201	1319.6
TFs_all/Mouse_EmbryonicStemCell_None_OTX2_GSM1355181_DCid48514.bed.gz	46707	26551	96.3444	1.81748e-200	1	1.24561e-200	1316.32
TFs_all/Mouse_EmbryonicStemCell_None_EP300_GSM1019074_DCid36828.bed.gz	13229	8469	94.9978	8.40263e-201	1	8.40263e-201	1314.46
TFs_all/Mouse_EmbryonicStemCell_V6.5_SOX2_GSM307139_DCid2900.bed.gz	18197	11354	94.8714	1.19021e-200	1	1.19021e-200	1313.08
TFs_all/Mouse_EmbryonicStemCell_None_EP300_GSM2346437_DCid73432.bed.gz	74525	38296	95.6669	2.91624e-200	1	1.92001e-200	1312.93
TFs_all/Mouse_EmbryonicStemCell_V6.5_SOX2_GSM307138_DCid2901.bed.gz	17407	10858	93.9549	6.07882e-201	1	6.07882e-201	1312.2
TFs_all/Mouse_EmbryonicStemCell_None_KLF4_GSM2417144_DCid73601.bed.gz	70450	35376	94.7763	2.16388e-200	1	1.3725e-200	1311.09
TFs_all/Mouse_EmbryonicStemCell_KH2_SOX17_GSM1059856_DCid33732.bed.gz	3596	2336	93.8087	8.287e-201	1	8.287e-201	1310.86
TFs_all/Mouse_EmbryonicStemCell_None_SOX2_GSM2385225_DCid71765.bed.gz	4069	2815	92.9332	7.55137e-201	1	7.55137e-201	1308.42
TFs_all/Mouse_EmbryonicStemCell_None_POLR2A_GSM2629652_DCid83868.bed.gz	42155	25925	93.54	1.62619e-200	1	1.10629e-200	1308.12
TFs_all/Mouse_EmbryonicStemCell_None_YY1_GSM2645432_DCid88600.bed.gz	46854	28086	92.8935	1.63008e-200	1	1.25394e-200	1306.11
TFs_all/Mouse_EmbryonicStemCell_None_POLR2A_GSM1173377_DCid47347.bed.gz	466	314	91.7372	5.62236e-201	1	5.62236e-201	1305.52
TFs_all/Mouse_EmbryonicStemCell_None_OTX2_GSM1355157_DCid48490.bed.gz	50201	27890	92.5109	1.33145e-200	1	1.00699e-200	1305.5
TFs_all/Mouse_EmbryonicStemCell_None_YY1_GSM1665555_DCid53943.bed.gz	24105	15253	92.1922	1.66869e-200	1	1.22102e-200	1303.86
TFs_all/Mouse_EmbryonicStemCell_None_POU5F1_GSM1082340_DCid40157.bed.gz	48845	26978	91.8458	2.02595e-200	1	1.33916e-200	1302.23
TFs_all/Mouse_EmbryonicStemCell_None_MBD3_GSM2264181_DCid73906.bed.gz	23908	15155	91.553	1.69546e-200	1	1.51059e-200	1301.81
TFs_all/Mouse_EmbryonicStemCell_E14_SP1_GSM1267913_DCid47755.bed.gz	24394	15067	91.4463	1.85689e-200	1	1.33952e-200	1301.22
TFs_all/Mouse_EmbryonicStemCell_E14_NCOA3_GSM915092_DCid35211.bed.gz	384	251	88.796	2.71088e-201	1	2.71088e-201	1298.15
TFs_all/Mouse_EmbryonicStemCell_None_MBD3_GSM2264180_DCid73907.bed.gz	24992	15688	89.8465	9.67612e-201	1	7.1947e-201	1297.97
TFs_all/Mouse_EmbryonicStemCell_R1_POLR2A_GSM2586550_DCid75373.bed.gz	36257	23172	90.3215	2.26577e-200	1	1.44923e-200	1297.09
TFs_all/Mouse_EmbryonicStemCell_E14_POLR2A_GSM1399509_DCid48940.bed.gz	25940	15677	88.9241	9.91585e-201	1	9.09791e-201	1294.92
TFs_all/Mouse_EmbryonicStemCell_D3_SOX2_GSM1537541_DCid50685.bed.gz	3387	2186	88.8619	9.51432e-201	1	9.51432e-201	1294.84
TFs_all/Mouse_EmbryonicStemCell_None_EP300_GSM1019081_DCid36816.bed.gz	27645	16472	89.3448	2.0134e-200	1	1.28283e-200	1294.29
TFs_all/Mouse_EmbryonicStemCell_None_POLR2A_GSM866203_DCid8539.bed.gz	19552	12247	88.4288	8.94163e-201	1	8.94163e-201	1293.6
TFs_all/Mouse_EmbryonicStemCell_J1_KLF4_GSM1234310_DCid47513.bed.gz	2697	1744	88.144	7.55951e-201	1	7.55951e-201	1293.14
TFs_all/Mouse_EmbryonicStemCell_None_EP300_GSM2433945_DCid74533.bed.gz	31274	20791	88.7172	1.63356e-200	1	1.35104e-200	1292.85
TFs_all/Mouse_EmbryonicStemCell_None_SOX2_GSM2385226_DCid71764.bed.gz	2514	1644	86.6271	1.80046e-201	1	1.80046e-201	1292.14
TFs_all/Mouse_EmbryonicStemCell_None_POU5F1_GSM2417142_DCid73603.bed.gz	64956	32252	88.531	1.72416e-200	1	1.17578e-200	1292.09
TFs_all/Mouse_EmbryonicStemCell_None_RUNX1_GSM1574786_DCid55143.bed.gz	16324	10151	87.9147	8.83003e-201	1	8.83003e-201	1291.96
TFs_all/Mouse_EmbryonicStemCell_V6.5_POLR2A_GSM958504_DCid9485.bed.gz	190	137	125.053	3.71455e-186	1	3.71455e-186	1291.78
TFs_all/Mouse_EmbryonicStemCell_None_YY1_GSM1665561_DCid53949.bed.gz	65153	33263	88.6863	2.69393e-200	1	1.3844e-200	1291.34
TFs_all/Mouse_EmbryonicStemCell_None_SMARCA4_GSM1561592_DCid51897.bed.gz	3144	1986	87.0756	5.54636e-201	1	5.54636e-201	1290.49
TFs_all/Mouse_EmbryonicStemCell_KH2_POU5F1_GSM1059860_DCid33721.bed.gz	49990	26906	87.7132	2.6461e-200	1	1.86729e-200	1288.22
TFs_all/Mouse_EmbryonicStemCell_None_AEBP2_GSM2192644_DCid69979.bed.gz	23431	15642	86.0124	1.54099e-200	1	1.11453e-200	1284.09
TFs_all/Mouse_EmbryonicStemCell_ZhBTc4_SOX2_GSM2341294_DCid75238.bed.gz	186	140	124.419	4.63827e-185	1	4.63827e-185	1282.79
TFs_all/Mouse_EmbryonicStemCell_None_EP300_GSM1355153_DCid48486.bed.gz	28770	17113	85.8178	1.94569e-200	1	1.31623e-200	1282.78
TFs_all/Mouse_EmbryonicStemCell_None_YY1_GSM1904538_DCid57255.bed.gz	31479	18853	85.6772	1.90162e-200	1	1.22644e-200	1282.38
TFs_all/Mouse_EmbryonicStemCell_None_EZH2_GSM1059026_DCid41346.bed.gz	612	390	82.6011	6.77943e-202	1	6.77943e-202	1281.06
TFs_all/Mouse_EmbryonicStemCell_None_SOX2_GSM1910640_DCid73470.bed.gz	17819	10709	84.5632	8.09043e-201	1	8.09043e-201	1280.98
TFs_all/Mouse_EmbryonicStemCell_None_EP300_GSM2346436_DCid73433.bed.gz	108894	46158	85.2018	2.92168e-200	1	1.65047e-200	1279.58
TFs_all/Mouse_EmbryonicStemCell_E14_POLR2A_GSM1399506_DCid48937.bed.gz	47486	26551	84.5836	2.07041e-200	1	1.33657e-200	1278.44
TFs_all/Mouse_EmbryonicStemCell_None_EZH2_GSM1341949_DCid48371.bed.gz	4598	3128	83.5332	6.63729e-201	1	6.63729e-201	1277.99
TFs_all/Mouse_EmbryonicStemCell_KH2_POLR2A_GSM1893996_DCid70890.bed.gz	5125	3263	83.8417	1.07679e-200	1	1.07679e-200	1277.71
TFs_all/Mouse_EmbryonicStemCell_None_EZH2_GSM1437475_DCid54539.bed.gz	53901	29466	84.2065	2.6339e-200	1	1.80291e-200	1276.48
TFs_all/Mouse_EmbryonicStemCell_KH2_POLR2A_GSM1893997_DCid70889.bed.gz	6299	3965	83.4255	1.23067e-200	1	1.23067e-200	1275.91
TFs_all/Mouse_EmbryonicStemCell_E14_EZH2_GSM786030_DCid9263.bed.gz	1308	819	82.7344	5.68705e-201	1	5.68705e-201	1275.64
TFs_all/Mouse_EmbryonicStemCell_None_SOX2_GSM1910642_DCid73468.bed.gz	19722	11500	82.6502	6.39793e-201	1	6.39793e-201	1275.02
TFs_all/Mouse_EmbryonicStemCell_R1_POLR2A_GSM2586553_DCid75370.bed.gz	37826	23609	83.2864	2.62208e-200	1	1.77303e-200	1273.33
TFs_all/Mouse_EmbryonicStemCell_E14Tg2A_CBX2_GSM1657389_DCid56517.bed.gz	13298	8463	81.9037	5.20744e-201	1	5.20744e-201	1272.97
TFs_all/Mouse_EmbryonicStemCell_None_NRF1_GSM2112888_DCid70124.bed.gz	9528	6516	81.335	4.69833e-201	1	4.69833e-201	1271.24
TFs_all/Mouse_EmbryonicStemCell_None_CTCF_GSM970264_DCid43994.bed.gz	17831	10523	81.4358	6.85795e-201	1	6.85795e-201	1270.56
TFs_all/Mouse_EmbryonicStemCell_None_POU2F1_GSM2257272_DCid76203.bed.gz	900	581	80.8005	3.66454e-201	1	3.66454e-201	1270.02
TFs_all/Mouse_EmbryonicStemCell_None_EP300_GSM2433946_DCid74532.bed.gz	37405	23796	81.108	1.96414e-200	1	1.17854e-200	1266.5
TFs_all/Mouse_EmbryonicStemCell_None_EP300_GSM1019082_DCid36826.bed.gz	22486	13140	80.3691	9.23858e-201	1	8.88473e-201	1265.93
TFs_all/Mouse_EmbryonicStemCell_None_SOX2_GSM1308179_DCid44478.bed.gz	30687	17387	79.9727	1.95165e-200	1	1.32845e-200	1262.45
TFs_all/Mouse_EmbryonicStemCell_None_YY1_GSM1665562_DCid53950.bed.gz	52157	27194	79.7985	2.19453e-200	1	1.11834e-200	1261.5
TFs_all/Mouse_EmbryonicStemCell_None_EZH2_GSM1632843_DCid68452.bed.gz	841	512	77.3918	9.72599e-202	1	9.72599e-202	1261.17
TFs_all/Mouse_EmbryonicStemCell_KH2_SOX2_GSM1842767_DCid56009.bed.gz	5814	3585	77.5862	2.54509e-201	1	2.54509e-201	1259.28
TFs_all/Mouse_EmbryonicStemCell_E14_SALL4_GSM2065694_DCid71075.bed.gz	12872	7814	77.1432	8.02024e-201	1	8.02024e-201	1254.49
TFs_all/Mouse_EmbryonicStemCell_None_E4F1_GSM1377428_DCid71699.bed.gz	310	188	75.7992	1.40748e-201	1	1.40748e-201	1254.14
TFs_all/Mouse_EmbryonicStemCell_None_CTCF_GSM841708_DCid9269.bed.gz	23334	13033	76.8434	7.10484e-201	1	5.85039e-201	1253.7
TFs_all/Mouse_EmbryonicStemCell_KH2_POU5F1_GSM1842742_DCid55984.bed.gz	8781	5339	77.1312	1.13826e-200	1	1.13826e-200	1253.5
TFs_all/Mouse_EmbryonicStemCell_KH2_SOX2_GSM1059853_DCid33780.bed.gz	36256	19639	76.2086	1.38621e-200	1	9.91279e-201	1249.49
TFs_all/Mouse_EmbryonicStemCell_E14_POU5F1_GSM2066252_DCid68662.bed.gz	14487	8351	73.7322	5.14242e-201	1	5.14242e-201	1242.64
TFs_all/Mouse_EmbryonicStemCell_None_YY1_GSM1665563_DCid53951.bed.gz	50365	25825	74.2839	2.37106e-200	1	1.85148e-200	1240.67
TFs_all/Mouse_EmbryonicStemCell_None_POU5F1_GSM1436067_DCid53242.bed.gz	5220	3121	72.8779	3.2283e-201	1	3.2283e-201	1240.52
TFs_all/Mouse_EmbryonicStemCell_None_EP300_GSM1019072_DCid36829.bed.gz	12044	7018	72.3327	1.15424e-200	1	1.15424e-200	1234.93
TFs_all/Mouse_EmbryonicStemCell_None_T_GSM1327412_DCid44572.bed.gz	3787	2213	71.7391	6.85303e-201	1	6.85303e-201	1233.95
TFs_all/Mouse_EmbryonicStemCell_None_MYOD1_GSM590104_DCid4406.bed.gz	2740	1612	71.6221	9.17351e-201	1	9.17351e-201	1232.7
TFs_all/Mouse_EmbryonicStemCell_None_DAXX_GSM1429922_DCid53213.bed.gz	2135	1283	71.2861	5.62544e-201	1	5.62544e-201	1232.65
TFs_all/Mouse_EmbryonicStemCell_None_EP300_GSM1019080_DCid36831.bed.gz	22622	12591	71.3305	6.79992e-201	1	6.66668e-201	1232.32
TFs_all/Mouse_EmbryonicStemCell_None_ZIC3_GSM1571964_DCid51961.bed.gz	774	464	69.9912	1.36521e-201	1	1.36521e-201	1231.12
TFs_all/Mouse_EmbryonicStemCell_E14_MYC_GSM1171648_DCid44268.bed.gz	30166	16083	71.8157	2.37232e-200	1	1.384e-200	1230.93
TFs_all/Mouse_EmbryonicStemCell_E14_NR5A2_GSM470523_DCid421.bed.gz	2691	1569	69.7853	2.83483e-201	1	2.83483e-201	1228.32
TFs_all/Mouse_EmbryonicStemCell_E14_POLR2A_GSM1399508_DCid48939.bed.gz	47289	24529	70.4846	1.61811e-200	1	1.17877e-200	1226.56
TFs_all/Mouse_EmbryonicStemCell_V6.5_CTCF_GSM560352_DCid2817.bed.gz	25264	13618	69.9605	1.51588e-200	1	1.13735e-200	1224.59
TFs_all/Mouse_EmbryonicStemCell_KH2_SOX17_GSM1059857_DCid33753.bed.gz	1853	1067	67.4738	1.4814e-201	1	1.4814e-201	1220.29
TFs_all/Mouse_EmbryonicStemCell_TNGA_EZH2_GSM590131_DCid9080.bed.gz	4599	2781	68.6661	1.17205e-200	1	1.17205e-200	1219.88
TFs_all/Mouse_EmbryonicStemCell_None_UTF1_GSM970524_DCid39687.bed.gz	47836	23657	68.8392	2.20248e-200	1	1.68642e-200	1218.94
TFs_all/Mouse_EmbryonicStemCell_E14_ISL1_GSM2101276_DCid68508.bed.gz	3601	2147	67.8195	6.88611e-201	1	6.88611e-201	1217.71
TFs_all/Mouse_EmbryonicStemCell_None_DAXX_GSM1429921_DCid53212.bed.gz	2168	1278	68.0128	1.11465e-200	1	1.11465e-200	1217.26
TFs_all/Mouse_EmbryonicStemCell_None_EZH2_GSM2282162_DCid70852.bed.gz	7077	4794	67.706	8.87171e-201	1	8.87171e-201	1216.56
TFs_all/Mouse_EmbryonicStemCell_2TS22C_SOX2_GSM1704272_DCid77446.bed.gz	788	420	65.8446	5.21042e-202	1	5.21042e-202	1215.95
TFs_all/Mouse_EmbryonicStemCell_None_REST_GSM671093_DCid32841.bed.gz	505	286	65.3832	4.61898e-202	1	4.61898e-202	1214.22
TFs_all/Mouse_EmbryonicStemCell_None_EZH2_GSM2282160_DCid70854.bed.gz	5788	3859	67.1237	1.01982e-200	1	1.01982e-200	1213.7
TFs_all/Mouse_EmbryonicStemCell_CJ7_EZH2_GSM2805186_DCid83210.bed.gz	1348	883	66.31	5.32282e-201	1	5.32282e-201	1211.89
TFs_all/Mouse_EmbryonicStemCell_None_HOXB4_GSM840466_DCid8567.bed.gz	2881	1626	65.5066	3.16942e-201	1	3.16942e-201	1209.72
TFs_all/Mouse_EmbryonicStemCell_None_REST_GSM1169013_DCid36199.bed.gz	380	223	64.8528	1.21705e-201	1	1.21705e-201	1209.32
TFs_all/Mouse_EmbryonicStemCell_None_DAXX_GSM1429920_DCid53211.bed.gz	1218	714	64.7915	1.16906e-201	1	1.16906e-201	1209.16
TFs_all/Mouse_EmbryonicStemCell_V6.5_CTCF_GSM465676_DCid2819.bed.gz	25252	13382	66.2694	1.51235e-200	1	7.47028e-201	1208.97
TFs_all/Mouse_EmbryonicStemCell_mESC_EED_GSM2746092_DCid88346.bed.gz	728	464	64.386	7.63668e-202	1	7.63668e-202	1208.45
TFs_all/Mouse_EmbryonicStemCell_None_YY1_GSM1665559_DCid53947.bed.gz	59276	28848	65.768	2.08271e-200	1	1.41397e-200	1205.94
TFs_all/Mouse_EmbryonicStemCell_None_NRF1_GSM2112887_DCid70125.bed.gz	9561	6183	64.7835	6.30647e-201	1	6.30647e-201	1204.72
TFs_all/Mouse_EmbryonicStemCell_R1_STAG1_GSM1838879_DCid55974.bed.gz	10542	5740	64.7792	1.1326e-200	1	1.1326e-200	1203.17
TFs_all/Mouse_EmbryonicStemCell_J1_DAXX_GSM1819860_DCid55793.bed.gz	1223	702	63.6913	2.0576e-201	1	2.0576e-201	1202.72
TFs_all/Mouse_EmbryonicStemCell_None_CTCF_GSM1468393_DCid51277.bed.gz	17691	9253	64.2767	6.95506e-201	1	6.95506e-201	1202.19
TFs_all/Mouse_EmbryonicStemCell_CJ7_EZH2_GSM2805185_DCid83211.bed.gz	3242	2091	63.5089	2.485e-201	1	2.485e-201	1201.4
TFs_all/Mouse_EmbryonicStemCell_None_CTCF_GSM1540992_DCid51811.bed.gz	3876	2156	63.387	3.39047e-201	1	3.39047e-201	1200.03
TFs_all/Mouse_EmbryonicStemCell_2TS22C_SOX2_GSM1704275_DCid77443.bed.gz	476	250	63.6292	7.13683e-201	1	7.13683e-201	1199.2
TFs_all/Mouse_EmbryonicStemCell_None_SOX2_GSM1082341_DCid40161.bed.gz	18065	9740	63.7653	1.08172e-200	1	1.08172e-200	1198.74
TFs_all/Mouse_EmbryonicStemCell_None_ELK4_GSM1692866_DCid67945.bed.gz	1323	736	62.8712	2.78024e-201	1	2.78024e-201	1198.19
TFs_all/Mouse_EmbryonicStemCell_E14_EZH2_GSM590133_DCid9082.bed.gz	3558	2010	62.8366	3.136e-201	1	3.136e-201	1197.72
TFs_all/Mouse_EmbryonicStemCell_V6.5_POLR2A_GSM307623_DCid4483.bed.gz	220	145	90.2856	4.61052e-185	1	4.61052e-185	1197.53
TFs_all/Mouse_EmbryonicStemCell_None_EZH2_GSM1917297_DCid69359.bed.gz	9265	5700	62.88	7.21711e-201	1	7.21711e-201	1195.75
TFs_all/Mouse_EmbryonicStemCell_CMTi-1_POU5F1_GSM1047940_DCid38630.bed.gz	16188	8478	62.3016	5.07997e-201	1	5.07997e-201	1193.99
TFs_all/Mouse_EmbryonicStemCell_None_FLI1_GSM1692845_DCid67960.bed.gz	11119	5875	61.8862	1.20933e-200	1	1.20933e-200	1189.82
TFs_all/Mouse_EmbryonicStemCell_ZhBTc4_SOX2_GSM2341295_DCid75237.bed.gz	12871	7444	61.6794	1.2098e-200	1	1.2098e-200	1188.85
TFs_all/Mouse_EmbryonicStemCell_CJ7_ZFP281_GSM2141217_DCid76609.bed.gz	16686	9377	61.5549	1.03883e-200	1	1.03883e-200	1188.66
TFs_all/Mouse_EmbryonicStemCell_KH2_SOX2_GSM1059851_DCid33744.bed.gz	15166	8078	61.4807	1.26888e-200	1	1.26888e-200	1187.8
TFs_all/Mouse_EmbryonicStemCell_E14_CTCF_GSM288351_DCid403.bed.gz	11373	5892	60.746	6.07252e-201	1	6.07252e-201	1186.23
TFs_all/Mouse_EmbryonicStemCell_None_EZH2_GSM2282163_DCid70851.bed.gz	5195	3416	60.881	8.06343e-201	1	8.06343e-201	1186.14
TFs_all/Mouse_EmbryonicStemCell_None_CTCF_GSM1468392_DCid51276.bed.gz	27311	13583	61.1003	2.08638e-200	1	1.32824e-200	1184.73
TFs_all/Mouse_EmbryonicStemCell_None_EZH2_GSM1341948_DCid48370.bed.gz	6056	3802	60.5765	1.03197e-200	1	1.03197e-200	1184.06
TFs_all/Mouse_EmbryonicStemCell_None_CTCF_GSM1212177_DCid41949.bed.gz	27962	13908	60.4804	1.46189e-200	1	1.36127e-200	1182.7
TFs_all/Mouse_EmbryonicStemCell_None_NRF1_GSM1657379_DCid58288.bed.gz	23681	12231	60.0606	1.09609e-200	1	9.95107e-201	1181.43
TFs_all/Mouse_EmbryonicStemCell_R1_STAG1_GSM1838867_DCid55962.bed.gz	14926	7928	59.5885	6.3499e-201	1	6.3499e-201	1180.56
TFs_all/Mouse_EmbryonicStemCell_None_EZH2_GSM2282161_DCid70853.bed.gz	1148	717	59.3427	4.00055e-201	1	4.00055e-201	1180.54
TFs_all/Mouse_EmbryonicStemCell_KH2_SOX2_GSM1059850_DCid33742.bed.gz	18122	9444	59.6827	9.65673e-201	1	9.65673e-201	1179.94
TFs_all/Mouse_EmbryonicStemCell_None_EZH2_GSM1341947_DCid48369.bed.gz	6443	4049	59.1877	6.25345e-201	1	6.25345e-201	1178.65
TFs_all/Mouse_EmbryonicStemCell_V6.5_REST_GSM656525_DCid2886.bed.gz	2285	1242	59.3521	9.59305e-201	1	9.59305e-201	1178.35
TFs_all/Mouse_EmbryonicStemCell_CMTi-1_POU5F1_GSM1047933_DCid38625.bed.gz	35351	16674	58.7019	1.04941e-200	1	9.28633e-201	1174.94
TFs_all/Mouse_EmbryonicStemCell_None_RYBP_GSM2192985_DCid71184.bed.gz	395	248	58.5034	7.86073e-201	1	7.86073e-201	1174.7
TFs_all/Mouse_EmbryonicStemCell_2TS22C_SOX2_GSM1704273_DCid77445.bed.gz	443	222	58.2762	8.46673e-201	1	8.46673e-201	1173.39
TFs_all/Mouse_EmbryonicStemCell_None_POLR2A_GSM1173376_DCid47346.bed.gz	1312	757	57.5315	2.51616e-201	1	2.51616e-201	1172.76
TFs_all/Mouse_EmbryonicStemCell_None_OTX2_GSM1355183_DCid48516.bed.gz	72143	30648	58.4112	2.06053e-200	1	1.47926e-200	1171.79
TFs_all/Mouse_EmbryonicStemCell_None_SMARCA4_GSM1561591_DCid51896.bed.gz	609	325	56.2674	4.09438e-202	1	4.09438e-202	1170.91
TFs_all/Mouse_EmbryonicStemCell_None_POLR2A_GSM1173378_DCid47348.bed.gz	2395	1365	57.2716	3.17076e-201	1	3.17076e-201	1170.86
TFs_all/Mouse_EmbryonicStemCell_None_EP300_GSM1355152_DCid48485.bed.gz	133	107	194.03	9.01892e-155	1	9.01892e-155	1170.76
TFs_all/Mouse_EmbryonicStemCell_None_CEBPB_GSM1692844_DCid67961.bed.gz	489	240	56.0079	4.65779e-202	1	4.65779e-202	1169.25
TFs_all/Mouse_EmbryonicStemCell_None_DAXX_GSM1819863_DCid55796.bed.gz	1050	574	56.1267	1.12921e-201	1	1.12921e-201	1167.63
TFs_all/Mouse_EmbryonicStemCell_E14Tg2A_CTCF_GSM2609189_DCid85176.bed.gz	15288	8316	57.1163	1.41293e-200	1	1.41293e-200	1166.29
TFs_all/Mouse_EmbryonicStemCell_None_DAXX_GSM1429929_DCid53220.bed.gz	8903	4681	57.0096	1.26785e-200	1	1.26785e-200	1166.03
TFs_all/Mouse_EmbryonicStemCell_None_POLR2A_GSM866201_DCid8537.bed.gz	13757	7390	56.639	1.14397e-200	1	1.14397e-200	1164.4
TFs_all/Mouse_EmbryonicStemCell_None_POLR2A_GSM905442_DCid39338.bed.gz	8629	5615	56.3646	1.1057e-200	1	1.1057e-200	1163.09
TFs_all/Mouse_EmbryonicStemCell_E14Tg2A_CTCF_GSM2609186_DCid85175.bed.gz	15874	8552	56.0309	8.18618e-201	1	8.18618e-201	1162.14
TFs_all/Mouse_EmbryonicStemCell_ZhBTc4_SOX2_GSM703187_DCid43846.bed.gz	2595	1394	56.042	9.13289e-201	1	9.13289e-201	1161.92
TFs_all/Mouse_EmbryonicStemCell_R1_STAG1_GSM1838871_DCid55966.bed.gz	15130	7753	56.0437	1.33689e-200	1	1.33689e-200	1160.96
TFs_all/Mouse_EmbryonicStemCell_HBG3_RARA_GSM482749_DCid1109.bed.gz	633	337	54.8007	1.45583e-201	1	1.45583e-201	1160.06
TFs_all/Mouse_EmbryonicStemCell_None_CBX3_GSM1081158_DCid38069.bed.gz	1234	677	55.4345	8.25434e-201	1	8.25434e-201	1159.03
TFs_all/Mouse_EmbryonicStemCell_None_T_GSM1327413_DCid44573.bed.gz	1516	790	54.3625	8.94508e-202	1	8.94508e-202	1158.95
TFs_all/Mouse_EmbryonicStemCell_None_EZH2_GSM1215222_DCid41980.bed.gz	810	441	55.4712	1.02534e-200	1	1.02534e-200	1158.67
TFs_all/Mouse_EmbryonicStemCell_None_RYBP_GSM2192984_DCid71185.bed.gz	300	184	55.1666	8.27957e-201	1	8.27957e-201	1157.62
TFs_all/Mouse_EmbryonicStemCell_ZhBTc4_SOX2_GSM703188_DCid43847.bed.gz	1250	660	54.2227	1.87846e-201	1	1.87846e-201	1156.35
TFs_all/Mouse_EmbryonicStemCell_J1_EZH2_GSM1359833_DCid50194.bed.gz	3512	2001	54.7113	5.98469e-201	1	5.98469e-201	1156.04
TFs_all/Mouse_EmbryonicStemCell_None_POLR2A_GSM2481942_DCid76193.bed.gz	2023	1172	54.4683	6.2278e-201	1	6.2278e-201	1154.66
TFs_all/Mouse_EmbryonicStemCell_V6.5_ZFP281_GSM2044514_DCid73009.bed.gz	111627	39500	54.5817	2.52787e-200	1	1.63132e-200	1151.74
TFs_all/Mouse_EmbryonicStemCell_J1_EZH2_GSM1359834_DCid50195.bed.gz	2016	1105	52.8592	1.2484e-201	1	1.2484e-201	1149.99
TFs_all/Mouse_EmbryonicStemCell_E14_CTCF_GSM1828651_DCid56900.bed.gz	22493	10712	53.474	7.82916e-201	1	7.82916e-201	1148.76
TFs_all/Mouse_EmbryonicStemCell_E14Tg2A_EZH2_GSM2756662_DCid85816.bed.gz	5835	3635	52.6723	3.35076e-201	1	3.35076e-201	1146.51
TFs_all/Mouse_EmbryonicStemCell_None_POLR2A_GSM1173375_DCid47345.bed.gz	2050	1141	52.314	1.71989e-201	1	1.71989e-201	1146.19
TFs_all/Mouse_EmbryonicStemCell_R1_CTCF_GSM634247_DCid2631.bed.gz	19413	9489	52.8023	6.228e-201	1	6.228e-201	1145.68
TFs_all/Mouse_EmbryonicStemCell_None_CTCF_GSM2533854_DCid86606.bed.gz	20464	10117	52.3393	5.90728e-201	1	5.90728e-201	1143.27
TFs_all/Mouse_EmbryonicStemCell_V6.5_REST_GSM687285_DCid8274.bed.gz	10389	5249	52.2146	5.40127e-201	1	5.40127e-201	1142.8
TFs_all/Mouse_EmbryonicStemCell_None_POLR2A_GSM1437470_DCid54534.bed.gz	95167	36674	52.7451	3.64738e-200	1	2.01794e-200	1140.98
TFs_all/Mouse_EmbryonicStemCell_V6.5_ATF7IP_GSM656526_DCid2816.bed.gz	3589	1823	52.0105	8.03324e-201	1	8.03324e-201	1140.69
TFs_all/Mouse_EmbryonicStemCell_None_CEBPB_GSM1692865_DCid67946.bed.gz	728	368	50.8483	3.38884e-201	1	3.38884e-201	1136.29
TFs_all/Mouse_EmbryonicStemCell_None_NRF1_GSM1657378_DCid58287.bed.gz	18477	9001	50.7663	7.84188e-201	1	7.84188e-201	1133.76
TFs_all/Mouse_EmbryonicStemCell_J1_NR0B1_GSM1183116_DCid50095.bed.gz	20042	9646	50.6843	1.36064e-200	1	1.36064e-200	1131.94
TFs_all/Mouse_EmbryonicStemCell_None_CHD4_GSM2264177_DCid73910.bed.gz	30342	14773	50.5697	1.19246e-200	1	9.05978e-201	1131.61
TFs_all/Mouse_EmbryonicStemCell_None_SOX2_GSM2385224_DCid71766.bed.gz	21135	10447	50.2167	1.04109e-200	1	8.65624e-201	1129.92
TFs_all/Mouse_EmbryonicStemCell_V6.5_STAG1_GSM937541_DCid34082.bed.gz	57624	23859	50.2698	2.00193e-200	1	1.28397e-200	1128.62
TFs_all/Mouse_EmbryonicStemCell_None_RUVBL1_GSM1403306_DCid52238.bed.gz	1777	979	49.5749	5.43022e-201	1	5.43022e-201	1127.8
TFs_all/Mouse_EmbryonicStemCell_KH2_POU5F1_GSM1842743_DCid55985.bed.gz	13951	6917	49.5251	7.58595e-201	1	7.58595e-201	1126.69
TFs_all/Mouse_EmbryonicStemCell_KH2_SOX2_GSM1059852_DCid33792.bed.gz	20204	9498	48.8788	5.22427e-201	1	5.22427e-201	1123.81
TFs_all/Mouse_EmbryonicStemCell_D3_CTCF_GSM1540996_DCid51815.bed.gz	26767	12261	49.2239	1.48114e-200	1	1.21787e-200	1123.3
TFs_all/Mouse_EmbryonicStemCell_None_TRIM28_GSM2051868_DCid68940.bed.gz	8137	3812	48.8347	6.96984e-201	1	6.96984e-201	1122.85
TFs_all/Mouse_EmbryonicStemCell_None_CHD4_GSM2264178_DCid73909.bed.gz	10230	5191	48.6147	4.59465e-201	1	4.59465e-201	1122.56
TFs_all/Mouse_EmbryonicStemCell_None_ZFP57_GSM2051872_DCid68937.bed.gz	16271	7505	48.8712	1.24469e-200	1	1.24469e-200	1121.65
TFs_all/Mouse_EmbryonicStemCell_2TS22C_SOX2_GSM1704274_DCid77444.bed.gz	810	364	47.4974	3.81637e-201	1	3.81637e-201	1116.29
TFs_all/Mouse_EmbryonicStemCell_R1_YY1_GSM2262432_DCid71990.bed.gz	561	283	47.0995	1.43873e-201	1	1.43873e-201	1116.21
TFs_all/Mouse_EmbryonicStemCell_KH2_UTF1_GSM1300283_DCid43659.bed.gz	130586	41843	48.3171	3.26336e-200	1	1.74169e-200	1116.02
TFs_all/Mouse_EmbryonicStemCell_J1_NR0B1_GSM1183117_DCid50096.bed.gz	22219	10257	47.7964	1.14858e-200	1	1.06386e-200	1115.43
TFs_all/Mouse_EmbryonicStemCell_None_ASH1L_GSM1177751_DCid41753.bed.gz	128	102	188.599	1.33056e-147	1	1.33056e-147	1110.26
TFs_all/Mouse_EmbryonicStemCell_None_T_GSM1511107_DCid54580.bed.gz	12656	5926	46.9036	1.09027e-200	1	1.09027e-200	1110.12
TFs_all/Mouse_EmbryonicStemCell_None_CTCF_GSM723015_DCid38301.bed.gz	48789	19990	46.6226	1.76852e-200	1	1.02463e-200	1107.22
TFs_all/Mouse_EmbryonicStemCell_None_CTCF_GSM747536_DCid5934.bed.gz	51241	21821	46.4186	2.26246e-200	1	1.04033e-200	1105.36
TFs_all/Mouse_EmbryonicStemCell_None_POLR2A_GSM1059014_DCid41334.bed.gz	1576	817	45.1026	2.35389e-201	1	2.35389e-201	1102.48
TFs_all/Mouse_EmbryonicStemCell_None_CHD4_GSM2264176_DCid73911.bed.gz	22647	10682	45.0908	1.62147e-200	1	1.16681e-200	1097.8
TFs_all/Mouse_EmbryonicStemCell_None_ESRRB_GSM2417188_DCid73564.bed.gz	59899	24099	45.1122	2.13405e-200	1	1.43973e-200	1097.28
TFs_all/Mouse_EmbryonicStemCell_V6.5_STAG1_GSM896916_DCid33709.bed.gz	35281	14878	44.3534	1.11814e-200	1	9.78358e-201	1093.93
TFs_all/Mouse_EmbryonicStemCell_None_CTCF_GSM747535_DCid5933.bed.gz	59107	22866	44.2973	2.18655e-200	1	1.67974e-200	1091.97
TFs_all/Mouse_EmbryonicStemCell_R1_YY1_GSM2052279_DCid71995.bed.gz	679	309	43.5664	5.57094e-201	1	5.57094e-201	1090.41
TFs_all/Mouse_EmbryonicStemCell_None_CTCF_GSM918748_DCid46421.bed.gz	55586	21575	43.6282	3.07226e-200	1	1.84601e-200	1086.78
TFs_all/Mouse_EmbryonicStemCell_None_FOXD3_GSM1410391_DCid57779.bed.gz	274	157	60.5886	2.78692e-183	1	2.78692e-183	1080.9
TFs_all/Mouse_EmbryonicStemCell_None_REST_GSM671094_DCid32846.bed.gz	2378	1091	41.5514	2.977e-201	1	2.977e-201	1078.19
TFs_all/Mouse_EmbryonicStemCell_None_T_GSM1327309_DCid44570.bed.gz	14531	6520	41.7355	5.58121e-201	1	5.58121e-201	1078
TFs_all/Mouse_EmbryonicStemCell_None_REST_GSM1174810_DCid47349.bed.gz	2623	1194	41.1157	2.71388e-201	1	2.71388e-201	1075.36
TFs_all/Mouse_EmbryonicStemCell_None_NRF1_GSM1891645_DCid58926.bed.gz	31820	13427	41.6821	1.90634e-200	1	9.26182e-201	1074.76
TFs_all/Mouse_EmbryonicStemCell_None_POLR2A_GSM2299070_DCid70874.bed.gz	513	222	40.6543	6.91777e-201	1	6.91777e-201	1069.92
TFs_all/Mouse_EmbryonicStemCell_E14Tg2A_CTCF_GSM2609185_DCid85173.bed.gz	48529	19956	40.6855	2.28713e-200	1	1.26803e-200	1067.37
TFs_all/Mouse_EmbryonicStemCell_ZhBTc4_SMARCA4_GSM2341307_DCid75225.bed.gz	281	166	54.6026	1.14831e-184	1	1.14831e-184	1061.5
TFs_all/Mouse_EmbryonicStemCell_None_RARA_GSM871396_DCid8930.bed.gz	1110	488	38.5708	7.3587e-202	1	7.3587e-202	1059.86
TFs_all/Mouse_EmbryonicStemCell_E14Tg2A_CTCF_GSM2609188_DCid85177.bed.gz	46236	19434	39.5892	2.56498e-200	1	1.81487e-200	1059.24
TFs_all/Mouse_EmbryonicStemCell_None_RUNX1_GSM1574787_DCid55144.bed.gz	41957	17341	39.0941	2.64284e-200	1	1.70168e-200	1055.54
TFs_all/Mouse_EmbryonicStemCell_None_GATA4_GSM1015515_DCid35374.bed.gz	60129	24158	38.7964	2.82156e-200	1	1.62013e-200	1053.19
TFs_all/Mouse_EmbryonicStemCell_None_CTCF_GSM747534_DCid5932.bed.gz	60777	21939	38.3371	2.37993e-200	1	1.97759e-200	1050.15
TFs_all/Mouse_EmbryonicStemCell_E14_CTCF_GSM1828650_DCid56899.bed.gz	43736	16800	38.0779	2.17898e-200	1	1.08603e-200	1048.4
TFs_all/Mouse_EmbryonicStemCell_ZhBTc4_SOX2_GSM703189_DCid43848.bed.gz	1617	709	37.2446	1.7923e-201	1	1.7923e-201	1047.69
TFs_all/Mouse_EmbryonicStemCell_None_EP300_GSM2433947_DCid74531.bed.gz	2530	1334	37.2138	1.02409e-200	1	1.02409e-200	1043.5
TFs_all/Mouse_EmbryonicStemCell_R1_NEUROD1_GSM1586779_DCid58027.bed.gz	1516	633	35.0859	1.01823e-201	1	1.01823e-201	1031.66
TFs_all/Mouse_EmbryonicStemCell_None_TBX3_GSM1090228_DCid34041.bed.gz	39619	14640	35.8445	1.72015e-200	1	1.51868e-200	1031.52
TFs_all/Mouse_EmbryonicStemCell_ZhBTc4_SOX2_GSM703190_DCid43849.bed.gz	1406	595	35.1282	1.32755e-201	1	1.32755e-201	1031.41
TFs_all/Mouse_EmbryonicStemCell_E14_POLR2A_GSM1399507_DCid48938.bed.gz	65208	23968	35.8695	2.17978e-200	1	1.55089e-200	1031.19
TFs_all/Mouse_EmbryonicStemCell_E14Tg2A_CTCF_GSM2609187_DCid85174.bed.gz	57648	21327	35.6835	2.53545e-200	1	1.83336e-200	1029.35
TFs_all/Mouse_EmbryonicStemCell_None_POLR2A_GSM2299069_DCid70875.bed.gz	873	423	34.9618	2.35139e-201	1	2.35139e-201	1028.77
TFs_all/Mouse_EmbryonicStemCell_None_CTCF_GSM1540994_DCid51813.bed.gz	30266	13364	35.5298	2.12896e-200	1	1.7499e-200	1028.5
TFs_all/Mouse_EmbryonicStemCell_None_MYC_GSM1059022_DCid41342.bed.gz	11293	4399	35.0469	5.45973e-201	1	5.45973e-201	1027.59
TFs_all/Mouse_EmbryonicStemCell_None_CTCF_GSM2319288_DCid75759.bed.gz	3108	1372	34.0833	4.05041e-201	1	4.05041e-201	1020.2
TFs_all/Mouse_EmbryonicStemCell_None_POU3F2_GSM1050300_DCid34540.bed.gz	3293	1344	34.1056	5.46817e-201	1	5.46817e-201	1019.72
TFs_all/Mouse_EmbryonicStemCell_ZhBTc4_SOX2_GSM1246722_DCid43034.bed.gz	11484	4628	33.6369	3.83512e-201	1	3.83512e-201	1016.51
TFs_all/Mouse_EmbryonicStemCell_None_GATA4_GSM1015514_DCid35370.bed.gz	41804	16666	34.0711	2.88592e-200	1	1.65279e-200	1015.75
TFs_all/Mouse_EmbryonicStemCell_HBG3_POLR2A_GSM638867_DCid1106.bed.gz	1866	778	32.5583	7.47838e-201	1	7.47838e-201	1005.63
TFs_all/Mouse_EmbryonicStemCell_None_NEUROD1_GSM1586780_DCid58028.bed.gz	2391	956	32.4631	8.59508e-201	1	8.59508e-201	1004.48
TFs_all/Mouse_EmbryonicStemCell_None_FOXD3_GSM1410385_DCid57773.bed.gz	257	145	60.6428	3.0982e-170	1	3.0982e-170	1003.88
TFs_all/Mouse_EmbryonicStemCell_None_CTCF_GSM2870298_DCid81237.bed.gz	85349	28479	31.9595	3.19253e-200	1	1.84662e-200	997.115
TFs_all/Mouse_EmbryonicStemCell_None_NRF1_GSM1891644_DCid58925.bed.gz	27029	9923	31.5562	7.93485e-201	1	7.00218e-201	996.471
TFs_all/Mouse_EmbryonicStemCell_None_MAFK_GSM1003809_DCid46424.bed.gz	21112	7821	31.5857	9.40299e-201	1	9.40299e-201	996.373
TFs_all/Mouse_EmbryonicStemCell_None_CTCF_GSM2870294_DCid81697.bed.gz	73657	24614	31.7549	2.01931e-200	1	1.30604e-200	996.259
TFs_all/Mouse_EmbryonicStemCell_None_CTCF_GSM747538_DCid5936.bed.gz	67888	22753	31.4147	2.01474e-200	1	1.23116e-200	993.161
TFs_all/Mouse_EmbryonicStemCell_E14_CTCF_GSM699165_DCid402.bed.gz	83491	25193	31.0511	2.60309e-200	1	1.39612e-200	989.255
TFs_all/Mouse_EmbryonicStemCell_None_EZH2_GSM1341950_DCid48372.bed.gz	512	206	31.1978	5.58021e-200	1	5.58021e-200	988.969
TFs_all/Mouse_EmbryonicStemCell_None_PHF5A_GSM2299082_DCid70862.bed.gz	735	253	29.8618	1.71831e-201	1	1.71831e-201	983.794
TFs_all/Mouse_EmbryonicStemCell_None_POU5F1_GSM1355182_DCid48515.bed.gz	52713	17364	30.0892	2.15263e-200	1	1.68048e-200	980.6
TFs_all/Mouse_EmbryonicStemCell_None_CTCF_GSM747537_DCid5935.bed.gz	79166	24435	29.8625	3.61453e-200	1	2.12213e-200	977.318
TFs_all/Mouse_EmbryonicStemCell_None_REST_GSM671095_DCid32844.bed.gz	3518	1328	29.1963	1.75285e-201	1	1.75285e-201	977.224
TFs_all/Mouse_EmbryonicStemCell_V6.5_EZH2_GSM327668_DCid1008.bed.gz	308	155	48.953	4.62628e-173	1	4.62628e-173	967.371
TFs_all/Mouse_EmbryonicStemCell_None_REST_GSM1169010_DCid36193.bed.gz	3463	1299	27.8127	2.02655e-201	1	2.02655e-201	962.861
TFs_all/Mouse_EmbryonicStemCell_None_SMARCA4_GSM1104449_DCid50944.bed.gz	3518	1252	27.9319	4.61335e-201	1	4.61335e-201	962.383
TFs_all/Mouse_EmbryonicStemCell_R1_POLR2B_GSM1411206_DCid49151.bed.gz	53451	18424	28.039	1.74255e-200	1	1.15636e-200	960.713
TFs_all/Mouse_EmbryonicStemCell_None_SAP18_GSM2111721_DCid83928.bed.gz	2151	817	27.8169	8.09763e-201	1	8.09763e-201	960.017
TFs_all/Mouse_EmbryonicStemCell_None_CTCF_GSM2123546_DCid73922.bed.gz	76374	23287	27.2255	2.83649e-200	1	1.7898e-200	951.219
TFs_all/Mouse_EmbryonicStemCell_JM8.N4_CTCF_GSM2418860_DCid75566.bed.gz	66492	21719	26.762	2.10496e-200	1	1.33613e-200	946.89
TFs_all/Mouse_EmbryonicStemCell_KH2_UTF1_GSM1300284_DCid43660.bed.gz	85876	23838	25.6189	2.47463e-200	1	1.71468e-200	933.987
TFs_all/Mouse_EmbryonicStemCell_TNGA_POLR2A_GSM758173_DCid9083.bed.gz	90	77	271.495	3.02934e-116	1	3.02934e-116	933.943
TFs_all/Mouse_EmbryonicStemCell_None_RUNX1_GSM1574785_DCid55142.bed.gz	5614	1783	24.886	7.47e-201	1	7.47e-201	928.04
TFs_all/Mouse_EmbryonicStemCell_None_TRIM28_GSM1931784_DCid59155.bed.gz	44004	12930	24.0747	1.50639e-200	1	9.99248e-201	917.073
TFs_all/Mouse_EmbryonicStemCell_None_RARA_GSM871395_DCid8929.bed.gz	7188	2317	23.6496	3.30833e-201	1	3.30833e-201	914.941
TFs_all/Mouse_EmbryonicStemCell_None_RXRA_GSM1603269_DCid52796.bed.gz	92330	23027	23.3684	2.09084e-200	1	1.32976e-200	907.841
TFs_all/Mouse_EmbryonicStemCell_None_POLR2A_GSM2481937_DCid76196.bed.gz	63	61	797.508	6.73416e-95	1	6.73416e-95	907.755
TFs_all/Mouse_EmbryonicStemCell_None_POU3F2_GSM1050294_DCid34534.bed.gz	1310	415	22.6136	6.73635e-201	1	6.73635e-201	900.596
TFs_all/Mouse_EmbryonicStemCell_None_CTCF_GSM2533853_DCid86607.bed.gz	106485	26366	22.8373	3.73301e-200	1	2.00503e-200	900.082
TFs_all/Mouse_EmbryonicStemCell_None_POU3F1_GSM1708673_DCid58498.bed.gz	10164	2985	22.4642	1.08726e-200	1	1.08726e-200	897.747
TFs_all/Mouse_EmbryonicStemCell_ZhBTc4_SOX2_GSM2341293_DCid75239.bed.gz	132	99	119.711	2.69249e-130	1	2.69249e-130	894.474
TFs_all/Mouse_EmbryonicStemCell_V6.5_CTCF_GSM2259905_DCid76265.bed.gz	85643	24051	22.1164	3.6477e-200	1	2.28554e-200	890.898
TFs_all/Mouse_EmbryonicStemCell_None_TBX6_GSM2454139_DCid83660.bed.gz	821	262	21.1947	1.01115e-201	1	1.01115e-201	885.511
TFs_all/Mouse_EmbryonicStemCell_CMTi-1_POU5F1_GSM1047938_DCid38632.bed.gz	72905	17493	21.6187	2.79348e-200	1	1.40251e-200	884.863
TFs_all/Mouse_EmbryonicStemCell_None_POLR2A_GSM1903988_DCid57220.bed.gz	37605	10380	21.3091	1.9351e-200	1	1.47253e-200	881.414
TFs_all/Mouse_EmbryonicStemCell_E14_ESRRB_GSM288355_DCid408.bed.gz	55604	14757	21.263	2.20458e-200	1	1.69391e-200	880.541
TFs_all/Mouse_EmbryonicStemCell_None_RXRA_GSM1603272_DCid52799.bed.gz	40749	10709	20.97	1.51855e-200	1	1.21697e-200	877.255
TFs_all/Mouse_EmbryonicStemCell_ZhBTc4_SMARCA4_GSM2341306_DCid75226.bed.gz	227	137	54.959	5.105e-152	1	5.105e-152	874.511
TFs_all/Mouse_EmbryonicStemCell_None_JUN_GSM1587320_DCid53680.bed.gz	7781	2260	20.6773	8.32484e-201	1	8.32484e-201	874.343
TFs_all/Mouse_EmbryonicStemCell_None_SMARCA4_GSM1104450_DCid50945.bed.gz	2362	692	20.3569	1.97119e-201	1	1.97119e-201	872.555
TFs_all/Mouse_EmbryonicStemCell_None_SOX2_GSM2341319_DCid75214.bed.gz	105	86	168.507	7.05276e-118	1	7.05276e-118	866.532
TFs_all/Mouse_EmbryonicStemCell_KH2_POLR2A_GSM1893999_DCid70887.bed.gz	3637	1320	19.8451	5.03666e-201	1	5.03666e-201	863.426
TFs_all/Mouse_EmbryonicStemCell_None_MBD2_GSM972973_DCid35262.bed.gz	2894	795	19.5258	1.82609e-201	1	1.82609e-201	860.628
TFs_all/Mouse_EmbryonicStemCell_OS25_POLR2A_GSM850470_DCid5599.bed.gz	4864	1493	18.7341	5.02365e-201	1	5.02365e-201	846.783
TFs_all/Mouse_EmbryonicStemCell_None_CBX2_GSM2393582_DCid73249.bed.gz	123	93	120.474	3.80771e-122	1	3.80771e-122	839.321
TFs_all/Mouse_EmbryonicStemCell_KH2_POLR2A_GSM1893998_DCid70888.bed.gz	31531	7998	17.8933	1.62405e-200	1	1.02556e-200	831.393
TFs_all/Mouse_EmbryonicStemCell_None_RUNX1_GSM730632_DCid8927.bed.gz	938	251	18.1243	6.74247e-199	1	6.74247e-199	828.327
TFs_all/Mouse_EmbryonicStemCell_None_ZFP57_GSM1335222_DCid53132.bed.gz	103554	21418	17.0157	3.30441e-200	1	2.06325e-200	815.636
TFs_all/Mouse_EmbryonicStemCell_None_AEBP2_GSM2192646_DCid69978.bed.gz	19572	5818	16.113	1.52679e-200	1	1.10348e-200	801.294
TFs_all/Mouse_EmbryonicStemCell_E14_EP300_GSM288359_DCid407.bed.gz	189	111	65.7181	5.78415e-133	1	5.78415e-133	798.48
TFs_all/Mouse_EmbryonicStemCell_None_SMARCA4_GSM1561593_DCid51898.bed.gz	296	140	41.2527	1.53031e-148	1	1.53031e-148	793.238
TFs_all/Mouse_EmbryonicStemCell_None_NR4A1_GSM1603273_DCid52800.bed.gz	64520	13117	15.3922	2.41185e-200	1	1.26499e-200	787.317
TFs_all/Mouse_EmbryonicStemCell_CMTi-1_POU5F1_GSM1047950_DCid38629.bed.gz	69672	13005	14.5412	1.92118e-200	1	1.10096e-200	771.32
TFs_all/Mouse_EmbryonicStemCell_None_EZH2_GSM905445_DCid39328.bed.gz	1367	447	14.2562	1.85918e-201	1	1.85918e-201	769.505
TFs_all/Mouse_EmbryonicStemCell_None_T_GSM2471004_DCid83775.bed.gz	2515	607	14.1615	5.72521e-201	1	5.72521e-201	765.707
TFs_all/Mouse_EmbryonicStemCell_None_FOXD3_GSM1410379_DCid57767.bed.gz	3500	728	13.9212	3.89174e-201	1	3.89174e-201	761.399
TFs_all/Mouse_EmbryonicStemCell_None_OLIG2_GSM1511109_DCid54582.bed.gz	25871	5527	13.4044	1.03228e-200	1	7.32999e-201	748.876
TFs_all/Mouse_EmbryonicStemCell_None_PHF5A_GSM2299083_DCid70861.bed.gz	584	178	24.6574	7.26255e-162	1	7.26255e-162	745.098
TFs_all/Mouse_EmbryonicStemCell_None_LMO2_GSM1692846_DCid67959.bed.gz	2002	412	12.9332	3.78193e-201	1	3.78193e-201	740.161
TFs_all/Mouse_EmbryonicStemCell_KH2_POLR2A_GSM1894001_DCid70885.bed.gz	8499	2171	12.3023	1.31151e-200	1	1.31151e-200	723.745
TFs_all/Mouse_EmbryonicStemCell_None_SOX2_GSM1308181_DCid44480.bed.gz	42707	7258	11.9944	2.13535e-200	1	1.4954e-200	715.676
TFs_all/Mouse_EmbryonicStemCell_None_T_GSM1511108_DCid54581.bed.gz	12072	2363	11.9462	1.28693e-200	1	1.28693e-200	715.303
TFs_all/Mouse_EmbryonicStemCell_None_HMGA1_GSM2680394_DCid84072.bed.gz	575	171	24.3367	4.79398e-155	1	4.79398e-155	710.65
TFs_all/Mouse_EmbryonicStemCell_None_MTF2_GSM2596859_DCid82557.bed.gz	272	123	41.4785	3.88542e-132	1	3.88542e-132	706.239
TFs_all/Mouse_EmbryonicStemCell_None_SMARCA4_GSM2111669_DCid82083.bed.gz	227	116	46.2175	9.16312e-127	1	9.16312e-127	697.036
TFs_all/Mouse_EmbryonicStemCell_KH2_POLR2A_GSM1894000_DCid70886.bed.gz	10304	2444	11.1206	8.79316e-201	1	8.79316e-201	695.228
TFs_all/Mouse_EmbryonicStemCell_None_TAL1_GSM1692848_DCid67957.bed.gz	3339	615	10.755	4.18663e-201	1	4.18663e-201	686.683
TFs_all/Mouse_EmbryonicStemCell_None_PHF5A_GSM2111709_DCid84226.bed.gz	2228	399	9.7621	1.07298e-200	1	1.07298e-200	657.338
TFs_all/Mouse_EmbryonicStemCell_J1_TAL1_GSM1359841_DCid50202.bed.gz	1549	298	11.3829	1.03531e-186	1	1.03531e-186	652.584
TFs_all/Mouse_EmbryonicStemCell_None_RYBP_GSM2192983_DCid71186.bed.gz	237	127	37.0096	2.39153e-125	1	2.39153e-125	649.256
TFs_all/Mouse_EmbryonicStemCell_None_T_GSM1821963_DCid55872.bed.gz	6999	1160	9.45282	8.20612e-201	1	8.20612e-201	648.427
TFs_all/Mouse_EmbryonicStemCell_mESC_RUVBL2_GSM2111718_DCid88082.bed.gz	508	151	25.1602	3.49776e-139	1	3.49776e-139	644.246
TFs_all/Mouse_EmbryonicStemCell_None_HIRA_GSM1207788_DCid41938.bed.gz	291	125	34.4325	8.31484e-126	1	8.31484e-126	638.622
TFs_all/Mouse_EmbryonicStemCell_None_MEN1_GSM1903994_DCid57226.bed.gz	337	136	30.1338	1.19964e-130	1	1.19964e-130	638.342
TFs_all/Mouse_EmbryonicStemCell_mESC_RUVBL2_GSM2111719_DCid88083.bed.gz	430	141	27.525	6.57347e-134	1	6.57347e-134	636.967
TFs_all/Mouse_EmbryonicStemCell_None_FOXD3_GSM1410373_DCid57761.bed.gz	501	158	23.2119	1.86513e-139	1	1.86513e-139	629.386
TFs_all/Mouse_EmbryonicStemCell_None_AEBP2_GSM2192636_DCid69982.bed.gz	24248	3786	8.77082	1.49023e-200	1	1.45274e-200	625.999
TFs_all/Mouse_EmbryonicStemCell_None_GATA6_GSM1697711_DCid54226.bed.gz	23795	3526	8.28247	2.36829e-200	1	1.50007e-200	608.87
TFs_all/Mouse_EmbryonicStemCell_J1_TAL1_GSM1144548_DCid50080.bed.gz	5228	769	8.05072	3.7093e-201	1	3.7093e-201	603.12
TFs_all/Mouse_EmbryonicStemCell_None_SMARCA4_GSM1572678_DCid57993.bed.gz	4589	609	8.06983	9.83687e-201	1	9.83687e-201	602.529
TFs_all/Mouse_EmbryonicStemCell_J1_TAL1_GSM1144547_DCid50079.bed.gz	9837	1419	7.96611	1.28617e-200	1	1.28617e-200	598.448
TFs_all/Mouse_EmbryonicStemCell_None_POLR2A_GSM2299071_DCid70873.bed.gz	323	116	31.3849	1.62287e-115	1	1.62287e-115	570.735
TFs_all/Mouse_EmbryonicStemCell_None_POU5F1_GSM2341309_DCid75224.bed.gz	78	60	129.585	1.42545e-80	1	1.42545e-80	560.34
TFs_all/Mouse_EmbryonicStemCell_None_POU5F1_GSM1410335_DCid57723.bed.gz	343	121	27.3872	6.68975e-114	1	6.68975e-114	540.458
TFs_all/Mouse_EmbryonicStemCell_None_TRIM28_GSM1931787_DCid59158.bed.gz	12646	1492	6.45166	4.7495e-201	1	4.7495e-201	538.804
TFs_all/Mouse_EmbryonicStemCell_None_AEBP2_GSM2192639_DCid69981.bed.gz	138	80	58.1449	1.23525e-92	1	1.23525e-92	538.728
TFs_all/Mouse_EmbryonicStemCell_None_HDAC1_GSM1572679_DCid57994.bed.gz	5001	531	6.28526	5.01216e-201	1	5.01216e-201	531.19
TFs_all/Mouse_EmbryonicStemCell_None_GATA6_GSM1697713_DCid54228.bed.gz	5662	645	5.92052	2.82759e-201	1	2.82759e-201	514.552
TFs_all/Mouse_EmbryonicStemCell_None_POLR2A_GSM749813_DCid4424.bed.gz	11819	1235	5.92102	5.156e-201	1	5.156e-201	513.908
TFs_all/Mouse_EmbryonicStemCell_None_BAZ1A_GSM2111665_DCid82085.bed.gz	435	124	23.7002	5.07004e-112	1	5.07004e-112	508.265
TFs_all/Mouse_EmbryonicStemCell_None_NR4A1_GSM1603270_DCid52797.bed.gz	2464	328	7.90044	6.87076e-164	1	6.87076e-164	486.541
TFs_all/Mouse_EmbryonicStemCell_None_CDX2_GSM364858_DCid2251.bed.gz	295	108	27.572	1.20819e-101	1	1.20819e-101	482.905
TFs_all/Mouse_EmbryonicStemCell_None_MBD2_GSM1077269_DCid36209.bed.gz	153	75	46.9967	7.36715e-84	1	7.36715e-84	461.76
TFs_all/Mouse_EmbryonicStemCell_None_MBD3_GSM786609_DCid5669.bed.gz	201	90	33.4828	2.37582e-89	1	2.37582e-89	448.912
TFs_all/Mouse_EmbryonicStemCell_None_POU5F1_GSM1410343_DCid57731.bed.gz	214	91	32.2751	8.71662e-90	1	8.71662e-90	446.398
TFs_all/Mouse_EmbryonicStemCell_None_OTX2_GSM1355156_DCid48489.bed.gz	81792	7204	4.35471	3.81741e-200	1	2.17502e-200	423.28
TFs_all/Mouse_EmbryonicStemCell_None_HMGA2_GSM2680413_DCid88177.bed.gz	628	138	16.1066	2.14647e-105	1	2.14647e-105	419.676
TFs_all/Mouse_EmbryonicStemCell_mESC_RUVBL1_GSM2111716_DCid88089.bed.gz	431	112	20.8973	2.07653e-96	1	2.07653e-96	419.592
TFs_all/Mouse_EmbryonicStemCell_mESC_BAZ1B_GSM2111734_DCid87800.bed.gz	467	116	19.5568	4.83033e-97	1	4.83033e-97	413.157
TFs_all/Mouse_EmbryonicStemCell_None_POLR2A_GSM1534642_DCid53430.bed.gz	36936	2998	4.17787	2.378e-200	1	1.6492e-200	411.777
TFs_all/Mouse_EmbryonicStemCell_None_BAZ1B_GSM2111735_DCid86968.bed.gz	334	99	23.9021	9.02716e-90	1	9.02716e-90	407.741
TFs_all/Mouse_EmbryonicStemCell_None_ZFP57_GSM1335223_DCid53133.bed.gz	121684	8611	4.09203	3.60465e-200	1	1.91291e-200	405.431
TFs_all/Mouse_EmbryonicStemCell_None_TAL1_GSM1543573_DCid50719.bed.gz	158	74	38.3944	2.74223e-77	1	2.74223e-77	402.932
TFs_all/Mouse_EmbryonicStemCell_None_HDAC1_GSM1572677_DCid57992.bed.gz	1186	198	10.4192	4.79557e-119	1	4.79557e-119	400.057
TFs_all/Mouse_EmbryonicStemCell_None_HMGA1_GSM2680396_DCid84070.bed.gz	237	82	29.7862	9.72414e-81	1	9.72414e-81	391.785
TFs_all/Mouse_EmbryonicStemCell_None_EP300_GSM1410334_DCid57722.bed.gz	143	68	40.9665	9.14342e-73	1	9.14342e-73	385.867
TFs_all/Mouse_EmbryonicStemCell_None_SMARCA5_GSM2111725_DCid83924.bed.gz	459	108	18.307	5.8543e-88	1	5.8543e-88	365.882
TFs_all/Mouse_EmbryonicStemCell_ZhBTc4_POU5F1_GSM2341288_DCid75244.bed.gz	155	76	31.7431	1.21886e-72	1	1.21886e-72	358.734
TFs_all/Mouse_EmbryonicStemCell_None_POLR2A_GSM1534643_DCid53431.bed.gz	33759	2243	3.27581	1.47287e-200	1	1.07964e-200	342.083
TFs_all/Mouse_EmbryonicStemCell_None_TAL1_GSM2665580_DCid87463.bed.gz	1384	207	8.23678	1.14929e-106	1	1.14929e-106	322.277
TFs_all/Mouse_EmbryonicStemCell_None_MEN1_GSM1903991_DCid57223.bed.gz	615	128	12.8384	9.76097e-87	1	9.76097e-87	316.725
TFs_all/Mouse_EmbryonicStemCell_None_SAP18_GSM2111720_DCid83929.bed.gz	234	70	25.5814	8.0513e-66	1	8.0513e-66	304.447
TFs_all/Mouse_EmbryonicStemCell_ZhBTc4_ESRRB_GSM1356148_DCid44678.bed.gz	173	62	25.0359	9.5309e-57	1	9.5309e-57	260.269
TFs_all/Mouse_EmbryonicStemCell_None_HDAC1_GSM1572672_DCid57987.bed.gz	7600	511	3.83899	8.4964e-132	1	8.4964e-132	254.373
TFs_all/Mouse_EmbryonicStemCell_None_HIRA_GSM1207789_DCid41939.bed.gz	378	90	14.3563	9.50385e-65	1	9.50385e-65	246.076
TFs_all/Mouse_EmbryonicStemCell_None_DNMT3A_GSM2220932_DCid71464.bed.gz	338	75	16.5765	8.07215e-59	1	8.07215e-59	235.339
TFs_all/Mouse_EmbryonicStemCell_ZhBTc4_ESRRB_GSM1356147_DCid44677.bed.gz	188	61	21.6591	6.21365e-53	1	6.21365e-53	231.636
TFs_all/Mouse_EmbryonicStemCell_ZhBTc4_ESRRB_GSM1356146_DCid44676.bed.gz	177	59	22.5533	4.74118e-52	1	4.74118e-52	230.715
TFs_all/Mouse_EmbryonicStemCell_None_MTF2_GSM2577653_DCid83339.bed.gz	201	57	22.8094	1.83662e-51	1	1.83662e-51	228.898
TFs_all/Mouse_EmbryonicStemCell_None_BAZ1A_GSM2111666_DCid82086.bed.gz	388	80	14.7983	2.50549e-59	1	2.50549e-59	227.804
TFs_all/Mouse_EmbryonicStemCell_E14Tg2A_CTCF_GSM2609193_DCid88998.bed.gz	226	62	19.6534	2.92673e-52	1	2.92673e-52	221.425
TFs_all/Mouse_EmbryonicStemCell_ZhBTc4_ESRRB_GSM1356145_DCid44675.bed.gz	150	53	24.3752	3.06411e-48	1	3.06411e-48	218.912
TFs_all/Mouse_EmbryonicStemCell_None_EZH2_GSM1215223_DCid41981.bed.gz	240	67	17.6445	2.35949e-53	1	2.35949e-53	217.937
TFs_all/Mouse_EmbryonicStemCell_ZhBTc4_ESRRB_GSM1356144_DCid44674.bed.gz	103	43	32.6415	1.38878e-43	1	1.38878e-43	215.514
TFs_all/Mouse_EmbryonicStemCell_None_SSRP1_GSM2111731_DCid81177.bed.gz	269	64	17.9413	3.51771e-52	1	3.51771e-52	214.316
TFs_all/Mouse_EmbryonicStemCell_None_PHF5A_GSM2111708_DCid84227.bed.gz	203	55	21.1069	3.60523e-48	1	3.60523e-48	208.732
TFs_all/Mouse_EmbryonicStemCell_R1_YY1_GSM2262435_DCid71989.bed.gz	137	45	28.0079	4.1901e-44	1	4.1901e-44	208.55
TFs_all/Mouse_EmbryonicStemCell_None_DNMT3A_GSM1545753_DCid51862.bed.gz	265	69	15.6795	5.27064e-52	1	5.27064e-52	203.616
TFs_all/Mouse_EmbryonicStemCell_None_SOX2_GSM2385230_DCid71763.bed.gz	1272	153	7.14409	4.35879e-72	1	4.35879e-72	202.432
TFs_all/Mouse_EmbryonicStemCell_None_SMARCA4_GSM1572673_DCid57988.bed.gz	962	130	8.05473	6.73585e-67	1	6.73585e-67	199.166
TFs_all/Mouse_EmbryonicStemCell_None_EZH2_GSM1632846_DCid68450.bed.gz	320	67	15.1097	1.97191e-50	1	1.97191e-50	194.715
TFs_all/Mouse_EmbryonicStemCell_None_HMGA1_GSM2680393_DCid84073.bed.gz	226	56	18.7701	1.03125e-46	1	1.03125e-46	194.54
TFs_all/Mouse_EmbryonicStemCell_None_MTF2_GSM2577654_DCid83334.bed.gz	199	52	20.2917	6.27452e-45	1	6.27452e-45	191.963
TFs_all/Mouse_EmbryonicStemCell_None_SMARCA4_GSM2521518_DCid75202.bed.gz	69	36	37.3134	4.10017e-37	1	4.10017e-37	190
TFs_all/Mouse_EmbryonicStemCell_None_DNMT3A_GSM2220930_DCid71466.bed.gz	325	66	14.8995	1.96045e-49	1	1.96045e-49	189.823
TFs_all/Mouse_EmbryonicStemCell_R1_YY1_GSM2052282_DCid71994.bed.gz	177	48	21.4547	1.5461e-42	1	1.5461e-42	184.938
TFs_all/Mouse_EmbryonicStemCell_None_SMARCA4_GSM1572680_DCid57995.bed.gz	2127	200	5.48571	1.02546e-75	1	1.02546e-75	184.149
TFs_all/Mouse_EmbryonicStemCell_None_SMARCA4_GSM1561594_DCid51899.bed.gz	97	38	29.3801	2.11079e-37	1	2.11079e-37	178.858
TFs_all/Mouse_EmbryonicStemCell_None_SMARCA5_GSM2111726_DCid83927.bed.gz	376	70	13.0457	6.15619e-49	1	6.15619e-49	178.645
TFs_all/Mouse_EmbryonicStemCell_None_MTF2_GSM2577651_DCid83337.bed.gz	161	45	22.297	1.44499e-40	1	1.44499e-40	178.435
TFs_all/Mouse_EmbryonicStemCell_None_MEIS1_GSM1692847_DCid67958.bed.gz	405	71	12.6404	6.54905e-49	1	6.54905e-49	176.351
TFs_all/Mouse_EmbryonicStemCell_E14_KLF4_GSM1670855_DCid55448.bed.gz	143	47	20.9587	1.95356e-40	1	1.95356e-40	174.303
TFs_all/Mouse_EmbryonicStemCell_None_EZH2_GSM2779245_DCid83490.bed.gz	84	33	34.3638	8.6823e-35	1	8.6823e-35	173.809
TFs_all/Mouse_EmbryonicStemCell_None_CBX2_GSM2080677_DCid69686.bed.gz	282	59	15.2623	8.02653e-45	1	8.02653e-45	173.379
TFs_all/Mouse_EmbryonicStemCell_None_SMARCA4_GSM2521517_DCid75203.bed.gz	119	47	21.4263	7.91969e-40	1	7.91969e-40	172.879
TFs_all/Mouse_EmbryonicStemCell_None_DNMT3A_GSM2220933_DCid71463.bed.gz	309	61	14.2489	8.45564e-45	1	8.45564e-45	168.922
TFs_all/Mouse_EmbryonicStemCell_None_EED_GSM1295043_DCid50130.bed.gz	168	50	18.4196	8.6833e-41	1	8.6833e-41	168.385
TFs_all/Mouse_EmbryonicStemCell_E14_RYBP_GSM1041375_DCid38476.bed.gz	66	30	38.4437	1.93894e-32	1	1.93894e-32	166.956
TFs_all/Mouse_EmbryonicStemCell_None_EZH2_GSM2080678_DCid69685.bed.gz	244	53	15.9893	2.73592e-41	1	2.73592e-41	162.213
TFs_all/Mouse_EmbryonicStemCell_E14_KLF4_GSM1670850_DCid55443.bed.gz	142	45	19.7973	6.67163e-38	1	6.67163e-38	160.125
TFs_all/Mouse_EmbryonicStemCell_CGR8_BCL3_GSM1721764_DCid54378.bed.gz	433	78	10.4838	8.01194e-48	1	8.01194e-48	159.66
TFs_all/Mouse_EmbryonicStemCell_None_DNMT3A_GSM2220929_DCid71467.bed.gz	279	55	14.6018	4.51527e-41	1	4.51527e-41	156.059
TFs_all/Mouse_EmbryonicStemCell_None_DNMT3A_GSM2220931_DCid71465.bed.gz	286	56	14.3006	2.39877e-41	1	2.39877e-41	155.9
TFs_all/Mouse_EmbryonicStemCell_None_MTF2_GSM2577655_DCid83333.bed.gz	155	41	20.7903	4.32998e-36	1	4.32998e-36	154.816
TFs_all/Mouse_EmbryonicStemCell_E14_TRIM28_GSM773067_DCid5990.bed.gz	3381	261	4.1763	5.80245e-75	1	5.80245e-75	153.092
TFs_all/Mouse_EmbryonicStemCell_None_ZFP57_GSM1572313_DCid59481.bed.gz	142	44	19.0648	1.62293e-36	1	1.62293e-36	152.208
TFs_all/Mouse_EmbryonicStemCell_None_PHF5A_GSM2299080_DCid70864.bed.gz	390	66	11.5653	2.32195e-43	1	2.32195e-43	150.572
TFs_all/Mouse_EmbryonicStemCell_J1_ARID3A_GSM1370510_DCid48644.bed.gz	1808	165	5.39733	6.69347e-62	1	6.69347e-62	148.791
TFs_all/Mouse_EmbryonicStemCell_None_POU3F1_GSM1319115_DCid43789.bed.gz	133	42	19.4256	3.65508e-35	1	3.65508e-35	147.387
TFs_all/Mouse_EmbryonicStemCell_None_POU3F2_GSM1050303_DCid34545.bed.gz	137	42	19.1681	4.7192e-35	1	4.7192e-35	146.251
TFs_all/Mouse_EmbryonicStemCell_None_LMO2_GSM2665578_DCid83560.bed.gz	470	78	9.60251	1.9428e-45	1	1.9428e-45	145.912
TFs_all/Mouse_EmbryonicStemCell_None_POU3F2_GSM1050297_DCid34531.bed.gz	135	41	19.2848	2.18986e-34	1	2.18986e-34	143.706
TFs_all/Mouse_EmbryonicStemCell_ZhBTc4_SMARCA4_GSM2341302_DCid75230.bed.gz	61	31	30.276	1.02074e-29	1	1.02074e-29	142.639
TFs_all/Mouse_EmbryonicStemCell_E36_EED_GSM1234535_DCid42605.bed.gz	1090	130	6.02133	1.66725e-53	1	1.66725e-53	136.699
TFs_all/Mouse_EmbryonicStemCell_None_ZFP57_GSM2051867_DCid68941.bed.gz	287	53	13.1149	1.57372e-37	1	1.57372e-37	136.655
TFs_all/Mouse_EmbryonicStemCell_None_MTF2_GSM2577649_DCid87247.bed.gz	221	45	15.0931	2.21641e-34	1	2.21641e-34	131.784
TFs_all/Mouse_EmbryonicStemCell_None_PHF5A_GSM2299081_DCid70863.bed.gz	342	57	11.4772	1.66502e-37	1	1.66502e-37	129.486
TFs_all/Mouse_EmbryonicStemCell_None_PHF5A_GSM2111707_DCid84228.bed.gz	81	33	23.0164	3.33345e-29	1	3.33345e-29	128.847
TFs_all/Mouse_EmbryonicStemCell_None_MBD3_GSM1206845_DCid36963.bed.gz	165	44	15.2659	3.82721e-33	1	3.82721e-33	127.472
TFs_all/Mouse_EmbryonicStemCell_None_HMGA2_GSM2680411_DCid88175.bed.gz	278	50	12.6542	7.78768e-35	1	7.78768e-35	124.89
TFs_all/Mouse_EmbryonicStemCell_None_SMARCA4_GSM2111670_DCid86169.bed.gz	127	38	17.2774	2.40501e-30	1	2.40501e-30	121.758
TFs_all/Mouse_EmbryonicStemCell_None_SMARCA4_GSM1104451_DCid50946.bed.gz	232	51	12.1713	2.9773e-34	1	2.9773e-34	120.876
TFs_all/Mouse_EmbryonicStemCell_None_HDAC1_GSM1572674_DCid57989.bed.gz	1081	112	6.07605	5.68981e-47	1	5.68981e-47	120.382
TFs_all/Mouse_EmbryonicStemCell_2TS22C_SOX2_GSM703191_DCid43850.bed.gz	167	41	15.3351	2.80454e-31	1	2.80454e-31	120.338
TFs_all/Mouse_EmbryonicStemCell_None_DNMT3A_GSM2824374_DCid83578.bed.gz	397	61	9.91391	9.40218e-37	1	9.40218e-37	119.229
TFs_all/Mouse_EmbryonicStemCell_mESC_DNMT3A_GSM2899075_DCid88361.bed.gz	529	74	8.26741	2.17434e-39	1	2.17434e-39	117.822
TFs_all/Mouse_EmbryonicStemCell_E36_EED_GSM1234541_DCid42611.bed.gz	258	52	11.1332	2.55655e-33	1	2.55655e-33	113.317
TFs_all/Mouse_EmbryonicStemCell_None_HDAC3_GSM2769399_DCid83922.bed.gz	206	41	13.2007	2.59262e-29	1	2.59262e-29	106.413
TFs_all/Mouse_EmbryonicStemCell_None_TRIM28_GSM1555123_DCid53512.bed.gz	1182	121	5.15436	1.09232e-43	1	1.09232e-43	101.638
TFs_all/Mouse_EmbryonicStemCell_None_HIRA_GSM1207790_DCid41940.bed.gz	235	47	10.9844	5.07389e-30	1	5.07389e-30	101.283
TFs_all/Mouse_EmbryonicStemCell_EKOiE_ESRRB_GSM1941837_DCid76703.bed.gz	438	58	8.70728	2.13186e-32	1	2.13186e-32	98.8847
TFs_all/Mouse_EmbryonicStemCell_None_DNMT3A_GSM1382258_DCid51118.bed.gz	31459	1212	1.97963	2.39159e-97	1	1.65352e-97	95.1946
TFs_all/Mouse_EmbryonicStemCell_E14_TRIM28_GSM1819198_DCid56840.bed.gz	133	39	12.6304	2.32014e-26	1	2.32014e-26	93.7921
TFs_all/Mouse_EmbryonicStemCell_E14_SMARCA4_GSM1670862_DCid55455.bed.gz	407	60	8.05259	1.56971e-31	1	1.56971e-31	92.7037
TFs_all/Mouse_EmbryonicStemCell_E14_MBD3_GSM1670857_DCid55450.bed.gz	398	59	8.08866	4.06406e-31	1	4.06406e-31	91.6564
TFs_all/Mouse_EmbryonicStemCell_J1_DNMT3A_GSM1385039_DCid53156.bed.gz	108	28	17.1837	5.89088e-23	1	5.89088e-23	91.2082
TFs_all/Mouse_EmbryonicStemCell_E14_ZFP57_GSM2051875_DCid68935.bed.gz	318	46	9.80671	5.97233e-28	1	5.97233e-28	89.6691
TFs_all/Mouse_EmbryonicStemCell_E14_SMARCA4_GSM1670860_DCid55453.bed.gz	132	32	14.0657	1.22852e-23	1	1.22852e-23	87.3835
TFs_all/Mouse_EmbryonicStemCell_None_TRIM28_GSM1555125_DCid53514.bed.gz	1267	119	4.69468	2.21965e-39	1	2.21965e-39	86.2374
TFs_all/Mouse_EmbryonicStemCell_None_HDAC3_GSM2769401_DCid84636.bed.gz	156	32	13.5342	1.93968e-23	1	1.93968e-23	85.365
TFs_all/Mouse_EmbryonicStemCell_J1_DNMT3A_GSM1385042_DCid53159.bed.gz	114	29	15.0859	2.92733e-22	1	2.92733e-22	84.3065
TFs_all/Mouse_EmbryonicStemCell_mESC_EED_GSM2899074_DCid88360.bed.gz	89	26	16.6859	7.10682e-21	1	7.10682e-21	81.8134
TFs_all/Mouse_EmbryonicStemCell_EKOiE_ESRRB_GSM1941843_DCid76697.bed.gz	577	62	6.94554	1.30793e-29	1	1.30793e-29	80.7606
TFs_all/Mouse_EmbryonicStemCell_None_SMARCA4_GSM2111671_DCid86168.bed.gz	83	25	17.0852	2.69958e-20	1	2.69958e-20	80.1274
TFs_all/Mouse_EmbryonicStemCell_None_MBD2_GSM972994_DCid35257.bed.gz	142	30	13.4216	6.51246e-22	1	6.51246e-22	79.3739
TFs_all/Mouse_EmbryonicStemCell_E14_TRIM28_GSM2051876_DCid68934.bed.gz	622	64	6.66631	1.29647e-29	1	1.29647e-29	79.0611
TFs_all/Mouse_EmbryonicStemCell_None_SOX2_GSM2385231_DCid71762.bed.gz	741	76	5.89933	1.43111e-31	1	1.43111e-31	78.9785
TFs_all/Mouse_EmbryonicStemCell_None_POLR2A_GSM749808_DCid4426.bed.gz	181	35	10.7456	1.86874e-22	1	1.86874e-22	74.4346
TFs_all/Mouse_EmbryonicStemCell_None_ZFP57_GSM773066_DCid5989.bed.gz	737	76	5.60702	3.32542e-30	1	3.32542e-30	73.3191
TFs_all/Mouse_EmbryonicStemCell_None_TRIM28_GSM1555122_DCid53511.bed.gz	1667	133	4.00319	3.6736e-37	1	3.6736e-37	72.9117
TFs_all/Mouse_EmbryonicStemCell_None_CBX2_GSM2293303_DCid86712.bed.gz	167	37	9.66618	6.1954e-22	1	6.1954e-22	69.4124
TFs_all/Mouse_EmbryonicStemCell_None_TRIM28_GSM1032198_DCid34587.bed.gz	284	41	8.50249	7.73128e-23	1	7.73128e-23	68.2785
TFs_all/Mouse_EmbryonicStemCell_None_SIRT6_GSM1607369_DCid52818.bed.gz	114	27	12.4077	7.43794e-19	1	7.43794e-19	65.864
TFs_all/Mouse_EmbryonicStemCell_E14_SMARCA4_GSM1670859_DCid55452.bed.gz	84	22	15.2466	3.03004e-17	1	3.03004e-17	64.9247
TFs_all/Mouse_EmbryonicStemCell_None_SOX2_GSM2385232_DCid71761.bed.gz	856	76	5.01989	1.81197e-27	1	1.81197e-27	62.2458
TFs_all/Mouse_EmbryonicStemCell_None_SMARCA4_GSM1572675_DCid57990.bed.gz	772	70	5.23635	2.08568e-26	1	2.08568e-26	61.3401
TFs_all/Mouse_EmbryonicStemCell_J1_HDAC1_GSM1370515_DCid48649.bed.gz	265	40	7.85419	4.45174e-21	1	4.45174e-21	60.5143
TFs_all/Mouse_EmbryonicStemCell_mESC_DNMT3A_GSM2899076_DCid88359.bed.gz	678	70	5.20185	4.1168e-26	1	4.1168e-26	60.3926
TFs_all/Mouse_EmbryonicStemCell_None_MECP2_GSM1077270_DCid36208.bed.gz	86	21	14.6671	2.74663e-16	1	2.74663e-16	60.2921
TFs_all/Mouse_EmbryonicStemCell_None_ZFP57_GSM2051871_DCid68938.bed.gz	275	35	8.60075	5.91298e-20	1	5.91298e-20	59.6932
TFs_all/Mouse_EmbryonicStemCell_None_SMARCA4_GSM2111667_DCid82087.bed.gz	88	22	13.7451	2.0774e-16	1	2.0774e-16	59.293
TFs_all/Mouse_EmbryonicStemCell_None_DNMT3A_GSM1382257_DCid51117.bed.gz	5568	279	2.62531	1.63771e-42	1	1.546e-42	58.1861
TFs_all/Mouse_EmbryonicStemCell_None_TRIM28_GSM1555124_DCid53513.bed.gz	887	81	4.62965	6.15323e-27	1	6.15323e-27	57.9497
TFs_all/Mouse_EmbryonicStemCell_None_MYC_GSM2059180_DCid68414.bed.gz	563	53	6.03033	6.2751e-23	1	6.2751e-23	57.5538
TFs_all/Mouse_EmbryonicStemCell_None_MYC_GSM1124787_DCid34110.bed.gz	370	46	6.67922	1.56281e-21	1	1.56281e-21	57.002
TFs_all/Mouse_EmbryonicStemCell_None_DNMT1_GSM2059182_DCid68412.bed.gz	878	69	4.96577	6.41078e-25	1	6.41078e-25	55.9349
TFs_all/Mouse_EmbryonicStemCell_None_MYC_GSM2059181_DCid68413.bed.gz	488	48	6.31499	1.18454e-21	1	1.18454e-21	55.6389
TFs_all/Mouse_EmbryonicStemCell_None_TRIM28_GSM1555121_DCid53510.bed.gz	1369	106	3.87783	6.83723e-29	1	6.83723e-29	55.0698
TFs_all/Mouse_EmbryonicStemCell_None_ZFP57_GSM1931783_DCid59154.bed.gz	624	63	5.18815	1.31505e-23	1	1.31505e-23	54.3475
TFs_all/Mouse_EmbryonicStemCell_None_SMARCA4_GSM2111672_DCid86167.bed.gz	183	31	8.7369	9.48405e-18	1	9.48405e-18	53.233
TFs_all/Mouse_EmbryonicStemCell_None_MTF2_GSM491759_DCid4392.bed.gz	109	22	11.9399	1.92265e-15	1	1.92265e-15	52.6501
TFs_all/Mouse_EmbryonicStemCell_None_TRIM28_GSM1555120_DCid53509.bed.gz	3755	214	2.76076	1.17447e-35	1	8.97242e-36	51.175
TFs_all/Mouse_EmbryonicStemCell_None_MECP2_GSM972989_DCid35261.bed.gz	67	16	15.7132	3.72361e-13	1	3.72361e-13	49.3919
TFs_all/Mouse_EmbryonicStemCell_E14_SMARCA4_GSM1670861_DCid55454.bed.gz	71	17	14.3758	2.66856e-13	1	2.66856e-13	48.3531
TFs_all/Mouse_EmbryonicStemCell_None_MBD2_GSM972987_DCid35248.bed.gz	601	54	5.1068	3.1265e-20	1	3.1265e-20	45.8838
TFs_all/Mouse_EmbryonicStemCell_None_MECP2_GSM972991_DCid35235.bed.gz	155	23	9.14125	5.59046e-14	1	5.59046e-14	42.3073
TFs_all/Mouse_EmbryonicStemCell_None_ZFP57_GSM1931786_DCid59157.bed.gz	1005	76	3.83294	7.21413e-21	1	7.21413e-21	39.044
TFs_all/Mouse_EmbryonicStemCell_J1_DNMT3A_GSM1385041_DCid53158.bed.gz	94	18	10.5371	5.066e-12	1	5.066e-12	38.3749
TFs_all/Mouse_EmbryonicStemCell_J1_ARID3A_GSM1370513_DCid48647.bed.gz	591	51	4.69901	9.06276e-18	1	9.06276e-18	38.0455
TFs_all/Mouse_EmbryonicStemCell_None_TRIM28_GSM1032199_DCid34576.bed.gz	85	16	11.6496	1.89555e-11	1	1.89555e-11	37.9804
TFs_all/Mouse_EmbryonicStemCell_None_MBD3_GSM786608_DCid5668.bed.gz	270	30	6.31762	5.84557e-14	1	5.84557e-14	35.1921
TFs_all/Mouse_EmbryonicStemCell_None_MECP2_GSM972995_DCid35260.bed.gz	263	28	6.29385	4.27444e-13	1	4.27444e-13	32.8269
TFs_all/Mouse_EmbryonicStemCell_None_MYC_GSM1124788_DCid34104.bed.gz	84	15	10.4384	3.38511e-10	1	3.38511e-10	32.0462
TFs_all/Mouse_EmbryonicStemCell_Mouseembryonicstemcells_CXXC1_GSM2454381_DCid87250.bed.gz	74	14	10.8454	9.05998e-10	1	9.05998e-10	31.0986
TFs_all/Mouse_EmbryonicStemCell_Mouseembryonicstemcells_CXXC1_GSM2454375_DCid84524.bed.gz	67	13	11.1367	2.84523e-09	1	2.84523e-09	29.7161
TFs_all/Mouse_EmbryonicStemCell_None_SMARCA4_GSM2111668_DCid82082.bed.gz	325	32	4.96468	3.58537e-12	1	3.58537e-12	26.4585
TFs_all/Mouse_EmbryonicStemCell_None_PHF5A_GSM2111706_DCid84229.bed.gz	323	31	4.67308	3.29413e-11	1	3.29413e-11	23.3165
TFs_all/Mouse_EmbryonicStemCell_Mouseembryonicstemcells_CXXC1_GSM2454368_DCid88574.bed.gz	65	11	9.82868	1.53878e-07	1	1.53878e-07	22.4619
TFs_all/Mouse_EmbryonicStemCell_Mouseembryonicstemcells_CXXC1_GSM2454392_DCid83005.bed.gz	78	12	8.53623	1.61692e-07	1	1.61692e-07	21.0096
TFs_all/Mouse_EmbryonicStemCell_J1_DNMT3A_GSM1385038_DCid53155.bed.gz	118	15	6.97864	4.53842e-08	1	4.53842e-08	20.5823
TFs_all/Mouse_EmbryonicStemCell_Mouseembryonicstemcells_CXXC1_GSM2454380_DCid87251.bed.gz	82	12	8.12777	2.59034e-07	1	2.59034e-07	19.9105
TFs_all/Mouse_EmbryonicStemCell_Mouseembryonicstemcells_CXXC1_GSM2454399_DCid82996.bed.gz	72	11	8.52784	5.58399e-07	1	5.58399e-07	19.3356
TFs_all/Mouse_EmbryonicStemCell_None_EZH2_GSM905437_DCid39323.bed.gz	97	16	6.27757	8.05432e-08	1	8.05432e-08	18.8005
TFs_all/Mouse_EmbryonicStemCell_Mouseembryonicstemcells_CXXC1_GSM2454398_DCid82995.bed.gz	100	13	7.08189	3.32203e-07	1	3.32203e-07	18.2964
TFs_all/Mouse_EmbryonicStemCell_Mouseembryonicstemcells_CXXC1_GSM2454382_DCid87249.bed.gz	71	10	7.6947	4.45032e-06	0.999999	4.45032e-06	15.7544
TFs_all/Mouse_EmbryonicStemCell_None_TRIM28_GSM2339526_DCid74176.bed.gz	3295	150	2.10047	1.95117e-15	1	1.6861e-15	15.7499
TFs_all/Mouse_EmbryonicStemCell_None_TRIM28_GSM2339527_DCid74175.bed.gz	2313	105	2.26193	5.52388e-13	1	4.30302e-13	14.4341
TFs_all/Mouse_EmbryonicStemCell_None_RUNX1_GSM730631_DCid8926.bed.gz	345	25	3.92678	6.25188e-08	1	6.25188e-08	14.216
TFs_all/Mouse_EmbryonicStemCell_None_DNMT3A_GSM1545750_DCid51860.bed.gz	18605	568	1.54458	2.15514e-21	1	1.41308e-21	12.9623
TFs_all/Mouse_EmbryonicStemCell_Mouseembryonicstemcells_CXXC1_GSM2454393_DCid83006.bed.gz	70	9	7.06788	2.60755e-05	0.999996	2.60755e-05	12.9321
TFs_all/Mouse_EmbryonicStemCell_Mouseembryonicstemcells_CXXC1_GSM2454400_DCid85031.bed.gz	84	10	6.37911	1.99269e-05	0.999997	1.99269e-05	12.5663
TFs_all/Mouse_EmbryonicStemCell_Mouseembryonicstemcells_CXXC1_GSM2454387_DCid87252.bed.gz	76	9	6.56163	4.42586e-05	0.999993	4.42586e-05	11.817
TFs_all/Mouse_EmbryonicStemCell_Mouseembryonicstemcells_CXXC1_GSM2454394_DCid82999.bed.gz	71	8	6.08327	0.000203577	0.999968	0.000203577	9.61519
TFs_all/Mouse_EmbryonicStemCell_None_POU5F1_GSM1403305_DCid52237.bed.gz	737	43	2.56134	2.03096e-07	1	1.87929e-07	9.08078
TFs_all/Mouse_EmbryonicStemCell_Mouseembryonicstemcells_CXXC1_GSM2454369_DCid88573.bed.gz	97	9	5.0248	0.00028961	0.999944	0.00028961	8.24067
TFs_all/Mouse_EmbryonicStemCell_None_MECP2_GSM972990_DCid35237.bed.gz	155	11	4.19991	0.000237581	0.999945	0.000237581	7.50337
TFs_all/Mouse_EmbryonicStemCell_E14_POLR2A_GSM1000125_DCid39447.bed.gz	28486	794	1.37475	6.95789e-17	1	3.83745e-17	7.41904
TFs_all/Mouse_EmbryonicStemCell_None_DNMT3A_GSM1382261_DCid51121.bed.gz	7448	229	1.58514	1.94389e-10	1	1.36591e-10	6.45425
TFs_all/Mouse_EmbryonicStemCell_J1_DNMT3A_GSM1385040_DCid53157.bed.gz	237	14	3.31479	0.000318839	0.999907	0.000318839	6.04503
TFs_all/Mouse_EmbryonicStemCell_J1_DNMT3A_GSM1385043_DCid53160.bed.gz	344	18	2.87369	0.000222922	0.999925	0.000222922	5.56141
TFs_all/Mouse_EmbryonicStemCell_None_MBD3_GSM1089892_DCid33941.bed.gz	101	7	4.23451	0.0037423	0.999154	0.0037423	5.0532
TFs_all/Mouse_EmbryonicStemCell_None_RUNX1_GSM730630_DCid8922.bed.gz	471	22	2.50432	0.000346883	0.999894	0.000273391	4.58225
TFs_all/Mouse_EmbryonicStemCell_E14_EZH2_GSM1014542_DCid38090.bed.gz	115	5	2.85812	0.0638246	0.979236	0.0638246	1.81052
TFs_all/Mouse_EmbryonicStemCell_None_YY1_GSM866993_DCid37955.bed.gz	314	14	2.10022	0.0214319	0.992726	0.0160797	1.78667
TFs_all/Mouse_EmbryonicStemCell_E14_EZH2_GSM1014543_DCid38091.bed.gz	353	11	1.85365	0.10771	0.966211	0.0672137	0.861649
TFs_all/Mouse_EmbryonicStemCell_None_YY1_GSM866992_DCid37956.bed.gz	112	4	1.94771	0.331679	0.88297	0.257945	0.460963
TFs_all/Mouse_EmbryonicStemCell_None_DAXX_GSM1429928_DCid53219.bed.gz	6935	141	1.04859	0.632737	0.701728	0.32864	0.0136067
TFs_all/Mouse_EmbryonicStemCell_ZhBTc4_CDX2_GSM1246724_DCid43036.bed.gz	96747	1708	0.868761	5.88777e-09	2.86816e-09	1	-1.67044

## Sheet: Corrected-shared
#file	file_size	overlaps	odds_ratio	fishers_two_tail	fishers_left_tail	fishers_right_tail	combo_score
TFs_all/Mouse_EmbryonicStemCell_V6.5_POLR2A_GSM515671_DCid2877.bed.gz	6606	6516	3569.37	2.8392e-201	1	2.8392e-201	2366.74
TFs_all/Mouse_EmbryonicStemCell_HBG3_POLR2A_GSM968717_DCid32980.bed.gz	151	149	2416.12	4.91221e-203	1	4.91221e-203	2273.64
TFs_all/Mouse_EmbryonicStemCell_None_POLR2A_GSM2190193_DCid72446.bed.gz	7076	6902	2036.84	8.54514e-201	1	8.54514e-201	2199.17
TFs_all/Mouse_EmbryonicStemCell_None_POLR2A_GSM2520022_DCid83511.bed.gz	12246	11947	1583.47	8.99797e-201	1	8.99797e-201	2126.26
TFs_all/Mouse_EmbryonicStemCell_None_POLR2A_GSM535983_DCid40283.bed.gz	19746	19062	1509.84	1.03752e-200	1	9.12666e-201	2111.87
TFs_all/Mouse_EmbryonicStemCell_None_POLR2A_GSM632040_DCid6014.bed.gz	9533	9214	1488.08	8.25583e-201	1	8.25583e-201	2108.73
TFs_all/Mouse_EmbryonicStemCell_Mouseembryonicstemcells_CXXC1_GSM2454338_DCid82181.bed.gz	3869	3745	1200.93	2.18271e-201	1	2.18271e-201	2052.75
TFs_all/Mouse_EmbryonicStemCell_V6.5_POLR2A_GSM515675_DCid2873.bed.gz	16863	16110	1140.19	6.37134e-201	1	6.37134e-201	2033
TFs_all/Mouse_EmbryonicStemCell_V6.5_POLR2A_GSM515674_DCid2874.bed.gz	15635	14924	1097.73	9.12091e-201	1	9.12091e-201	2020.46
TFs_all/Mouse_EmbryonicStemCell_V6.5_TBP_GSM555162_DCid5762.bed.gz	12036	11479	1083.36	4.7872e-201	1	4.7872e-201	2019.48
TFs_all/Mouse_EmbryonicStemCell_V6.5_POLR2A_GSM515669_DCid2879.bed.gz	14028	13368	1037.32	8.14914e-201	1	8.14914e-201	2004.62
TFs_all/Mouse_EmbryonicStemCell_V6.5_POLR2A_GSM656322_DCid2869.bed.gz	9087	8669	1005.52	5.76468e-201	1	5.76468e-201	1997.13
TFs_all/Mouse_EmbryonicStemCell_None_POLR2A_GSM2190194_DCid72445.bed.gz	5023	4782	1002.5	9.66963e-201	1	9.66963e-201	1994.02
TFs_all/Mouse_EmbryonicStemCell_KH2_CDK9_GSM828132_DCid39984.bed.gz	3728	3559	995.476	8.74597e-201	1	8.74597e-201	1992.43
TFs_all/Mouse_EmbryonicStemCell_None_E2F1_GSM2655956_DCid86010.bed.gz	4152	3983	982.738	3.76761e-201	1	3.76761e-201	1992.35
TFs_all/Mouse_EmbryonicStemCell_None_GTF2B_GSM1816096_DCid68345.bed.gz	9337	8945	971.688	6.2959e-201	1	6.2959e-201	1986.86
TFs_all/Mouse_EmbryonicStemCell_CMTi-1_RARA_GSM1047939_DCid38621.bed.gz	10509	9964	948.258	3.8275e-201	1	3.8275e-201	1981.95
TFs_all/Mouse_EmbryonicStemCell_V6.5_CDK7_GSM1463942_DCid49496.bed.gz	10758	10222	951.494	7.67247e-201	1	7.67247e-201	1979.95
TFs_all/Mouse_EmbryonicStemCell_R1_DPF2_GSM2808666_DCid82774.bed.gz	3075	2954	932.096	2.94668e-201	1	2.94668e-201	1978.1
TFs_all/Mouse_EmbryonicStemCell_V6.5_POLR2A_GSM937543_DCid34075.bed.gz	19406	18346	941.478	1.14175e-200	1	1.10098e-200	1975.19
TFs_all/Mouse_EmbryonicStemCell_V6.5_POLR2A_GSM515670_DCid2878.bed.gz	15158	14320	904.803	5.48768e-201	1	5.48768e-201	1966.85
TFs_all/Mouse_EmbryonicStemCell_V6.5_POLR2A_GSM656323_DCid2868.bed.gz	7863	7463	882.874	3.23994e-201	1	3.23994e-201	1962
TFs_all/Mouse_EmbryonicStemCell_None_POLR2A_GSM1173372_DCid47342.bed.gz	10582	9990	832.641	1.2648e-200	1	1.2648e-200	1939.32
TFs_all/Mouse_EmbryonicStemCell_None_E2F1_GSM2655957_DCid86009.bed.gz	5387	5119	821.343	5.2158e-201	1	5.2158e-201	1939.11
TFs_all/Mouse_EmbryonicStemCell_None_GTF2B_GSM1816097_DCid68344.bed.gz	4756	4524	813.063	2.76962e-201	1	2.76962e-201	1938.84
TFs_all/Mouse_EmbryonicStemCell_None_E2F1_GSM2655955_DCid86011.bed.gz	5783	5501	830.239	1.18514e-200	1	1.18514e-200	1938.76
TFs_all/Mouse_EmbryonicStemCell_None_E2F1_GSM2655958_DCid86012.bed.gz	6727	6398	804.793	3.96853e-201	1	3.96853e-201	1934.37
TFs_all/Mouse_EmbryonicStemCell_E14_CXXC1_GSM1258239_DCid43178.bed.gz	8105	7670	801.731	5.83646e-201	1	5.83646e-201	1931.65
TFs_all/Mouse_EmbryonicStemCell_None_POLR2A_GSM1173373_DCid47343.bed.gz	9330	8794	799.501	1.01005e-200	1	1.01005e-200	1928.55
TFs_all/Mouse_EmbryonicStemCell_E14_POLR2A_GSM1873394_DCid74267.bed.gz	11301	10656	791.048	8.67179e-201	1	8.67179e-201	1926.12
TFs_all/Mouse_EmbryonicStemCell_None_POLR2A_GSM1410336_DCid57724.bed.gz	10891	10236	780.454	5.84874e-201	1	5.84874e-201	1923.87
TFs_all/Mouse_EmbryonicStemCell_V6.5_POLR2A_GSM656324_DCid2867.bed.gz	9383	8828	772.578	1.16469e-200	1	1.16469e-200	1918.07
TFs_all/Mouse_EmbryonicStemCell_V6.5_POLR2A_GSM515672_DCid2876.bed.gz	16441	15355	751.005	1.10668e-200	1	1.10668e-200	1910.12
TFs_all/Mouse_EmbryonicStemCell_None_POLR2A_GSM1410344_DCid57732.bed.gz	5123	4801	708.173	3.36573e-201	1	3.36573e-201	1898.07
TFs_all/Mouse_EmbryonicStemCell_Mouseembryonicstemcells_CXXC1_GSM2454339_DCid82185.bed.gz	10272	9744	706.566	5.82768e-201	1	5.82768e-201	1895.16
TFs_all/Mouse_EmbryonicStemCell_R1_DPF2_GSM2808668_DCid82769.bed.gz	2495	2358	692.911	9.20988e-201	1	9.20988e-201	1887.64
TFs_all/Mouse_EmbryonicStemCell_R1_SMARCA4_GSM2808653_DCid86953.bed.gz	11761	11077	681.822	7.05157e-201	1	7.05157e-201	1884.08
TFs_all/Mouse_EmbryonicStemCell_R1_SMARCA4_GSM2808676_DCid86668.bed.gz	14650	13755	673.749	1.44414e-200	1	1.44414e-200	1877.71
TFs_all/Mouse_EmbryonicStemCell_V6.5_POLR2A_GSM656325_DCid2866.bed.gz	12552	11677	667.976	7.9857e-201	1	7.9857e-201	1877.65
TFs_all/Mouse_EmbryonicStemCell_V6.5_POLR2A_GSM515668_DCid2880.bed.gz	18959	17517	661.19	1.6735e-200	1	1.3736e-200	1871.69
TFs_all/Mouse_EmbryonicStemCell_None_POLR2A_GSM1173371_DCid47341.bed.gz	13008	12068	641.92	1.19533e-200	1	1.19533e-200	1864.53
TFs_all/Mouse_EmbryonicStemCell_None_POU5F1_GSM1693786_DCid67364.bed.gz	8574	8020	634.083	8.28504e-201	1	8.28504e-201	1862.47
TFs_all/Mouse_EmbryonicStemCell_None_MBD3_GSM1571963_DCid51960.bed.gz	3278	3050	630.576	5.721e-201	1	5.721e-201	1862.36
TFs_all/Mouse_EmbryonicStemCell_C6_POLR2A_GSM423358_DCid349.bed.gz	3446	3212	630.564	5.9043e-201	1	5.9043e-201	1862.23
TFs_all/Mouse_EmbryonicStemCell_V6.5_SUPT5H_GSM515665_DCid2902.bed.gz	8811	8169	623.61	3.72317e-201	1	3.72317e-201	1860.88
TFs_all/Mouse_EmbryonicStemCell_CMTi-1_RARA_GSM1047953_DCid38627.bed.gz	9163	8464	625.107	1.09721e-200	1	1.09721e-200	1857.22
TFs_all/Mouse_EmbryonicStemCell_E14_POLR2A_GSM1276711_DCid43417.bed.gz	16777	15496	619.35	6.0728e-201	1	6.0728e-201	1856.93
TFs_all/Mouse_EmbryonicStemCell_None_POLR2A_GSM723019_DCid38304.bed.gz	16294	14963	614.77	7.74888e-201	1	7.74888e-201	1853.81
TFs_all/Mouse_EmbryonicStemCell_R1_SMARCA4_GSM2808665_DCid82771.bed.gz	16306	15249	617.558	1.98426e-200	1	1.23748e-200	1851.33
TFs_all/Mouse_EmbryonicStemCell_V6.5_POLR2A_GSM515662_DCid2883.bed.gz	15563	14331	611.532	1.08841e-200	1	1.08841e-200	1850.92
TFs_all/Mouse_EmbryonicStemCell_None_MBD3_GSM1499119_DCid51367.bed.gz	5679	5262	606.29	1.19247e-200	1	1.19247e-200	1848.07
TFs_all/Mouse_EmbryonicStemCell_None_HMGA2_GSM2680414_DCid88178.bed.gz	12999	11924	598.202	4.95342e-201	1	4.95342e-201	1847.71
TFs_all/Mouse_EmbryonicStemCell_R1_SMARCA4_GSM2808672_DCid86671.bed.gz	9970	9339	603.213	9.42413e-201	1	9.42413e-201	1847.54
TFs_all/Mouse_EmbryonicStemCell_None_SIRT6_GSM1607366_DCid52815.bed.gz	7950	7438	582.446	1.33063e-200	1	1.33063e-200	1836.06
TFs_all/Mouse_EmbryonicStemCell_V6.5_POLR2A_GSM515673_DCid2875.bed.gz	19630	17940	581.923	1.7724e-200	1	1.51237e-200	1834.65
TFs_all/Mouse_EmbryonicStemCell_V6.5_HDAC1_GSM687278_DCid8271.bed.gz	5876	5380	548.115	7.03186e-201	1	7.03186e-201	1821.06
TFs_all/Mouse_EmbryonicStemCell_None_POU5F1_GSM1693784_DCid67366.bed.gz	8783	8115	532.172	3.61816e-201	1	3.61816e-201	1815.15
TFs_all/Mouse_EmbryonicStemCell_None_POLR2A_GSM1059013_DCid41333.bed.gz	16384	14903	530.146	6.9285e-201	1	6.9285e-201	1811.49
TFs_all/Mouse_EmbryonicStemCell_V6.5_ZFP281_GSM2286867_DCid73007.bed.gz	3779	3502	522.898	2.89223e-201	1	2.89223e-201	1810.94
TFs_all/Mouse_EmbryonicStemCell_J1_POLR2A_GSM1234317_DCid47520.bed.gz	1408	1294	521.628	9.78797e-201	1	9.78797e-201	1805.46
TFs_all/Mouse_EmbryonicStemCell_None_EP300_GSM1410342_DCid57730.bed.gz	12251	11156	513.559	4.36717e-201	1	4.36717e-201	1804.12
TFs_all/Mouse_EmbryonicStemCell_None_POLR2A_GSM2652715_DCid81950.bed.gz	13090	12035	517.836	1.15038e-200	1	1.15038e-200	1802.72
TFs_all/Mouse_EmbryonicStemCell_OS25_POLR2A_GSM850475_DCid5604.bed.gz	16859	15223	508.719	8.95673e-201	1	8.95673e-201	1798.58
TFs_all/Mouse_EmbryonicStemCell_None_POLR2A_GSM786614_DCid5674.bed.gz	3016	2754	493.494	1.63003e-201	1	1.63003e-201	1796.43
TFs_all/Mouse_EmbryonicStemCell_None_EP300_GSM2258253_DCid71697.bed.gz	8347	7576	485.54	6.26498e-201	1	6.26498e-201	1786.5
TFs_all/Mouse_EmbryonicStemCell_None_POLR2A_GSM1173374_DCid47344.bed.gz	15346	13878	481.505	5.93654e-201	1	5.93654e-201	1784.3
TFs_all/Mouse_EmbryonicStemCell_MPI-II_RYBP_GSM2038451_DCid73498.bed.gz	5330	4915	474.365	4.73909e-201	1	4.73909e-201	1780.85
TFs_all/Mouse_EmbryonicStemCell_V6.5_HDAC2_GSM687280_DCid8273.bed.gz	10469	9406	472.087	5.48054e-201	1	5.48054e-201	1778.9
TFs_all/Mouse_EmbryonicStemCell_None_POLR2A_GSM749807_DCid4427.bed.gz	25977	23003	465.918	1.13933e-200	1	9.31489e-201	1772.28
TFs_all/Mouse_EmbryonicStemCell_3.2N_MEN1_GSM928128_DCid8980.bed.gz	21819	19632	457.173	1.38577e-200	1	1.27386e-200	1766.07
TFs_all/Mouse_EmbryonicStemCell_None_HMGA1_GSM2680395_DCid84071.bed.gz	7892	7005	447.476	3.28091e-201	1	3.28091e-201	1765.4
TFs_all/Mouse_EmbryonicStemCell_V6.5_TBP_GSM555160_DCid5761.bed.gz	19771	17615	450.86	1.29864e-200	1	1.27483e-200	1762.31
TFs_all/Mouse_EmbryonicStemCell_V6.5_POLR2A_GSM1572308_DCid59476.bed.gz	15003	13497	447.969	1.25909e-200	1	1.25909e-200	1760.57
TFs_all/Mouse_EmbryonicStemCell_TNGA_POLR2A_GSM758174_DCid9084.bed.gz	9332	8379	425.927	9.87352e-201	1	9.87352e-201	1746.94
TFs_all/Mouse_EmbryonicStemCell_None_POLR2A_GSM2629651_DCid83869.bed.gz	17163	15427	411.176	9.13393e-201	1	9.07644e-201	1737.06
TFs_all/Mouse_EmbryonicStemCell_46C_POLR2A_GSM2474111_DCid84434.bed.gz	23963	21509	407.74	2.30352e-200	1	1.49962e-200	1731.16
TFs_all/Mouse_EmbryonicStemCell_J1_POLR2A_GSM1234312_DCid47515.bed.gz	5186	4646	403.154	1.05295e-200	1	1.05295e-200	1730.84
TFs_all/Mouse_EmbryonicStemCell_None_SMARCA4_GSM2521516_DCid75204.bed.gz	1128	1020	393.359	1.68799e-201	1	1.68799e-201	1730.6
TFs_all/Mouse_EmbryonicStemCell_None_POLR2A_GSM749812_DCid4425.bed.gz	17613	15597	399.575	1.20133e-200	1	1.20133e-200	1727.78
TFs_all/Mouse_EmbryonicStemCell_E14_NFYA_GSM1370111_DCid48618.bed.gz	5939	5337	395.95	7.97686e-201	1	7.97686e-201	1726.68
TFs_all/Mouse_EmbryonicStemCell_None_POLR2A_GSM1865695_DCid67356.bed.gz	19180	16884	389.334	1.009e-200	1	8.91407e-201	1720.94
TFs_all/Mouse_EmbryonicStemCell_None_POLR2A_GSM935893_DCid37688.bed.gz	16583	14689	387.831	1.16728e-200	1	1.16728e-200	1719.28
TFs_all/Mouse_EmbryonicStemCell_None_EP300_GSM2258252_DCid71698.bed.gz	7423	6575	378.672	8.08802e-201	1	8.08802e-201	1713.75
TFs_all/Mouse_EmbryonicStemCell_None_POLR2A_GSM1059015_DCid41335.bed.gz	16825	14776	377.093	1.49402e-200	1	1.49402e-200	1710.26
TFs_all/Mouse_EmbryonicStemCell_None_SOX2_GSM2341318_DCid75215.bed.gz	2098	1900	362.373	1.48761e-201	1	1.48761e-201	1707.3
TFs_all/Mouse_EmbryonicStemCell_None_KLF4_GSM2438466_DCid76355.bed.gz	1805	1610	370.297	1.00242e-200	1	1.00242e-200	1706.5
TFs_all/Mouse_EmbryonicStemCell_None_POLR2A_GSM1865697_DCid67354.bed.gz	20416	17802	367.837	6.71857e-201	1	6.53556e-201	1706.06
TFs_all/Mouse_EmbryonicStemCell_E14Tg2A_RYBP_GSM1657391_DCid56519.bed.gz	6134	5452	361.953	7.54265e-201	1	7.54265e-201	1700.97
TFs_all/Mouse_EmbryonicStemCell_None_POLR2A_GSM1865698_DCid67353.bed.gz	17023	14904	360.807	1.19967e-200	1	1.19967e-200	1698.34
TFs_all/Mouse_EmbryonicStemCell_E14_POLR2A_GSM1873398_DCid74263.bed.gz	947	838	349.44	2.05241e-201	1	2.05241e-201	1695.59
TFs_all/Mouse_EmbryonicStemCell_V6.5_POLR2A_GSM515667_DCid2881.bed.gz	24950	21423	353.282	1.53597e-200	1	1.43058e-200	1691.36
TFs_all/Mouse_EmbryonicStemCell_None_SMARCA4_GSM2521514_DCid75206.bed.gz	4145	3690	346.976	5.3811e-201	1	5.3811e-201	1690.01
TFs_all/Mouse_EmbryonicStemCell_None_SIN3A_GSM611196_DCid87.bed.gz	16524	14288	347.57	6.61745e-201	1	6.61745e-201	1689.75
TFs_all/Mouse_EmbryonicStemCell_None_KLF4_GSM2438467_DCid76354.bed.gz	2422	2138	340.926	2.98567e-201	1	2.98567e-201	1687.08
TFs_all/Mouse_EmbryonicStemCell_R1_DPF2_GSM2808654_DCid86954.bed.gz	1335	1199	338.139	1.81893e-201	1	1.81893e-201	1686.51
TFs_all/Mouse_EmbryonicStemCell_None_SOX2_GSM2341320_DCid75213.bed.gz	2157	1931	342.593	6.11621e-201	1	6.11621e-201	1685.87
TFs_all/Mouse_EmbryonicStemCell_None_NFYA_GSM632038_DCid6012.bed.gz	871	764	332.409	1.23791e-201	1	1.23791e-201	1682.96
TFs_all/Mouse_EmbryonicStemCell_V6.5_POLR2A_GSM545205_DCid5756.bed.gz	22478	19362	341.546	1.09769e-200	1	7.16073e-201	1682.85
TFs_all/Mouse_EmbryonicStemCell_None_MYC_GSM2417145_DCid73600.bed.gz	7142	6317	335.503	8.51263e-201	1	8.51263e-201	1678.62
TFs_all/Mouse_EmbryonicStemCell_V6.5_POLR2A_GSM318444_DCid2884.bed.gz	19195	16565	331.895	7.19672e-201	1	5.62541e-201	1676.11
TFs_all/Mouse_EmbryonicStemCell_J1_ARID3A_GSM2412028_DCid82367.bed.gz	3460	2998	327.1	2.87097e-201	1	2.87097e-201	1675.25
TFs_all/Mouse_EmbryonicStemCell_None_HDAC1_GSM2417173_DCid73577.bed.gz	35570	29395	330.857	1.37656e-200	1	1.14907e-200	1672.85
TFs_all/Mouse_EmbryonicStemCell_ZhBTc4_SMARCA4_GSM2341304_DCid75228.bed.gz	2296	2031	322.592	2.56585e-201	1	2.56585e-201	1671.64
TFs_all/Mouse_EmbryonicStemCell_None_POLR2A_GSM935895_DCid37689.bed.gz	15278	13242	326.436	6.76756e-201	1	6.76756e-201	1671.55
TFs_all/Mouse_EmbryonicStemCell_V6.5_SMARCA4_GSM896923_DCid33719.bed.gz	3768	3267	321.792	2.95263e-201	1	2.95263e-201	1670.41
TFs_all/Mouse_EmbryonicStemCell_None_POLR2A_GSM2520026_DCid83508.bed.gz	20441	18056	325.897	9.97555e-201	1	7.54723e-201	1669.66
TFs_all/Mouse_EmbryonicStemCell_None_POLR2A_GSM2281270_DCid72437.bed.gz	30725	25748	328.261	2.5788e-200	1	1.42977e-200	1668.3
TFs_all/Mouse_EmbryonicStemCell_None_POLR2A_GSM786613_DCid5673.bed.gz	689	603	322.722	8.10077e-201	1	8.10077e-201	1667.59
TFs_all/Mouse_EmbryonicStemCell_V6.5_POLR2A_GSM1487066_DCid50473.bed.gz	8603	7523	320.211	6.26997e-201	1	6.26997e-201	1666.26
TFs_all/Mouse_EmbryonicStemCell_None_POLR2A_GSM2481935_DCid76198.bed.gz	24839	20943	323.665	1.51824e-200	1	1.45138e-200	1666.16
TFs_all/Mouse_EmbryonicStemCell_None_POLR2A_GSM747548_DCid5946.bed.gz	19918	16824	309.867	6.24643e-201	1	6.24643e-201	1656.79
TFs_all/Mouse_EmbryonicStemCell_None_HCFC1_GSM1003799_DCid46425.bed.gz	30252	25113	310.971	1.08893e-200	1	7.60543e-201	1655.82
TFs_all/Mouse_EmbryonicStemCell_None_POLR2A_GSM2027599_DCid72441.bed.gz	27955	22938	306.777	1.48747e-200	1	1.34573e-200	1650.78
TFs_all/Mouse_EmbryonicStemCell_E14_POLR2A_GSM699166_DCid422.bed.gz	26589	22232	305.14	1.15253e-200	1	1.04301e-200	1650.16
TFs_all/Mouse_EmbryonicStemCell_E14_NFYB_GSM1370112_DCid48619.bed.gz	3565	3110	297.43	3.4626e-201	1	3.4626e-201	1647.07
TFs_all/Mouse_EmbryonicStemCell_None_TBP_GSM774944_DCid4621.bed.gz	1687	1455	294.952	2.63982e-201	1	2.63982e-201	1645.61
TFs_all/Mouse_EmbryonicStemCell_None_POU5F1_GSM566277_DCid4491.bed.gz	3132	2687	294.571	5.13718e-201	1	5.13718e-201	1642.87
TFs_all/Mouse_EmbryonicStemCell_E14_MYC_GSM288356_DCid417.bed.gz	322	278	292.063	3.42656e-201	1	3.42656e-201	1641.84
TFs_all/Mouse_EmbryonicStemCell_None_POLR2A_GSM1059034_DCid41354.bed.gz	27658	23069	294.818	1.83424e-200	1	1.63893e-200	1638.57
TFs_all/Mouse_EmbryonicStemCell_None_SMARCA4_GSM2521515_DCid75205.bed.gz	5017	4377	291.593	7.75246e-201	1	7.75246e-201	1638.47
TFs_all/Mouse_EmbryonicStemCell_ZhBTc4_POLR2A_GSM515676_DCid2872.bed.gz	23737	19831	289.462	1.08277e-200	1	6.37062e-201	1635.16
TFs_all/Mouse_EmbryonicStemCell_V6.5_POLR2A_GSM1487059_DCid50466.bed.gz	14074	12127	289.21	1.33184e-200	1	1.33184e-200	1634.18
TFs_all/Mouse_EmbryonicStemCell_None_POLR2A_GSM2190192_DCid72447.bed.gz	2518	2163	273.009	1.53349e-201	1	1.53349e-201	1625.15
TFs_all/Mouse_EmbryonicStemCell_None_NRF1_GSM2112885_DCid70127.bed.gz	3749	3296	276.119	7.03715e-201	1	7.03715e-201	1623.07
TFs_all/Mouse_EmbryonicStemCell_None_POLR2A_GSM918749_DCid46422.bed.gz	20934	17391	276.992	1.48197e-200	1	1.46244e-200	1621.35
TFs_all/Mouse_EmbryonicStemCell_None_SOX2_GSM2341315_DCid75218.bed.gz	3276	2844	272.87	4.69838e-201	1	4.69838e-201	1621.07
TFs_all/Mouse_EmbryonicStemCell_E14_EP300_GSM699164_DCid406.bed.gz	761	650	269.908	3.30114e-201	1	3.30114e-201	1619.15
TFs_all/Mouse_EmbryonicStemCell_None_POU5F1_GSM1693785_DCid67365.bed.gz	3188	2723	269.883	6.07858e-201	1	6.07858e-201	1616.98
TFs_all/Mouse_EmbryonicStemCell_E14_MAX_GSM1171650_DCid44270.bed.gz	14117	11818	269.923	1.27584e-200	1	1.27584e-200	1614.43
TFs_all/Mouse_EmbryonicStemCell_R1_TBX3_GSM1464539_DCid54560.bed.gz	4985	4209	263.216	4.01926e-201	1	4.01926e-201	1611.2
TFs_all/Mouse_EmbryonicStemCell_V6.5_GABPA_GSM1861943_DCid56061.bed.gz	4617	3920	263.343	8.123e-201	1	8.123e-201	1608.89
TFs_all/Mouse_EmbryonicStemCell_KH2_POLR2A_GSM1893995_DCid70891.bed.gz	6047	5215	262.019	9.95152e-201	1	9.95152e-201	1606.72
TFs_all/Mouse_EmbryonicStemCell_None_TAF3_GSM774940_DCid4606.bed.gz	32247	25914	263.487	1.70511e-200	1	1.34409e-200	1606.45
TFs_all/Mouse_EmbryonicStemCell_None_TBP_GSM1816105_DCid68336.bed.gz	16805	14262	262.227	1.3376e-200	1	1.3376e-200	1605.92
TFs_all/Mouse_EmbryonicStemCell_None_MTF2_GSM2596860_DCid87001.bed.gz	3636	3083	255.256	2.56759e-201	1	2.56759e-201	1603.88
TFs_all/Mouse_EmbryonicStemCell_E14Tg2A_TCF3_GSM1782923_DCid72460.bed.gz	2067	1765	257.158	5.12408e-201	1	5.12408e-201	1603.63
TFs_all/Mouse_EmbryonicStemCell_None_TCF12_GSM1288311_DCid53111.bed.gz	125007	59417	262.791	3.48077e-200	1	2.35812e-200	1603.2
TFs_all/Mouse_EmbryonicStemCell_None_ZFP57_GSM1572288_DCid59456.bed.gz	1737	1470	254.269	5.71589e-201	1	5.71589e-201	1599.98
TFs_all/Mouse_EmbryonicStemCell_None_SOX2_GSM1050298_DCid34527.bed.gz	2634	2211	250.75	2.09531e-201	1	2.09531e-201	1599.43
TFs_all/Mouse_EmbryonicStemCell_E14_EZH2_GSM1199183_DCid41898.bed.gz	10417	8858	252.24	4.46622e-201	1	4.46622e-201	1598.52
TFs_all/Mouse_EmbryonicStemCell_None_SOX2_GSM1050301_DCid34548.bed.gz	7851	6549	253.115	9.3104e-201	1	9.3104e-201	1596.98
TFs_all/Mouse_EmbryonicStemCell_None_POLR2A_GSM2190191_DCid72448.bed.gz	8083	6731	247.492	3.08103e-201	1	3.08103e-201	1594.31
TFs_all/Mouse_EmbryonicStemCell_OS25_POLR2A_GSM850468_DCid5597.bed.gz	20485	16857	251.763	1.43453e-200	1	1.40566e-200	1593.94
TFs_all/Mouse_EmbryonicStemCell_None_POU5F1_GSM2341312_DCid75221.bed.gz	2188	1893	246.003	2.88101e-201	1	2.88101e-201	1592.8
TFs_all/Mouse_EmbryonicStemCell_ZhBTc4_POLR2A_GSM515677_DCid2871.bed.gz	25325	20606	250.136	1.17372e-200	1	9.93283e-201	1592.76
TFs_all/Mouse_EmbryonicStemCell_E14_ZFX_GSM288352_DCid438.bed.gz	5932	4938	239.407	3.50597e-201	1	3.50597e-201	1584.26
TFs_all/Mouse_EmbryonicStemCell_V6.5_POLR2A_GSM937539_DCid34083.bed.gz	31014	24848	242.766	1.64019e-200	1	1.23211e-200	1582.98
TFs_all/Mouse_EmbryonicStemCell_E14_POU5F1_GSM1587027_DCid52773.bed.gz	10034	8225	240.18	8.33201e-201	1	8.33201e-201	1582.22
TFs_all/Mouse_EmbryonicStemCell_None_RUNX1_GSM1574788_DCid55145.bed.gz	9048	7517	236.586	1.30301e-200	1	1.30301e-200	1576.34
TFs_all/Mouse_EmbryonicStemCell_None_POU5F1_GSM2341313_DCid75220.bed.gz	2904	2491	233.44	7.86745e-201	1	7.86745e-201	1574.2
TFs_all/Mouse_EmbryonicStemCell_None_FOXD3_GSM1410360_DCid57748.bed.gz	2392	1991	230.334	2.71517e-201	1	2.71517e-201	1573.96
TFs_all/Mouse_EmbryonicStemCell_None_MTF2_GSM2596858_DCid82556.bed.gz	9046	7517	230.349	4.82804e-201	1	4.82804e-201	1572.02
TFs_all/Mouse_EmbryonicStemCell_E14_NFYC_GSM1370113_DCid48620.bed.gz	3941	3304	230.652	1.01865e-200	1	1.01865e-200	1569.85
TFs_all/Mouse_EmbryonicStemCell_None_SOX2_GSM2341317_DCid75216.bed.gz	4945	4198	227.337	3.61438e-201	1	3.61438e-201	1569.2
TFs_all/Mouse_EmbryonicStemCell_None_TCF12_GSM1288313_DCid53113.bed.gz	117775	57639	232.17	2.77106e-200	1	1.65415e-200	1568.33
TFs_all/Mouse_EmbryonicStemCell_V6.5_POLR2A_GSM1566094_DCid50861.bed.gz	28359	22996	229.61	1.89685e-200	1	1.66035e-200	1566.43
TFs_all/Mouse_EmbryonicStemCell_None_POU5F1_GSM1059024_DCid41344.bed.gz	17830	14277	226.517	6.55533e-201	1	6.55533e-201	1566.13
TFs_all/Mouse_EmbryonicStemCell_None_SOX2_GSM1308180_DCid44479.bed.gz	414	341	222.76	2.73569e-201	1	2.73569e-201	1564.26
TFs_all/Mouse_EmbryonicStemCell_J1_HDAC1_GSM1370514_DCid48648.bed.gz	2745	2270	221.172	6.35987e-201	1	6.35987e-201	1559.34
TFs_all/Mouse_EmbryonicStemCell_None_POLR2A_GSM1059036_DCid41356.bed.gz	26873	21294	220.976	1.19574e-200	1	8.80349e-201	1556.94
TFs_all/Mouse_EmbryonicStemCell_None_SIN3A_GSM611197_DCid86.bed.gz	11117	9018	220.421	9.74791e-201	1	9.74791e-201	1556.91
TFs_all/Mouse_EmbryonicStemCell_V6.5_POLR2A_GSM1566095_DCid50862.bed.gz	27292	21888	220.074	1.5165e-200	1	1.04393e-200	1554.96
TFs_all/Mouse_EmbryonicStemCell_None_SOX2_GSM2341316_DCid75217.bed.gz	5598	4675	217.271	1.0599e-200	1	1.0599e-200	1552.47
TFs_all/Mouse_EmbryonicStemCell_None_SUPT5H_GSM1059037_DCid41357.bed.gz	22162	17712	216.668	1.90646e-200	1	1.33309e-200	1549.69
TFs_all/Mouse_EmbryonicStemCell_V6.5_ZFP281_GSM2286870_DCid73005.bed.gz	21561	17468	213.566	7.90205e-201	1	6.89992e-201	1548.5
TFs_all/Mouse_EmbryonicStemCell_2TS22C_SOX2_GSM1704280_DCid77439.bed.gz	3078	2447	209.558	1.93679e-201	1	1.93679e-201	1547.74
TFs_all/Mouse_EmbryonicStemCell_2TS22C_SOX2_GSM1704278_DCid77441.bed.gz	3837	3066	209.745	3.57976e-201	1	3.57976e-201	1545.94
TFs_all/Mouse_EmbryonicStemCell_R1_EP300_GSM558675_DCid2632.bed.gz	3770	3085	209.759	8.89408e-201	1	8.89408e-201	1542.91
TFs_all/Mouse_EmbryonicStemCell_None_RYBP_GSM2192982_DCid71187.bed.gz	3219	2734	206.396	2.63979e-201	1	2.63979e-201	1542.3
TFs_all/Mouse_EmbryonicStemCell_None_POU5F1_GSM2257273_DCid76202.bed.gz	8306	6800	206.621	3.56251e-201	1	3.56251e-201	1541.62
TFs_all/Mouse_EmbryonicStemCell_TC1_ZFP57_GSM1572286_DCid59454.bed.gz	1734	1417	205.793	7.72969e-201	1	7.72969e-201	1537.87
TFs_all/Mouse_EmbryonicStemCell_None_BMI1_GSM2332494_DCid75119.bed.gz	8963	7407	205.912	1.15623e-200	1	1.15623e-200	1536.69
TFs_all/Mouse_EmbryonicStemCell_V6.5_HDAC2_GSM687279_DCid8272.bed.gz	16923	13286	205.929	1.43487e-200	1	1.43487e-200	1536
TFs_all/Mouse_EmbryonicStemCell_None_CDK9_GSM1082347_DCid40169.bed.gz	33972	25321	206.156	1.93351e-200	1	1.69118e-200	1535.32
TFs_all/Mouse_EmbryonicStemCell_V6.5_POLR2A_GSM937538_DCid34080.bed.gz	33857	25864	201.826	1.02544e-200	1	7.92044e-201	1531.31
TFs_all/Mouse_EmbryonicStemCell_J1_TGIF2_GSM1606384_DCid56408.bed.gz	31940	24020	203.203	1.87931e-200	1	9.38494e-201	1531.26
TFs_all/Mouse_EmbryonicStemCell_None_MAPK8_GSM632036_DCid6010.bed.gz	318	260	196.377	1.08826e-201	1	1.08826e-201	1530.83
TFs_all/Mouse_EmbryonicStemCell_V6.5_POLR2A_GSM1566100_DCid50867.bed.gz	27064	21365	201.841	1.32951e-200	1	7.99663e-201	1530.47
TFs_all/Mouse_EmbryonicStemCell_None_MAPK8_GSM632037_DCid6011.bed.gz	1543	1245	196.705	1.88449e-201	1	1.88449e-201	1529.5
TFs_all/Mouse_EmbryonicStemCell_V6.5_RCOR1_GSM845235_DCid8305.bed.gz	1902	1532	197.833	3.43928e-201	1	3.43928e-201	1529.16
TFs_all/Mouse_EmbryonicStemCell_None_EZH2_GSM2393584_DCid73248.bed.gz	14069	11723	199.819	1.29098e-200	1	1.29098e-200	1527.66
TFs_all/Mouse_EmbryonicStemCell_V6.5_POLR2A_GSM1572307_DCid59475.bed.gz	19878	15934	199.464	1.37572e-200	1	1.17383e-200	1526.94
TFs_all/Mouse_EmbryonicStemCell_V6.5_POLR2A_GSM1463941_DCid49495.bed.gz	27567	21792	200.086	1.80579e-200	1	1.12791e-200	1526.93
TFs_all/Mouse_EmbryonicStemCell_J1_ARID3A_GSM1370512_DCid48646.bed.gz	11870	9411	196.938	9.55051e-201	1	9.55051e-201	1524.47
TFs_all/Mouse_EmbryonicStemCell_None_ASH1L_GSM1177752_DCid41754.bed.gz	216	175	192.085	2.01601e-201	1	2.01601e-201	1522.4
TFs_all/Mouse_EmbryonicStemCell_None_ELL2_GSM749809_DCid3229.bed.gz	1748	1411	194.596	6.9415e-201	1	6.9415e-201	1522.07
TFs_all/Mouse_EmbryonicStemCell_None_POU5F1_GSM2341314_DCid75219.bed.gz	4363	3644	194.911	1.16968e-200	1	1.16968e-200	1520.82
TFs_all/Mouse_EmbryonicStemCell_ZhBTc4_SMARCA4_GSM2341303_DCid75229.bed.gz	801	660	188.104	6.00984e-202	1	6.00984e-202	1520.3
TFs_all/Mouse_EmbryonicStemCell_None_ZFP57_GSM1572287_DCid59455.bed.gz	1261	1019	193.45	8.16764e-201	1	8.16764e-201	1519.83
TFs_all/Mouse_EmbryonicStemCell_V6.5_POLR2A_GSM1566097_DCid50864.bed.gz	30966	24066	194.033	2.15807e-200	1	1.62043e-200	1517.49
TFs_all/Mouse_EmbryonicStemCell_ZhBTc4_POLR2A_GSM515678_DCid2870.bed.gz	27567	21120	192.447	1.38383e-200	1	9.30846e-201	1516.59
TFs_all/Mouse_EmbryonicStemCell_E14_E2F1_GSM288349_DCid405.bed.gz	25793	20019	192.131	1.2543e-200	1	1.03588e-200	1516.44
TFs_all/Mouse_EmbryonicStemCell_None_POU5F1_GSM1693787_DCid67363.bed.gz	10471	8331	190.133	5.837e-201	1	5.837e-201	1515.94
TFs_all/Mouse_EmbryonicStemCell_ZhBTc4_POU5F1_GSM2341286_DCid75246.bed.gz	3886	3167	189.433	5.42503e-201	1	5.42503e-201	1515.12
TFs_all/Mouse_EmbryonicStemCell_ZhBTc4_SOX2_GSM2341292_DCid75240.bed.gz	5126	4196	189.424	7.96561e-201	1	7.96561e-201	1513.84
TFs_all/Mouse_EmbryonicStemCell_ZhBTc4_SOX2_GSM703186_DCid43845.bed.gz	4002	3198	185.967	2.90123e-201	1	2.90123e-201	1511.83
TFs_all/Mouse_EmbryonicStemCell_KH2_POLR2A_GSM1893994_DCid70892.bed.gz	2742	2238	186.312	3.60689e-201	1	3.60689e-201	1511.66
TFs_all/Mouse_EmbryonicStemCell_None_RYBP_GSM2192981_DCid71188.bed.gz	4571	3816	183.455	3.08513e-201	1	3.08513e-201	1507.7
TFs_all/Mouse_EmbryonicStemCell_None_SMARCA4_GSM2521519_DCid75201.bed.gz	614	508	183.686	3.63065e-201	1	3.63065e-201	1507.53
TFs_all/Mouse_EmbryonicStemCell_None_HDAC1_GSM1335482_DCid56096.bed.gz	41598	29580	185.795	1.66109e-200	1	1.19255e-200	1505.85
TFs_all/Mouse_EmbryonicStemCell_None_POLR2A_GSM1865696_DCid67355.bed.gz	21744	16999	184.244	8.44274e-201	1	7.97902e-201	1505.65
TFs_all/Mouse_EmbryonicStemCell_2TS22C_SOX2_GSM1704277_DCid77442.bed.gz	4280	3301	184.116	9.15503e-201	1	9.15503e-201	1505.18
TFs_all/Mouse_EmbryonicStemCell_None_POLR2A_GSM1499139_DCid51387.bed.gz	17178	13547	183.814	1.39614e-200	1	1.39614e-200	1503.33
TFs_all/Mouse_EmbryonicStemCell_None_SMARCA4_GSM2417177_DCid73573.bed.gz	17470	13466	183.532	1.28292e-200	1	1.28292e-200	1503.16
TFs_all/Mouse_EmbryonicStemCell_None_RYBP_GSM2192980_DCid71189.bed.gz	7182	5988	181.437	6.29662e-201	1	6.29662e-201	1502.17
TFs_all/Mouse_EmbryonicStemCell_KH2_POU5F1_GSM1059862_DCid33794.bed.gz	63722	40736	183.177	2.7128e-200	1	1.84907e-200	1500.16
TFs_all/Mouse_EmbryonicStemCell_CCE_SOX2_GSM1923657_DCid59138.bed.gz	6957	5488	179.099	4.72254e-201	1	4.72254e-201	1499.36
TFs_all/Mouse_EmbryonicStemCell_46C_POLR2A_GSM1941474_DCid67540.bed.gz	6742	5462	178.32	3.54884e-201	1	3.54884e-201	1499.03
TFs_all/Mouse_EmbryonicStemCell_LF2_EZH2_GSM480161_DCid2161.bed.gz	6258	5040	179.164	6.27164e-201	1	6.27164e-201	1498.54
TFs_all/Mouse_EmbryonicStemCell_HBG3_POLR2A_GSM1346038_DCid48406.bed.gz	13803	10836	179.982	9.95875e-201	1	9.95875e-201	1498.35
TFs_all/Mouse_EmbryonicStemCell_V6.5_ZFP281_GSM2286874_DCid73003.bed.gz	6478	5065	176.463	3.5048e-201	1	3.5048e-201	1496.04
TFs_all/Mouse_EmbryonicStemCell_None_POU5F1_GSM1059033_DCid41353.bed.gz	34464	24925	178.793	1.38033e-200	1	1.18451e-200	1495.38
TFs_all/Mouse_EmbryonicStemCell_None_SOX2_GSM1050304_DCid34554.bed.gz	6625	5196	177.469	8.32154e-201	1	8.32154e-201	1494.88
TFs_all/Mouse_EmbryonicStemCell_None_SOX2_GSM1436070_DCid53245.bed.gz	3005	2384	177.1	8.3958e-201	1	8.3958e-201	1494.25
TFs_all/Mouse_EmbryonicStemCell_V6.5_HDAC1_GSM687277_DCid8270.bed.gz	2801	2191	175.232	3.78795e-201	1	3.78795e-201	1493.77
TFs_all/Mouse_EmbryonicStemCell_V6.5_MBD3_GSM1246867_DCid43042.bed.gz	713	560	170.985	6.419e-202	1	6.419e-202	1492.39
TFs_all/Mouse_EmbryonicStemCell_None_SOX2_GSM2438475_DCid76346.bed.gz	4236	3303	174.508	4.10018e-201	1	4.10018e-201	1492.31
TFs_all/Mouse_EmbryonicStemCell_E14_CBX8_GSM1306492_DCid48081.bed.gz	676	544	171.614	2.08101e-201	1	2.08101e-201	1489.67
TFs_all/Mouse_EmbryonicStemCell_V6.5_POLR2A_GSM2286865_DCid73008.bed.gz	26380	19437	173.671	7.24689e-201	1	6.38711e-201	1489.08
TFs_all/Mouse_EmbryonicStemCell_R1_POLR2A_GSM2586551_DCid75372.bed.gz	20680	16773	174.125	1.42814e-200	1	1.07827e-200	1487.64
TFs_all/Mouse_EmbryonicStemCell_None_ZFP57_GSM1572304_DCid59472.bed.gz	34325	25786	173.517	2.09266e-200	1	1.62428e-200	1485.4
TFs_all/Mouse_EmbryonicStemCell_None_NRF1_GSM1891642_DCid58923.bed.gz	21183	15982	171.685	8.66864e-201	1	6.12517e-201	1485.18
TFs_all/Mouse_EmbryonicStemCell_None_POLR2A_GSM2319523_DCid75579.bed.gz	14017	11303	170.869	6.8374e-201	1	6.8374e-201	1484.57
TFs_all/Mouse_EmbryonicStemCell_None_POU5F1_GSM2438471_DCid76350.bed.gz	4920	3787	167.775	2.24431e-201	1	2.24431e-201	1482.87
TFs_all/Mouse_EmbryonicStemCell_2TS22C_SOX2_GSM1704279_DCid77440.bed.gz	7253	5422	167.471	3.12948e-201	1	3.12948e-201	1481.28
TFs_all/Mouse_EmbryonicStemCell_E14_SOX2_GSM288347_DCid431.bed.gz	3506	2718	167.123	1.04439e-200	1	1.04439e-200	1476.81
TFs_all/Mouse_EmbryonicStemCell_None_EP300_GSM723018_DCid38303.bed.gz	74909	44067	169.117	3.19649e-200	1	1.66279e-200	1476.64
TFs_all/Mouse_EmbryonicStemCell_None_EP300_GSM918750_DCid46423.bed.gz	74909	44067	169.117	3.19649e-200	1	1.66279e-200	1476.64
TFs_all/Mouse_EmbryonicStemCell_None_POU5F1_GSM1910645_DCid73465.bed.gz	9564	7259	166.076	8.91485e-201	1	8.91485e-201	1475.51
TFs_all/Mouse_EmbryonicStemCell_V6.5_POLR2A_GSM2286868_DCid73006.bed.gz	22250	17173	166.443	1.48006e-200	1	1.35764e-200	1474.52
TFs_all/Mouse_EmbryonicStemCell_None_EP300_GSM2417169_DCid73581.bed.gz	18872	14058	164.759	8.84298e-201	1	8.84298e-201	1473.24
TFs_all/Mouse_EmbryonicStemCell_None_SOX2_GSM2454137_DCid83664.bed.gz	341	276	161.016	1.35765e-201	1	1.35765e-201	1472.57
TFs_all/Mouse_EmbryonicStemCell_None_CHD4_GSM1571962_DCid51959.bed.gz	15642	11778	164.613	1.32494e-200	1	1.32494e-200	1471.69
TFs_all/Mouse_EmbryonicStemCell_V6.5_CHD4_GSM687284_DCid8276.bed.gz	7580	5797	162.888	5.9943e-201	1	5.9943e-201	1471.18
TFs_all/Mouse_EmbryonicStemCell_E14_SMARCA4_GSM359413_DCid452.bed.gz	778	605	162.916	1.03217e-200	1	1.03217e-200	1469.5
TFs_all/Mouse_EmbryonicStemCell_None_ZFP57_GSM1572306_DCid59474.bed.gz	34679	25600	163.859	1.94754e-200	1	1.05257e-200	1469.13
TFs_all/Mouse_EmbryonicStemCell_None_SOX2_GSM2438473_DCid76348.bed.gz	2921	2236	161.692	6.26203e-201	1	6.26203e-201	1468.91
TFs_all/Mouse_EmbryonicStemCell_None_NRF1_GSM1657381_DCid58290.bed.gz	10418	7989	160.968	7.26878e-201	1	7.26878e-201	1467.14
TFs_all/Mouse_EmbryonicStemCell_V6.5_CHD4_GSM687283_DCid8275.bed.gz	7700	5860	161.697	1.17473e-200	1	1.17473e-200	1466.92
TFs_all/Mouse_EmbryonicStemCell_KH2_POU5F1_GSM1059863_DCid33755.bed.gz	30574	21811	160.843	1.79274e-200	1	1.39155e-200	1464.04
TFs_all/Mouse_EmbryonicStemCell_None_EZH2_GSM1466753_DCid68964.bed.gz	15581	11791	158.803	8.9346e-201	1	8.9346e-201	1462.58
TFs_all/Mouse_EmbryonicStemCell_None_POU5F1_GSM1059012_DCid41332.bed.gz	21302	15633	158.397	8.31236e-201	1	7.29254e-201	1462.07
TFs_all/Mouse_EmbryonicStemCell_ZhBTc4_POU5F1_GSM2341285_DCid75247.bed.gz	4796	3785	156.44	7.74228e-201	1	7.74228e-201	1458.7
TFs_all/Mouse_EmbryonicStemCell_None_KLF4_GSM2438468_DCid76353.bed.gz	26864	20049	157.599	1.52374e-200	1	1.37416e-200	1458.69
TFs_all/Mouse_EmbryonicStemCell_V6.5_POLR2A_GSM824846_DCid39307.bed.gz	37542	26690	158.155	2.30874e-200	1	1.28463e-200	1458.38
TFs_all/Mouse_EmbryonicStemCell_E14_POU5F1_GSM288346_DCid423.bed.gz	2036	1551	153.149	2.24303e-201	1	2.24303e-201	1456.47
TFs_all/Mouse_EmbryonicStemCell_None_EP300_GSM1968280_DCid68445.bed.gz	4812	3656	155.484	9.08612e-201	1	9.08612e-201	1456.43
TFs_all/Mouse_EmbryonicStemCell_CGR8_KLF4_GSM1208217_DCid44341.bed.gz	12918	9634	155.151	1.03586e-200	1	1.03586e-200	1455.39
TFs_all/Mouse_EmbryonicStemCell_None_MTF2_GSM2596861_DCid87000.bed.gz	690	532	152.402	2.17594e-201	1	2.17594e-201	1455.15
TFs_all/Mouse_EmbryonicStemCell_V6.5_POLR2A_GSM1566092_DCid50859.bed.gz	34235	25183	156.01	2.64929e-200	1	1.5785e-200	1454.02
TFs_all/Mouse_EmbryonicStemCell_None_SOX2_GSM2438474_DCid76347.bed.gz	5113	3962	153.931	7.83564e-201	1	7.83564e-201	1454
TFs_all/Mouse_EmbryonicStemCell_None_KLF4_GSM2438464_DCid76357.bed.gz	17719	13088	154.108	9.05883e-201	1	9.05883e-201	1453.87
TFs_all/Mouse_EmbryonicStemCell_CGR8_KLF5_GSM1324616_DCid44553.bed.gz	35111	24453	155.27	1.88552e-200	1	1.28653e-200	1453.72
TFs_all/Mouse_EmbryonicStemCell_E14_ASH2L_GSM1258240_DCid43179.bed.gz	53461	35101	154.158	2.09915e-200	1	1.35383e-200	1451.31
TFs_all/Mouse_EmbryonicStemCell_None_SOX2_GSM1910641_DCid73469.bed.gz	9209	6892	150.877	3.41725e-201	1	3.41725e-201	1450.82
TFs_all/Mouse_EmbryonicStemCell_None_SUPT5H_GSM1059016_DCid41336.bed.gz	24473	17981	152.66	1.01013e-200	1	7.21945e-201	1450.8
TFs_all/Mouse_EmbryonicStemCell_KH2_SOX17_GSM1059855_DCid33723.bed.gz	3403	2571	149.836	2.37551e-201	1	2.37551e-201	1449.96
TFs_all/Mouse_EmbryonicStemCell_None_POLR2A_GSM1499141_DCid51389.bed.gz	20569	15416	151.283	8.3747e-201	1	6.92303e-201	1448.78
TFs_all/Mouse_EmbryonicStemCell_None_EZH2_GSM1059004_DCid41324.bed.gz	2438	1892	150.635	6.03866e-201	1	6.03866e-201	1448.57
TFs_all/Mouse_EmbryonicStemCell_None_POLR2A_GSM1487073_DCid50480.bed.gz	16398	12487	150.608	6.43184e-201	1	6.43184e-201	1448.32
TFs_all/Mouse_EmbryonicStemCell_None_POU5F1_GSM2341310_DCid75223.bed.gz	7416	5770	150.002	9.09765e-201	1	9.09765e-201	1446.06
TFs_all/Mouse_EmbryonicStemCell_E14_SALL4_GSM2065702_DCid71073.bed.gz	4743	3589	148.254	3.7332e-201	1	3.7332e-201	1445.47
TFs_all/Mouse_EmbryonicStemCell_None_MBD3_GSM1206844_DCid36995.bed.gz	5860	4405	148.839	6.26762e-201	1	6.26762e-201	1444.99
TFs_all/Mouse_EmbryonicStemCell_None_NFYA_GSM632039_DCid6013.bed.gz	2244	1693	146.573	1.80425e-201	1	1.80425e-201	1444.45
TFs_all/Mouse_EmbryonicStemCell_None_POLR2A_GSM1499138_DCid51386.bed.gz	26059	19355	148.713	1.20983e-200	1	6.94265e-201	1442.68
TFs_all/Mouse_EmbryonicStemCell_None_KLF4_GSM2438465_DCid76356.bed.gz	15776	11803	147.176	7.81847e-201	1	7.81847e-201	1441.05
TFs_all/Mouse_EmbryonicStemCell_KH2_POU5F1_GSM1059859_DCid33765.bed.gz	10091	7451	145.476	3.57344e-201	1	3.57344e-201	1440.14
TFs_all/Mouse_EmbryonicStemCell_None_CHD4_GSM1499118_DCid51366.bed.gz	11501	8517	147.215	1.14068e-200	1	1.14068e-200	1439.94
TFs_all/Mouse_EmbryonicStemCell_None_NRF1_GSM2112886_DCid70126.bed.gz	11102	8894	145.721	5.22488e-201	1	5.22488e-201	1439.44
TFs_all/Mouse_EmbryonicStemCell_None_NRF1_GSM1891641_DCid58922.bed.gz	14624	10811	146.12	7.07876e-201	1	7.07876e-201	1439.28
TFs_all/Mouse_EmbryonicStemCell_E14_KLF4_GSM288354_DCid415.bed.gz	546	408	141.767	4.55707e-202	1	4.55707e-202	1439.06
TFs_all/Mouse_EmbryonicStemCell_None_RUNX1_GSM1574790_DCid55147.bed.gz	9764	7299	142.865	4.44868e-201	1	4.44868e-201	1434.22
TFs_all/Mouse_EmbryonicStemCell_None_POU5F1_GSM1355180_DCid48513.bed.gz	36163	24451	143.385	1.68318e-200	1	1.27333e-200	1431.13
TFs_all/Mouse_EmbryonicStemCell_None_SOX2_GSM1910643_DCid73467.bed.gz	7860	5728	141.369	6.26494e-201	1	6.26494e-201	1430.11
TFs_all/Mouse_EmbryonicStemCell_E14_POLR2A_GSM1873396_DCid74265.bed.gz	17924	13322	141.093	5.91895e-201	1	5.91895e-201	1429.73
TFs_all/Mouse_EmbryonicStemCell_None_ZFP57_GSM1572303_DCid59471.bed.gz	55416	36513	143.232	2.50788e-200	1	1.33741e-200	1429.58
TFs_all/Mouse_EmbryonicStemCell_OS25_POLR2A_GSM850469_DCid5598.bed.gz	39759	27903	143.105	2.49618e-200	1	1.67545e-200	1429.34
TFs_all/Mouse_EmbryonicStemCell_None_ZFP57_GSM1572305_DCid59473.bed.gz	46189	31478	142.352	1.62948e-200	1	9.81352e-201	1429.15
TFs_all/Mouse_EmbryonicStemCell_None_SOX2_GSM1308182_DCid44481.bed.gz	15789	11355	141.485	1.29528e-200	1	1.29528e-200	1428.1
TFs_all/Mouse_EmbryonicStemCell_KH2_POU5F1_GSM1059864_DCid33790.bed.gz	25817	18058	140.779	9.48934e-201	1	6.31939e-201	1427.62
TFs_all/Mouse_EmbryonicStemCell_V6.5_POLR2A_GSM824845_DCid39303.bed.gz	53729	34922	141.911	2.29125e-200	1	1.78053e-200	1427.19
TFs_all/Mouse_EmbryonicStemCell_46C_POLR2A_GSM1941473_DCid67541.bed.gz	4265	3289	138.207	2.25268e-201	1	2.25268e-201	1426.74
TFs_all/Mouse_EmbryonicStemCell_V6.5_EP300_GSM594600_DCid2822.bed.gz	32509	22205	138.682	1.24809e-200	1	8.36776e-201	1422.44
TFs_all/Mouse_EmbryonicStemCell_None_POLR2A_GSM1446977_DCid49435.bed.gz	25623	19360	138.797	1.51899e-200	1	1.21911e-200	1422.07
TFs_all/Mouse_EmbryonicStemCell_None_TBP_GSM1816104_DCid68337.bed.gz	27540	20181	137.756	1.56617e-200	1	9.41794e-201	1419.81
TFs_all/Mouse_EmbryonicStemCell_E14Tg2A_EZH2_GSM2756663_DCid84573.bed.gz	5831	4746	135.68	4.3271e-201	1	4.3271e-201	1419.39
TFs_all/Mouse_EmbryonicStemCell_E14_SALL1_GSM2065693_DCid71076.bed.gz	2359	1752	135.584	5.98917e-201	1	5.98917e-201	1418.18
TFs_all/Mouse_EmbryonicStemCell_E14_CBX8_GSM1306493_DCid48082.bed.gz	1088	832	134.004	2.35768e-201	1	2.35768e-201	1417.66
TFs_all/Mouse_EmbryonicStemCell_None_POLR2A_GSM2520024_DCid83510.bed.gz	32700	24227	136.677	2.3352e-200	1	1.08664e-200	1416.31
TFs_all/Mouse_EmbryonicStemCell_E14_SALL4_GSM2065700_DCid71074.bed.gz	5094	3757	134.174	7.07655e-201	1	7.07655e-201	1414.65
TFs_all/Mouse_EmbryonicStemCell_KH2_POU5F1_GSM1059861_DCid33762.bed.gz	30932	21136	135.341	1.76756e-200	1	1.57394e-200	1414.34
TFs_all/Mouse_EmbryonicStemCell_None_SOX2_GSM1050295_DCid34528.bed.gz	2889	2136	134.447	1.03382e-200	1	1.03382e-200	1414.08
TFs_all/Mouse_EmbryonicStemCell_None_POU5F1_GSM2341311_DCid75222.bed.gz	11986	9055	134.374	1.126e-200	1	1.126e-200	1413.66
TFs_all/Mouse_EmbryonicStemCell_None_ELL_GSM851691_DCid8841.bed.gz	794	593	131.106	1.88451e-201	1	1.88451e-201	1412.02
TFs_all/Mouse_EmbryonicStemCell_None_POLR2A_GSM2652716_DCid81951.bed.gz	34152	24321	133.888	1.89126e-200	1	1.09272e-200	1411.02
TFs_all/Mouse_EmbryonicStemCell_None_NRF1_GSM1657382_DCid58291.bed.gz	11697	8489	131.65	4.34757e-201	1	4.34757e-201	1410.66
TFs_all/Mouse_EmbryonicStemCell_None_MYC_GSM1059010_DCid41330.bed.gz	1315	977	130.727	2.99494e-201	1	2.99494e-201	1409.76
TFs_all/Mouse_EmbryonicStemCell_None_POU5F1_GSM1355154_DCid48487.bed.gz	79437	43543	133.549	2.33841e-200	1	1.42927e-200	1409.64
TFs_all/Mouse_EmbryonicStemCell_R1_POLR2A_GSM2586552_DCid75371.bed.gz	27267	20120	133.402	2.17595e-200	1	1.12891e-200	1409.54
TFs_all/Mouse_EmbryonicStemCell_None_CTCF_GSM970266_DCid43996.bed.gz	7861	5709	131.946	8.28726e-201	1	8.28726e-201	1409.34
TFs_all/Mouse_EmbryonicStemCell_None_POU5F1_GSM1910644_DCid73466.bed.gz	6712	4833	130.961	4.23351e-201	1	4.23351e-201	1409.22
TFs_all/Mouse_EmbryonicStemCell_E14_EZH2_GSM1199182_DCid41897.bed.gz	30596	21656	132.282	1.35058e-200	1	7.98614e-201	1408.58
TFs_all/Mouse_EmbryonicStemCell_J1_POU5F1_GSM1234314_DCid47517.bed.gz	2846	2127	131.043	8.46448e-201	1	8.46448e-201	1407.29
TFs_all/Mouse_EmbryonicStemCell_None_MTF2_GSM415050_DCid4405.bed.gz	4499	3389	129.419	6.02516e-201	1	6.02516e-201	1404.73
TFs_all/Mouse_EmbryonicStemCell_V6.5_POLR2A_GSM515663_DCid2882.bed.gz	1269	955	128.87	1.04729e-200	1	1.04729e-200	1401.81
TFs_all/Mouse_EmbryonicStemCell_V6.5_YY1_GSM628031_DCid2909.bed.gz	311	229	124.866	9.84041e-202	1	9.84041e-202	1399.86
TFs_all/Mouse_EmbryonicStemCell_None_EP300_GSM2575692_DCid81723.bed.gz	1091	829	125.258	5.23301e-201	1	5.23301e-201	1395.71
TFs_all/Mouse_EmbryonicStemCell_None_ZIC2_GSM1499116_DCid51364.bed.gz	18939	13291	125.132	8.83261e-201	1	8.83261e-201	1393.84
TFs_all/Mouse_EmbryonicStemCell_None_PKNOX1_GSM1545025_DCid52659.bed.gz	3418	2551	123.765	3.2024e-201	1	3.2024e-201	1393.73
TFs_all/Mouse_EmbryonicStemCell_Mouseembryonicstemcells_CXXC1_GSM2454343_DCid88866.bed.gz	2490	1856	122.24	1.58317e-201	1	1.58317e-201	1392.27
TFs_all/Mouse_EmbryonicStemCell_KH2_POU5F1_GSM1059858_DCid33779.bed.gz	62610	36596	125.252	2.19792e-200	1	1.4973e-200	1391.35
TFs_all/Mouse_EmbryonicStemCell_E14_POU5F1_GSM1562332_DCid53551.bed.gz	1089	793	122.672	4.16842e-201	1	4.16842e-201	1390.37
TFs_all/Mouse_EmbryonicStemCell_R1_GATA1_GSM1582440_DCid51971.bed.gz	25435	17795	124.557	1.80384e-200	1	1.20486e-200	1390.35
TFs_all/Mouse_EmbryonicStemCell_ZhBTc4_POU5F1_GSM2341284_DCid75248.bed.gz	7065	5269	122.69	5.78873e-201	1	5.78873e-201	1389.42
TFs_all/Mouse_EmbryonicStemCell_J1_ARID3A_GSM1370509_DCid48643.bed.gz	29321	19420	123.593	1.29948e-200	1	1.18756e-200	1389.1
TFs_all/Mouse_EmbryonicStemCell_J1_POU5F1_GSM1234309_DCid47512.bed.gz	2598	1897	120.641	1.6566e-201	1	1.6566e-201	1388.32
TFs_all/Mouse_EmbryonicStemCell_46C_POLR2A_GSM2474112_DCid84435.bed.gz	29990	21470	123.052	1.67245e-200	1	1.27878e-200	1387.07
TFs_all/Mouse_EmbryonicStemCell_None_POLR2A_GSM1499140_DCid51388.bed.gz	27903	19629	122.049	1.88228e-200	1	1.29911e-200	1384.36
TFs_all/Mouse_EmbryonicStemCell_ZhBTc4_POU5F1_GSM2341287_DCid75245.bed.gz	3320	2471	119.136	2.27741e-201	1	2.27741e-201	1383.72
TFs_all/Mouse_EmbryonicStemCell_None_NRF1_GSM1657385_DCid58294.bed.gz	63197	36612	121.94	2.85115e-200	1	1.37968e-200	1382.85
TFs_all/Mouse_EmbryonicStemCell_46C_CHD4_GSM1941471_DCid67543.bed.gz	7193	5331	120.304	1.27794e-200	1	1.27794e-200	1381.37
TFs_all/Mouse_EmbryonicStemCell_OS25_POLR2A_GSM850467_DCid5596.bed.gz	31306	20728	120.384	1.56034e-200	1	1.30862e-200	1380.96
TFs_all/Mouse_EmbryonicStemCell_None_KLF4_GSM2438463_DCid76358.bed.gz	249	182	116.871	1.29616e-201	1	1.29616e-201	1379.85
TFs_all/Mouse_EmbryonicStemCell_CGR8_KLF5_GSM1208218_DCid44342.bed.gz	52630	31810	120.668	2.90985e-200	1	1.94718e-200	1379.77
TFs_all/Mouse_EmbryonicStemCell_None_MYC_GSM1059031_DCid41351.bed.gz	1085	785	118.073	3.63254e-201	1	3.63254e-201	1379.73
TFs_all/Mouse_EmbryonicStemCell_None_POLR2A_GSM1816100_DCid68341.bed.gz	29106	21373	120.097	1.92108e-200	1	1.04186e-200	1379.65
TFs_all/Mouse_EmbryonicStemCell_None_SOX2_GSM1050291_DCid34542.bed.gz	15540	10795	119.174	1.062e-200	1	1.062e-200	1379.2
TFs_all/Mouse_EmbryonicStemCell_TC1_ZFP57_GSM1572285_DCid59453.bed.gz	1245	896	116.884	1.64749e-201	1	1.64749e-201	1379.17
TFs_all/Mouse_EmbryonicStemCell_None_POU5F1_GSM1910647_DCid73463.bed.gz	16223	11090	118.817	8.39963e-201	1	8.39963e-201	1379.04
TFs_all/Mouse_EmbryonicStemCell_None_POU5F1_GSM2438472_DCid76349.bed.gz	5963	4343	118.523	7.10006e-201	1	7.10006e-201	1378.83
TFs_all/Mouse_EmbryonicStemCell_None_ZIC2_GSM1499117_DCid51365.bed.gz	24627	16545	118.568	1.29323e-200	1	1.14265e-200	1377.14
TFs_all/Mouse_EmbryonicStemCell_ZhBTc4_SMARCA4_GSM2341305_DCid75227.bed.gz	930	691	118.168	9.58681e-201	1	9.58681e-201	1377.07
TFs_all/Mouse_EmbryonicStemCell_JM8.N4_CTCF_GSM2418864_DCid75564.bed.gz	770	556	118.009	9.87709e-201	1	9.87709e-201	1376.59
TFs_all/Mouse_EmbryonicStemCell_E14_EZH2_GSM1195114_DCid41871.bed.gz	15842	11466	117.668	1.12693e-200	1	1.12693e-200	1375.36
TFs_all/Mouse_EmbryonicStemCell_V6.5_EP300_GSM594601_DCid2821.bed.gz	31683	20749	117.962	1.57522e-200	1	1.41541e-200	1375.08
TFs_all/Mouse_EmbryonicStemCell_None_NRF1_GSM1657384_DCid58293.bed.gz	80909	42676	118.465	2.44946e-200	1	1.71391e-200	1374.98
TFs_all/Mouse_EmbryonicStemCell_None_RUNX1_GSM1574789_DCid55146.bed.gz	11837	8384	117.258	1.17772e-200	1	1.17772e-200	1374.22
TFs_all/Mouse_EmbryonicStemCell_None_POLR2A_GSM1163123_DCid33392.bed.gz	34882	23301	117.998	2.35221e-200	1	1.60069e-200	1373.97
TFs_all/Mouse_EmbryonicStemCell_CGR8_KLF4_GSM1324615_DCid44552.bed.gz	41429	26096	117.702	1.93599e-200	1	1.54786e-200	1373.82
TFs_all/Mouse_EmbryonicStemCell_None_EP300_GSM1968281_DCid68444.bed.gz	9893	6914	116.265	7.65806e-201	1	7.65806e-201	1373.05
TFs_all/Mouse_EmbryonicStemCell_None_MBD3_GSM2264179_DCid73908.bed.gz	5966	4305	114.709	4.16933e-201	1	4.16933e-201	1370.97
TFs_all/Mouse_EmbryonicStemCell_None_SOX2_GSM2417143_DCid73602.bed.gz	77644	40402	116.507	1.89619e-200	1	1.15886e-200	1370.95
TFs_all/Mouse_EmbryonicStemCell_None_POLR2A_GSM2629675_DCid83563.bed.gz	34350	23513	115.436	2.18873e-200	1	1.62954e-200	1367.86
TFs_all/Mouse_EmbryonicStemCell_ZhBTc4_SOX2_GSM2341290_DCid75242.bed.gz	12663	9165	114.351	1.40132e-200	1	1.40132e-200	1366.46
TFs_all/Mouse_EmbryonicStemCell_KH2_SOX2_GSM1842763_DCid56005.bed.gz	38559	24558	113.123	1.23666e-200	1	8.59091e-201	1363.72
TFs_all/Mouse_EmbryonicStemCell_None_POU5F1_GSM1692867_DCid67944.bed.gz	785	553	111.076	6.35797e-201	1	6.35797e-201	1360.42
TFs_all/Mouse_EmbryonicStemCell_R1_POLR2A_GSM2586554_DCid75369.bed.gz	30581	21317	112.345	2.08953e-200	1	1.53659e-200	1360.18
TFs_all/Mouse_EmbryonicStemCell_None_POU5F1_GSM1842789_DCid68955.bed.gz	1112	792	110.066	4.3808e-201	1	4.3808e-201	1358.88
TFs_all/Mouse_EmbryonicStemCell_None_EZH2_GSM1466751_DCid68965.bed.gz	11746	8511	110.825	9.32394e-201	1	9.32394e-201	1358.63
TFs_all/Mouse_EmbryonicStemCell_V6.5_CTCF_GSM560351_DCid2818.bed.gz	8500	5795	110.411	9.56875e-201	1	9.56875e-201	1357.48
TFs_all/Mouse_EmbryonicStemCell_None_HEY1_GSM1486064_DCid59427.bed.gz	4780	3319	108.591	7.27629e-201	1	7.27629e-201	1353.49
TFs_all/Mouse_EmbryonicStemCell_R1_POLR2A_GSM1961187_DCid59358.bed.gz	19295	13373	109.678	1.99895e-200	1	1.08422e-200	1353.39
TFs_all/Mouse_EmbryonicStemCell_None_TBX3_GSM476146_DCid4623.bed.gz	436	306	107.3	3.38063e-201	1	3.38063e-201	1352.28
TFs_all/Mouse_EmbryonicStemCell_E14_POU5F1_GSM1562331_DCid53550.bed.gz	1718	1200	105.963	1.38279e-201	1	1.38279e-201	1351.26
TFs_all/Mouse_EmbryonicStemCell_None_HEY1_GSM1486065_DCid59428.bed.gz	59257	34276	109.025	2.69934e-200	1	1.62975e-200	1350.78
TFs_all/Mouse_EmbryonicStemCell_KH2_SOX17_GSM1059854_DCid33797.bed.gz	11026	7473	107.564	9.30729e-201	1	9.30729e-201	1350.02
TFs_all/Mouse_EmbryonicStemCell_None_POU5F1_GSM1910646_DCid73464.bed.gz	21984	14428	106.953	8.05007e-201	1	7.87819e-201	1348.8
TFs_all/Mouse_EmbryonicStemCell_None_YY1_GSM1665558_DCid53946.bed.gz	55782	32956	108.02	2.21228e-200	1	1.6829e-200	1348.7
TFs_all/Mouse_EmbryonicStemCell_E14_EZH2_GSM1195115_DCid41872.bed.gz	10601	7698	105.943	5.05867e-201	1	5.05867e-201	1347.42
TFs_all/Mouse_EmbryonicStemCell_Mouseembryonicstemcells_CXXC1_GSM2454342_DCid88867.bed.gz	1235	907	105.632	4.58005e-201	1	4.58005e-201	1346.86
TFs_all/Mouse_EmbryonicStemCell_46C_CHD4_GSM1941472_DCid67542.bed.gz	5505	3938	105.284	4.03846e-201	1	4.03846e-201	1346.27
TFs_all/Mouse_EmbryonicStemCell_J1_KLF4_GSM1234315_DCid47518.bed.gz	3091	2152	104.398	2.32613e-201	1	2.32613e-201	1345.44
TFs_all/Mouse_EmbryonicStemCell_None_YY1_GSM1665556_DCid53944.bed.gz	16229	11200	105.801	1.2588e-200	1	1.2588e-200	1344.37
TFs_all/Mouse_EmbryonicStemCell_HBG3_RARA_GSM482750_DCid1108.bed.gz	1518	1042	101.189	1.16115e-201	1	1.16115e-201	1338.41
TFs_all/Mouse_EmbryonicStemCell_None_POLR2A_GSM1816101_DCid68340.bed.gz	26563	18884	103.803	1.99857e-200	1	1.51706e-200	1337.53
TFs_all/Mouse_EmbryonicStemCell_None_POU5F1_GSM2438470_DCid76351.bed.gz	2989	2088	101.183	1.84612e-201	1	1.84612e-201	1337.05
TFs_all/Mouse_EmbryonicStemCell_R1_POLR2A_GSM2586549_DCid75374.bed.gz	27697	19634	103.268	1.90638e-200	1	1.5976e-200	1336.17
TFs_all/Mouse_EmbryonicStemCell_None_STAT3_GSM288353_DCid4584.bed.gz	2279	1551	100.4	1.89092e-201	1	1.89092e-201	1334.73
TFs_all/Mouse_EmbryonicStemCell_None_POLR2A_GSM1173377_DCid47347.bed.gz	466	329	101.009	4.65218e-201	1	4.65218e-201	1333.88
TFs_all/Mouse_EmbryonicStemCell_KH2_POLR2A_GSM1893993_DCid70893.bed.gz	2796	1963	99.6314	2.76473e-201	1	2.76473e-201	1331.41
TFs_all/Mouse_EmbryonicStemCell_None_POU5F1_GSM1355155_DCid48488.bed.gz	77785	39530	101.737	2.47723e-200	1	1.35653e-200	1331.11
TFs_all/Mouse_EmbryonicStemCell_V6.5_POU5F1_GSM307137_DCid2885.bed.gz	26207	16492	100.451	8.61058e-201	1	6.64765e-201	1330.5
TFs_all/Mouse_EmbryonicStemCell_V6.5_YY1_GSM628032_DCid2908.bed.gz	6744	4625	100.378	8.63509e-201	1	8.63509e-201	1330.28
TFs_all/Mouse_EmbryonicStemCell_E14_POU5F1_GSM2066253_DCid68661.bed.gz	4197	2816	99.2543	4.30478e-201	1	4.30478e-201	1329.04
TFs_all/Mouse_EmbryonicStemCell_None_EP300_GSM1019073_DCid36800.bed.gz	15297	10002	97.5467	6.92527e-201	1	6.92527e-201	1322.66
TFs_all/Mouse_EmbryonicStemCell_None_ELL2_GSM749814_DCid3228.bed.gz	603	417	97.4813	8.4042e-201	1	8.4042e-201	1321.91
TFs_all/Mouse_EmbryonicStemCell_None_EZH2_GSM1341949_DCid48371.bed.gz	4598	3300	95.5677	2.798e-201	1	2.798e-201	1319.33
TFs_all/Mouse_EmbryonicStemCell_V6.5_POLR2A_GSM958504_DCid9485.bed.gz	190	140	127.583	4.87071e-189	1	4.87071e-189	1317.3
TFs_all/Mouse_EmbryonicStemCell_None_OTX2_GSM1355181_DCid48514.bed.gz	46707	27011	95.9697	1.92051e-200	1	9.31737e-201	1315.04
TFs_all/Mouse_EmbryonicStemCell_None_EP300_GSM2346437_DCid73432.bed.gz	74525	38908	95.9204	2.3189e-200	1	1.68632e-200	1314.35
TFs_all/Mouse_EmbryonicStemCell_V6.5_CREBBP_GSM1246866_DCid43041.bed.gz	11369	7322	93.7201	5.30812e-201	1	5.30812e-201	1311.86
TFs_all/Mouse_EmbryonicStemCell_None_KLF4_GSM2417144_DCid73601.bed.gz	70450	36006	94.601	2.23639e-200	1	1.64104e-200	1310.46
TFs_all/Mouse_EmbryonicStemCell_V6.5_SOX2_GSM307139_DCid2900.bed.gz	18197	11506	93.0567	6.31034e-201	1	6.31034e-201	1309.32
TFs_all/Mouse_EmbryonicStemCell_None_POLR2A_GSM2629652_DCid83868.bed.gz	42155	26333	94.0316	2.13919e-200	1	1.65736e-200	1308.85
TFs_all/Mouse_EmbryonicStemCell_None_EP300_GSM1019074_DCid36828.bed.gz	13229	8578	93.224	9.46036e-201	1	9.46036e-201	1308.68
TFs_all/Mouse_EmbryonicStemCell_None_YY1_GSM2645432_DCid88600.bed.gz	46854	28525	93.2878	2.24471e-200	1	1.51706e-200	1306.43
TFs_all/Mouse_EmbryonicStemCell_None_MBD3_GSM2264181_DCid73906.bed.gz	23908	15486	93.0213	2.20525e-200	1	1.59964e-200	1305.65
TFs_all/Mouse_EmbryonicStemCell_V6.5_SOX2_GSM307138_DCid2901.bed.gz	17407	10995	91.9428	7.18443e-201	1	7.18443e-201	1305.47
TFs_all/Mouse_EmbryonicStemCell_KH2_SOX17_GSM1059856_DCid33732.bed.gz	3596	2358	90.9003	3.19173e-201	1	3.19173e-201	1304.47
TFs_all/Mouse_EmbryonicStemCell_None_YY1_GSM1665555_DCid53943.bed.gz	24105	15474	91.5379	8.04112e-201	1	7.31979e-201	1303.88
TFs_all/Mouse_EmbryonicStemCell_None_MBD3_GSM2264180_DCid73907.bed.gz	24992	16023	91.0931	2.02718e-200	1	1.38123e-200	1299.86
TFs_all/Mouse_EmbryonicStemCell_None_SOX2_GSM2385225_DCid71765.bed.gz	4069	2826	89.6831	4.14628e-201	1	4.14628e-201	1299.83
TFs_all/Mouse_EmbryonicStemCell_J1_KLF4_GSM1234310_DCid47513.bed.gz	2697	1782	88.6873	1.89993e-201	1	1.89993e-201	1298.8
TFs_all/Mouse_EmbryonicStemCell_None_EZH2_GSM1059026_DCid41346.bed.gz	612	409	89.5106	4.99233e-201	1	4.99233e-201	1298.75
TFs_all/Mouse_EmbryonicStemCell_E14_SP1_GSM1267913_DCid47755.bed.gz	24394	15266	90.0442	1.15874e-200	1	7.99042e-201	1298.1
TFs_all/Mouse_EmbryonicStemCell_R1_POLR2A_GSM2586550_DCid75373.bed.gz	36257	23476	90.412	2.34775e-200	1	1.85039e-200	1297.28
TFs_all/Mouse_EmbryonicStemCell_None_OTX2_GSM1355157_DCid48490.bed.gz	50201	28176	90.3106	2.23306e-200	1	1.28467e-200	1297.1
TFs_all/Mouse_EmbryonicStemCell_None_POLR2A_GSM866203_DCid8539.bed.gz	19552	12508	89.2561	7.57503e-201	1	6.98642e-201	1296.76
TFs_all/Mouse_EmbryonicStemCell_None_POU5F1_GSM1082340_DCid40157.bed.gz	48845	27321	90.1272	2.45259e-200	1	1.13402e-200	1296.25
TFs_all/Mouse_EmbryonicStemCell_E14_POLR2A_GSM1399509_DCid48940.bed.gz	25940	15985	89.0167	1.45366e-200	1	9.08018e-201	1294.15
TFs_all/Mouse_EmbryonicStemCell_None_RUNX1_GSM1574786_DCid55143.bed.gz	16324	10357	88.1174	8.90786e-201	1	8.90786e-201	1292.6
TFs_all/Mouse_EmbryonicStemCell_E14_NCOA3_GSM915092_DCid35211.bed.gz	384	253	85.8534	8.37435e-202	1	8.37435e-202	1291.68
TFs_all/Mouse_EmbryonicStemCell_None_SMARCA4_GSM1561592_DCid51897.bed.gz	3144	2023	86.3978	2.20367e-201	1	2.20367e-201	1290.81
TFs_all/Mouse_EmbryonicStemCell_None_EP300_GSM2433945_DCid74533.bed.gz	31274	21004	88.3652	2.49128e-200	1	1.84299e-200	1290.52
TFs_all/Mouse_EmbryonicStemCell_None_EP300_GSM1019081_DCid36816.bed.gz	27645	16688	87.632	1.24961e-200	1	1.1117e-200	1290.05
TFs_all/Mouse_EmbryonicStemCell_None_EZH2_GSM1632843_DCid68452.bed.gz	841	546	86.7436	4.70568e-201	1	4.70568e-201	1289.85
TFs_all/Mouse_EmbryonicStemCell_None_YY1_GSM1665561_DCid53949.bed.gz	65153	33752	87.7498	2.27846e-200	1	1.69454e-200	1288.76
TFs_all/Mouse_EmbryonicStemCell_E14Tg2A_CBX2_GSM1657389_DCid56517.bed.gz	13298	8769	86.6154	7.25031e-201	1	7.25031e-201	1288.21
TFs_all/Mouse_EmbryonicStemCell_None_POU5F1_GSM2417142_DCid73603.bed.gz	64956	32750	87.2652	1.93766e-200	1	1.47694e-200	1287.61
TFs_all/Mouse_EmbryonicStemCell_None_AEBP2_GSM2192644_DCid69979.bed.gz	23431	15901	87.2225	2.63718e-200	1	1.64697e-200	1286.61
TFs_all/Mouse_EmbryonicStemCell_KH2_POU5F1_GSM1059860_DCid33721.bed.gz	49990	27336	86.7303	1.78432e-200	1	1.3654e-200	1286.07
TFs_all/Mouse_EmbryonicStemCell_None_EP300_GSM2346436_DCid73433.bed.gz	108894	46987	86.8138	3.38231e-200	1	1.66823e-200	1284.56
TFs_all/Mouse_EmbryonicStemCell_D3_SOX2_GSM1537541_DCid50685.bed.gz	3387	2197	85.1548	7.95684e-201	1	7.95684e-201	1283.04
TFs_all/Mouse_EmbryonicStemCell_E14_POLR2A_GSM1399506_DCid48937.bed.gz	47486	27153	85.8897	2.10775e-200	1	9.46602e-201	1282.8
TFs_all/Mouse_EmbryonicStemCell_KH2_POLR2A_GSM1893996_DCid70890.bed.gz	5125	3329	84.01	3.67225e-201	1	3.67225e-201	1281.28
TFs_all/Mouse_EmbryonicStemCell_None_YY1_GSM1904538_DCid57255.bed.gz	31479	19121	84.8127	1.09695e-200	1	8.3337e-201	1280.98
TFs_all/Mouse_EmbryonicStemCell_None_EZH2_GSM1437475_DCid54539.bed.gz	53901	30049	84.9718	1.7257e-200	1	1.06259e-200	1280.26
TFs_all/Mouse_EmbryonicStemCell_None_EP300_GSM1355153_DCid48486.bed.gz	28770	17330	84.286	1.67197e-200	1	1.37487e-200	1278.02
TFs_all/Mouse_EmbryonicStemCell_KH2_POLR2A_GSM1893997_DCid70889.bed.gz	6299	4039	83.0872	7.85298e-201	1	7.85298e-201	1275.98
TFs_all/Mouse_EmbryonicStemCell_None_SOX2_GSM2385226_DCid71764.bed.gz	2514	1651	83.0867	8.65292e-201	1	8.65292e-201	1275.71
TFs_all/Mouse_EmbryonicStemCell_None_SOX2_GSM1910640_DCid73470.bed.gz	17819	10841	82.5507	6.18866e-201	1	6.18866e-201	1274.77
TFs_all/Mouse_EmbryonicStemCell_R1_POLR2A_GSM2586553_DCid75370.bed.gz	37826	23921	83.369	1.76285e-200	1	1.04956e-200	1274.72
TFs_all/Mouse_EmbryonicStemCell_E14_EZH2_GSM786030_DCid9263.bed.gz	1308	835	82.2435	4.77322e-201	1	4.77322e-201	1274.41
TFs_all/Mouse_EmbryonicStemCell_ZhBTc4_SOX2_GSM2341294_DCid75238.bed.gz	186	141	121.746	3.5015e-184	1	3.5015e-184	1270.93
TFs_all/Mouse_EmbryonicStemCell_TNGA_EZH2_GSM590131_DCid9080.bed.gz	4599	3000	80.1908	2.32997e-201	1	2.32997e-201	1269.07
TFs_all/Mouse_EmbryonicStemCell_None_SOX2_GSM1910642_DCid73468.bed.gz	19722	11666	80.8687	7.50603e-201	1	7.50603e-201	1268.29
TFs_all/Mouse_EmbryonicStemCell_None_NRF1_GSM2112888_DCid70124.bed.gz	9528	6585	80.746	1.37429e-200	1	1.37429e-200	1266.19
TFs_all/Mouse_EmbryonicStemCell_None_EP300_GSM2433946_DCid74532.bed.gz	37405	24036	80.696	2.3678e-200	1	1.06675e-200	1264.51
TFs_all/Mouse_EmbryonicStemCell_None_POU2F1_GSM2257272_DCid76203.bed.gz	900	585	78.1129	7.9489e-202	1	7.9489e-202	1264.41
TFs_all/Mouse_EmbryonicStemCell_None_CTCF_GSM970264_DCid43994.bed.gz	17831	10616	78.6567	5.92643e-201	1	5.92643e-201	1260.93
TFs_all/Mouse_EmbryonicStemCell_None_SOX2_GSM1308179_DCid44478.bed.gz	30687	17617	78.3402	9.28897e-201	1	7.50478e-201	1258.54
TFs_all/Mouse_EmbryonicStemCell_None_EP300_GSM1019082_DCid36826.bed.gz	22486	13314	78.6947	1.63281e-200	1	8.36166e-201	1258.3
TFs_all/Mouse_EmbryonicStemCell_None_YY1_GSM1665562_DCid53950.bed.gz	52157	27588	78.6274	2.35322e-200	1	1.29467e-200	1257.05
TFs_all/Mouse_EmbryonicStemCell_None_EZH2_GSM2282160_DCid70854.bed.gz	5788	4079	77.2552	1.04163e-200	1	1.04163e-200	1254.2
TFs_all/Mouse_EmbryonicStemCell_mESC_EED_GSM2746092_DCid88346.bed.gz	728	499	76.3195	3.86867e-201	1	3.86867e-201	1253.38
TFs_all/Mouse_EmbryonicStemCell_KH2_POU5F1_GSM1842742_DCid55984.bed.gz	8781	5425	76.1468	3.97888e-201	1	3.97888e-201	1252.64
TFs_all/Mouse_EmbryonicStemCell_None_EZH2_GSM2282162_DCid70852.bed.gz	7077	5020	76.0655	9.60757e-201	1	9.60757e-201	1249.94
TFs_all/Mouse_EmbryonicStemCell_E14_SALL4_GSM2065694_DCid71075.bed.gz	12872	7906	75.4519	9.00943e-201	1	9.00943e-201	1247.78
TFs_all/Mouse_EmbryonicStemCell_KH2_SOX2_GSM1842767_DCid56009.bed.gz	5814	3615	75.0718	8.29826e-201	1	8.29826e-201	1246.54
TFs_all/Mouse_EmbryonicStemCell_CJ7_EZH2_GSM2805186_DCid83210.bed.gz	1348	931	74.7484	8.34917e-201	1	8.34917e-201	1245.28
TFs_all/Mouse_EmbryonicStemCell_None_E4F1_GSM1377428_DCid71699.bed.gz	310	191	74.4026	7.0472e-201	1	7.0472e-201	1244.4
TFs_all/Mouse_EmbryonicStemCell_KH2_SOX2_GSM1059853_DCid33780.bed.gz	36256	19894	74.5006	1.73892e-200	1	7.99488e-201	1242.34
TFs_all/Mouse_EmbryonicStemCell_None_CTCF_GSM841708_DCid9269.bed.gz	23334	13158	74.1613	1.60006e-200	1	1.4097e-200	1241.25
TFs_all/Mouse_EmbryonicStemCell_None_YY1_GSM1665563_DCid53951.bed.gz	50365	26224	73.3047	2.62339e-200	1	1.36825e-200	1236.57
TFs_all/Mouse_EmbryonicStemCell_None_DAXX_GSM1429922_DCid53213.bed.gz	2135	1311	71.2368	5.17698e-201	1	5.17698e-201	1232.67
TFs_all/Mouse_EmbryonicStemCell_E14_POU5F1_GSM2066252_DCid68662.bed.gz	14487	8436	71.4067	7.65562e-201	1	7.65562e-201	1232.31
TFs_all/Mouse_EmbryonicStemCell_E14_MYC_GSM1171648_DCid44268.bed.gz	30166	16443	71.5588	1.98559e-200	1	1.57946e-200	1230.38
TFs_all/Mouse_EmbryonicStemCell_None_POU5F1_GSM1436067_DCid53242.bed.gz	5220	3158	70.983	1.00847e-200	1	1.00847e-200	1229.86
TFs_all/Mouse_EmbryonicStemCell_CJ7_EZH2_GSM2805185_DCid83211.bed.gz	3242	2195	70.3895	5.20426e-201	1	5.20426e-201	1229.2
TFs_all/Mouse_EmbryonicStemCell_E14_POLR2A_GSM1399508_DCid48939.bed.gz	47289	25107	71.2083	2.21877e-200	1	1.82451e-200	1228.66
TFs_all/Mouse_EmbryonicStemCell_None_EP300_GSM1019072_DCid36829.bed.gz	12044	7105	70.5412	1.2118e-200	1	1.2118e-200	1227.57
TFs_all/Mouse_EmbryonicStemCell_None_ZIC3_GSM1571964_DCid51961.bed.gz	774	472	69.0992	2.29284e-201	1	2.29284e-201	1226.03
TFs_all/Mouse_EmbryonicStemCell_None_MYOD1_GSM590104_DCid4406.bed.gz	2740	1630	69.4071	3.83994e-201	1	3.83994e-201	1225.95
TFs_all/Mouse_EmbryonicStemCell_None_EZH2_GSM2282163_DCid70851.bed.gz	5195	3605	69.4348	5.49333e-201	1	5.49333e-201	1225.11
TFs_all/Mouse_EmbryonicStemCell_None_T_GSM1327412_DCid44572.bed.gz	3787	2237	69.4201	6.3288e-201	1	6.3288e-201	1224.67
TFs_all/Mouse_EmbryonicStemCell_E14_EZH2_GSM590133_DCid9082.bed.gz	3558	2140	69.1412	5.16186e-201	1	5.16186e-201	1224.05
TFs_all/Mouse_EmbryonicStemCell_None_EP300_GSM1019080_DCid36831.bed.gz	22622	12745	69.5006	1.0687e-200	1	8.10014e-201	1223.61
TFs_all/Mouse_EmbryonicStemCell_None_DAXX_GSM1429921_DCid53212.bed.gz	2168	1308	68.135	1.34173e-201	1	1.34173e-201	1223.38
TFs_all/Mouse_EmbryonicStemCell_None_EZH2_GSM2282161_DCid70853.bed.gz	1148	765	68.2441	1.93081e-201	1	1.93081e-201	1222.88
TFs_all/Mouse_EmbryonicStemCell_None_UTF1_GSM970524_DCid39687.bed.gz	47836	24273	69.4377	1.58797e-200	1	1.2469e-200	1222.3
TFs_all/Mouse_EmbryonicStemCell_E14_NR5A2_GSM470523_DCid421.bed.gz	2691	1598	68.8322	7.43065e-201	1	7.43065e-201	1221.79
TFs_all/Mouse_EmbryonicStemCell_None_EZH2_GSM1341948_DCid48370.bed.gz	6056	4025	68.4837	7.60855e-201	1	7.60855e-201	1220.26
TFs_all/Mouse_EmbryonicStemCell_E14_ISL1_GSM2101276_DCid68508.bed.gz	3601	2188	67.4302	8.81986e-201	1	8.81986e-201	1215.4
TFs_all/Mouse_EmbryonicStemCell_V6.5_CTCF_GSM560352_DCid2817.bed.gz	25264	13756	67.6441	1.73923e-200	1	7.78948e-201	1214.52
TFs_all/Mouse_EmbryonicStemCell_KH2_SOX17_GSM1059857_DCid33753.bed.gz	1853	1082	65.7803	4.00618e-201	1	4.00618e-201	1210.32
TFs_all/Mouse_EmbryonicStemCell_None_EZH2_GSM1917297_DCid69359.bed.gz	9265	5888	65.789	5.08576e-201	1	5.08576e-201	1209.73
TFs_all/Mouse_EmbryonicStemCell_None_YY1_GSM1665559_DCid53947.bed.gz	59276	29425	65.983	1.77278e-200	1	1.28771e-200	1207.3
TFs_all/Mouse_EmbryonicStemCell_None_EZH2_GSM1341947_DCid48369.bed.gz	6443	4249	65.2659	1.04374e-200	1	1.04374e-200	1205.54
TFs_all/Mouse_EmbryonicStemCell_None_DAXX_GSM1429920_DCid53211.bed.gz	1218	728	64.3397	4.16352e-201	1	4.16352e-201	1203.81
TFs_all/Mouse_EmbryonicStemCell_None_HOXB4_GSM840466_DCid8567.bed.gz	2881	1646	63.5225	2.84006e-201	1	2.84006e-201	1201.11
TFs_all/Mouse_EmbryonicStemCell_None_NRF1_GSM2112887_DCid70125.bed.gz	9561	6254	64.382	1.34955e-200	1	1.34955e-200	1200.93
TFs_all/Mouse_EmbryonicStemCell_V6.5_CTCF_GSM465676_DCid2819.bed.gz	25252	13516	64.0714	2.08982e-200	1	1.17107e-200	1198.4
TFs_all/Mouse_EmbryonicStemCell_2TS22C_SOX2_GSM1704272_DCid77446.bed.gz	788	424	62.7727	4.50597e-201	1	4.50597e-201	1196.48
TFs_all/Mouse_EmbryonicStemCell_None_REST_GSM671093_DCid32841.bed.gz	505	287	62.0802	1.39355e-201	1	1.39355e-201	1196.31
TFs_all/Mouse_EmbryonicStemCell_CJ7_ZFP281_GSM2141217_DCid76609.bed.gz	16686	9634	62.5834	8.79424e-201	1	8.79424e-201	1193.87
TFs_all/Mouse_EmbryonicStemCell_R1_STAG1_GSM1838879_DCid55974.bed.gz	10542	5789	62.2226	9.71524e-201	1	9.71524e-201	1191.95
TFs_all/Mouse_EmbryonicStemCell_None_SOX2_GSM1082341_DCid40161.bed.gz	18065	9876	62.2504	1.12733e-200	1	1.12733e-200	1191.69
TFs_all/Mouse_EmbryonicStemCell_None_CTCF_GSM1468393_DCid51277.bed.gz	17691	9349	61.8958	8.09662e-201	1	8.09662e-201	1190.9
TFs_all/Mouse_EmbryonicStemCell_None_EZH2_GSM1215222_DCid41980.bed.gz	810	470	60.6914	1.17359e-201	1	1.17359e-201	1190.2
TFs_all/Mouse_EmbryonicStemCell_2TS22C_SOX2_GSM1704275_DCid77443.bed.gz	476	252	60.4446	9.70778e-202	1	9.70778e-202	1189.5
TFs_all/Mouse_EmbryonicStemCell_None_CTCF_GSM1540992_DCid51811.bed.gz	3876	2179	61.2371	4.24084e-201	1	4.24084e-201	1189.48
TFs_all/Mouse_EmbryonicStemCell_J1_EZH2_GSM1359833_DCid50194.bed.gz	3512	2130	60.7483	2.62564e-201	1	2.62564e-201	1188.4
TFs_all/Mouse_EmbryonicStemCell_None_REST_GSM1169013_DCid36199.bed.gz	380	220	59.4263	2.93629e-202	1	2.93629e-202	1187.64
TFs_all/Mouse_EmbryonicStemCell_None_ELK4_GSM1692866_DCid67945.bed.gz	1323	743	60.5241	2.93939e-201	1	2.93939e-201	1187.04
TFs_all/Mouse_EmbryonicStemCell_None_RYBP_GSM2192985_DCid71184.bed.gz	395	253	59.1895	6.13947e-202	1	6.13947e-202	1184.59
TFs_all/Mouse_EmbryonicStemCell_J1_DAXX_GSM1819860_DCid55793.bed.gz	1223	704	60.6023	9.47458e-201	1	9.47458e-201	1184.4
TFs_all/Mouse_EmbryonicStemCell_ZhBTc4_SOX2_GSM2341295_DCid75237.bed.gz	12871	7524	60.3249	6.06343e-201	1	6.06343e-201	1184.22
TFs_all/Mouse_EmbryonicStemCell_None_POLR2A_GSM1173376_DCid47346.bed.gz	1312	788	60.3123	9.85919e-201	1	9.85919e-201	1182.91
TFs_all/Mouse_EmbryonicStemCell_CMTi-1_POU5F1_GSM1047940_DCid38630.bed.gz	16188	8578	60.2509	9.00357e-201	1	9.00357e-201	1182.85
TFs_all/Mouse_EmbryonicStemCell_KH2_SOX2_GSM1059851_DCid33744.bed.gz	15166	8194	59.9689	6.69128e-201	1	6.69128e-201	1182.26
TFs_all/Mouse_EmbryonicStemCell_None_FLI1_GSM1692845_DCid67960.bed.gz	11119	5961	60.1578	1.23452e-200	1	1.23452e-200	1181.6
TFs_all/Mouse_EmbryonicStemCell_J1_EZH2_GSM1359834_DCid50195.bed.gz	2016	1182	58.6904	3.24521e-201	1	3.24521e-201	1177.88
TFs_all/Mouse_EmbryonicStemCell_None_NRF1_GSM1657379_DCid58288.bed.gz	23681	12434	58.9757	1.16697e-200	1	8.1424e-201	1176.02
TFs_all/Mouse_EmbryonicStemCell_None_CTCF_GSM1468392_DCid51276.bed.gz	27311	13728	58.9312	1.82511e-200	1	1.45643e-200	1174.66
TFs_all/Mouse_EmbryonicStemCell_E14_CTCF_GSM288351_DCid403.bed.gz	11373	5936	58.0232	3.71601e-201	1	3.71601e-201	1174.23
TFs_all/Mouse_EmbryonicStemCell_None_CTCF_GSM1212177_DCid41949.bed.gz	27962	14060	58.4229	1.35208e-200	1	1.26504e-200	1172.92
TFs_all/Mouse_EmbryonicStemCell_KH2_SOX2_GSM1059850_DCid33742.bed.gz	18122	9577	58.1731	1.23784e-200	1	1.23784e-200	1171.91
TFs_all/Mouse_EmbryonicStemCell_None_POLR2A_GSM1173378_DCid47348.bed.gz	2395	1398	57.5848	5.81008e-201	1	5.81008e-201	1170.9
TFs_all/Mouse_EmbryonicStemCell_E14Tg2A_EZH2_GSM2756662_DCid85816.bed.gz	5835	3810	57.9181	1.23792e-200	1	1.23792e-200	1170.65
TFs_all/Mouse_EmbryonicStemCell_V6.5_REST_GSM656525_DCid2886.bed.gz	2285	1254	57.1679	3.17887e-201	1	3.17887e-201	1170.33
TFs_all/Mouse_EmbryonicStemCell_None_DAXX_GSM1429929_DCid53220.bed.gz	8903	4826	57.5777	8.69266e-201	1	8.69266e-201	1169.84
TFs_all/Mouse_EmbryonicStemCell_R1_STAG1_GSM1838867_DCid55962.bed.gz	14926	7991	57.3453	5.57001e-201	1	5.57001e-201	1169.81
TFs_all/Mouse_EmbryonicStemCell_None_OTX2_GSM1355183_DCid48516.bed.gz	72143	31204	57.913	2.31601e-200	1	1.44153e-200	1169.03
TFs_all/Mouse_EmbryonicStemCell_None_RYBP_GSM2192984_DCid71185.bed.gz	300	189	56.7096	5.19579e-201	1	5.19579e-201	1166.76
TFs_all/Mouse_EmbryonicStemCell_None_POLR2A_GSM905442_DCid39338.bed.gz	8629	5688	56.5714	4.92484e-201	1	4.92484e-201	1166.19
TFs_all/Mouse_EmbryonicStemCell_CMTi-1_POU5F1_GSM1047933_DCid38625.bed.gz	35351	16905	56.9762	1.53561e-200	1	1.24153e-200	1165.37
TFs_all/Mouse_EmbryonicStemCell_2TS22C_SOX2_GSM1704273_DCid77445.bed.gz	443	224	55.3954	6.70422e-202	1	6.70422e-202	1165.14
TFs_all/Mouse_EmbryonicStemCell_None_POLR2A_GSM866201_DCid8537.bed.gz	13757	7546	56.3718	6.0078e-201	1	6.0078e-201	1164.67
TFs_all/Mouse_EmbryonicStemCell_None_POLR2A_GSM2481942_DCid76193.bed.gz	2023	1209	56.0434	8.66163e-201	1	8.66163e-201	1162.06
TFs_all/Mouse_EmbryonicStemCell_None_ASH1L_GSM1177751_DCid41753.bed.gz	128	105	205.797	6.59312e-152	1	6.59312e-152	1161.84
TFs_all/Mouse_EmbryonicStemCell_V6.5_POLR2A_GSM307623_DCid4483.bed.gz	220	145	85.3253	1.27818e-181	1	1.27818e-181	1160.41
TFs_all/Mouse_EmbryonicStemCell_ZhBTc4_SOX2_GSM703187_DCid43846.bed.gz	2595	1414	54.6202	1.44238e-201	1	1.44238e-201	1159.13
TFs_all/Mouse_EmbryonicStemCell_E14Tg2A_CTCF_GSM2609189_DCid85176.bed.gz	15288	8398	55.5192	1.01936e-200	1	1.01936e-200	1158.93
TFs_all/Mouse_EmbryonicStemCell_V6.5_ZFP281_GSM2044514_DCid73009.bed.gz	111627	40489	55.593	3.91655e-200	1	2.38461e-200	1155.93
TFs_all/Mouse_EmbryonicStemCell_None_CBX3_GSM1081158_DCid38069.bed.gz	1234	687	54.2439	2.34648e-201	1	2.34648e-201	1155.9
TFs_all/Mouse_EmbryonicStemCell_E14Tg2A_CTCF_GSM2609186_DCid85175.bed.gz	15874	8636	54.4529	5.55822e-201	1	5.55822e-201	1154.86
TFs_all/Mouse_EmbryonicStemCell_None_DAXX_GSM1819863_DCid55796.bed.gz	1050	577	53.7027	1.25302e-201	1	1.25302e-201	1154.57
TFs_all/Mouse_EmbryonicStemCell_R1_STAG1_GSM1838871_DCid55966.bed.gz	15130	7817	53.8855	6.21445e-201	1	6.21445e-201	1151.55
TFs_all/Mouse_EmbryonicStemCell_None_CEBPB_GSM1692844_DCid67961.bed.gz	489	242	53.1457	3.13507e-201	1	3.13507e-201	1149.26
TFs_all/Mouse_EmbryonicStemCell_None_POLR2A_GSM1173375_DCid47345.bed.gz	2050	1174	53.1594	3.91596e-201	1	3.91596e-201	1148.78
TFs_all/Mouse_EmbryonicStemCell_HBG3_RARA_GSM482749_DCid1109.bed.gz	633	338	52.0595	6.21417e-202	1	6.21417e-202	1147.3
TFs_all/Mouse_EmbryonicStemCell_None_T_GSM1327413_DCid44573.bed.gz	1516	800	52.6103	3.57944e-201	1	3.57944e-201	1146.01
TFs_all/Mouse_EmbryonicStemCell_ZhBTc4_SOX2_GSM703188_DCid43847.bed.gz	1250	664	51.8422	9.12656e-202	1	9.12656e-202	1145.13
TFs_all/Mouse_EmbryonicStemCell_None_POLR2A_GSM1437470_DCid54534.bed.gz	95167	37483	53.3273	3.19082e-200	1	2.36158e-200	1144.47
TFs_all/Mouse_EmbryonicStemCell_None_SMARCA4_GSM1561591_DCid51896.bed.gz	609	322	52.015	3.93111e-201	1	3.93111e-201	1142.48
TFs_all/Mouse_EmbryonicStemCell_R1_CTCF_GSM634247_DCid2631.bed.gz	19413	9619	51.3097	9.15068e-201	1	9.15068e-201	1136.45
TFs_all/Mouse_EmbryonicStemCell_E14_CTCF_GSM1828651_DCid56900.bed.gz	22493	10813	51.3618	1.53708e-200	1	1.4958e-200	1135.46
TFs_all/Mouse_EmbryonicStemCell_None_CEBPB_GSM1692865_DCid67946.bed.gz	728	378	50.6235	5.24919e-201	1	5.24919e-201	1133.93
TFs_all/Mouse_EmbryonicStemCell_V6.5_REST_GSM687285_DCid8274.bed.gz	10389	5306	50.4581	7.95843e-201	1	7.95843e-201	1131.96
TFs_all/Mouse_EmbryonicStemCell_None_CTCF_GSM2533854_DCid86606.bed.gz	20464	10203	50.4269	1.46422e-200	1	1.16757e-200	1130.29
TFs_all/Mouse_EmbryonicStemCell_V6.5_ATF7IP_GSM656526_DCid2816.bed.gz	3589	1836	49.7567	3.07913e-201	1	3.07913e-201	1130.25
TFs_all/Mouse_EmbryonicStemCell_None_CHD4_GSM2264177_DCid73910.bed.gz	30342	15082	50.3233	1.96258e-200	1	8.44486e-201	1128.98
TFs_all/Mouse_EmbryonicStemCell_None_NRF1_GSM1657378_DCid58287.bed.gz	18477	9143	49.6012	5.35489e-201	1	5.35489e-201	1127.99
TFs_all/Mouse_EmbryonicStemCell_J1_NR0B1_GSM1183116_DCid50095.bed.gz	20042	9789	49.3849	6.05725e-201	1	6.05725e-201	1126.42
TFs_all/Mouse_EmbryonicStemCell_None_RUVBL1_GSM1403306_DCid52238.bed.gz	1777	990	48.4286	2.3201e-201	1	2.3201e-201	1123.11
TFs_all/Mouse_EmbryonicStemCell_KH2_UTF1_GSM1300283_DCid43659.bed.gz	130586	42849	49.321	3.56824e-200	1	2.32627e-200	1121.72
TFs_all/Mouse_EmbryonicStemCell_None_SOX2_GSM2385224_DCid71766.bed.gz	21135	10562	48.7608	1.53079e-200	1	1.16144e-200	1120.49
TFs_all/Mouse_EmbryonicStemCell_V6.5_STAG1_GSM937541_DCid34082.bed.gz	57624	24164	48.8465	2.34952e-200	1	9.92905e-201	1119.96
TFs_all/Mouse_EmbryonicStemCell_None_CHD4_GSM2264178_DCid73909.bed.gz	10230	5310	48.3932	8.92475e-201	1	8.92475e-201	1119.62
TFs_all/Mouse_EmbryonicStemCell_KH2_POU5F1_GSM1842743_DCid55985.bed.gz	13951	7010	48.2157	8.20471e-201	1	8.20471e-201	1118.77
TFs_all/Mouse_EmbryonicStemCell_None_TRIM28_GSM2051868_DCid68940.bed.gz	8137	3880	47.478	5.81279e-201	1	5.81279e-201	1115.15
TFs_all/Mouse_EmbryonicStemCell_V6.5_EZH2_GSM327668_DCid1008.bed.gz	308	169	55.3863	3.53529e-193	1	3.53529e-193	1114.58
TFs_all/Mouse_EmbryonicStemCell_KH2_SOX2_GSM1059852_DCid33792.bed.gz	20204	9635	47.5272	9.84201e-201	1	9.84201e-201	1114.17
TFs_all/Mouse_EmbryonicStemCell_D3_CTCF_GSM1540996_DCid51815.bed.gz	26767	12393	47.4865	1.24523e-200	1	1.10666e-200	1113.36
TFs_all/Mouse_EmbryonicStemCell_None_ZFP57_GSM2051872_DCid68937.bed.gz	16271	7608	47.2316	1.00342e-200	1	1.00342e-200	1112.33
TFs_all/Mouse_EmbryonicStemCell_None_EP300_GSM1355152_DCid48485.bed.gz	133	106	174.881	7.07301e-150	1	7.07301e-150	1111.2
TFs_all/Mouse_EmbryonicStemCell_J1_NR0B1_GSM1183117_DCid50096.bed.gz	22219	10413	46.5396	8.69896e-201	1	8.33955e-201	1108.41
TFs_all/Mouse_EmbryonicStemCell_R1_YY1_GSM2262432_DCid71990.bed.gz	561	288	46.1676	5.26905e-201	1	5.26905e-201	1107.3
TFs_all/Mouse_EmbryonicStemCell_None_POLR2A_GSM1059014_DCid41334.bed.gz	1576	839	45.3692	4.01349e-201	1	4.01349e-201	1102.91
TFs_all/Mouse_EmbryonicStemCell_2TS22C_SOX2_GSM1704274_DCid77444.bed.gz	810	366	44.7864	1.97072e-201	1	1.97072e-201	1100.87
TFs_all/Mouse_EmbryonicStemCell_None_T_GSM1511107_DCid54580.bed.gz	12656	5984	45.0901	5.19944e-201	1	5.19944e-201	1100.51
TFs_all/Mouse_EmbryonicStemCell_None_CTCF_GSM747536_DCid5934.bed.gz	51241	22090	45.2391	1.92632e-200	1	1.40668e-200	1098.33
TFs_all/Mouse_EmbryonicStemCell_None_CTCF_GSM723015_DCid38301.bed.gz	48789	20274	45.3094	2.53981e-200	1	1.40635e-200	1098.12
TFs_all/Mouse_EmbryonicStemCell_None_CHD4_GSM2264176_DCid73911.bed.gz	22647	10911	44.7463	1.33144e-200	1	6.81487e-201	1096.06
TFs_all/Mouse_EmbryonicStemCell_None_ESRRB_GSM2417188_DCid73564.bed.gz	59899	24576	44.6495	2.28893e-200	1	1.31143e-200	1094.14
TFs_all/Mouse_EmbryonicStemCell_None_CTCF_GSM747535_DCid5933.bed.gz	59107	23158	42.9589	2.18742e-200	1	1.51254e-200	1083.13
TFs_all/Mouse_EmbryonicStemCell_V6.5_STAG1_GSM896916_DCid33709.bed.gz	35281	15029	42.7082	1.55219e-200	1	7.62337e-201	1082.25
TFs_all/Mouse_EmbryonicStemCell_None_CTCF_GSM918748_DCid46421.bed.gz	55586	21883	42.4107	2.62409e-200	1	1.81303e-200	1079.01
TFs_all/Mouse_EmbryonicStemCell_R1_YY1_GSM2052279_DCid71995.bed.gz	679	310	41.186	6.82893e-201	1	6.82893e-201	1073.71
TFs_all/Mouse_EmbryonicStemCell_None_POLR2A_GSM2299070_DCid70874.bed.gz	513	229	40.325	1.04537e-201	1	1.04537e-201	1071.95
TFs_all/Mouse_EmbryonicStemCell_None_REST_GSM671094_DCid32846.bed.gz	2378	1105	40.1556	1.48847e-201	1	1.48847e-201	1069.91
TFs_all/Mouse_EmbryonicStemCell_None_NRF1_GSM1891645_DCid58926.bed.gz	31820	13664	40.8017	1.34842e-200	1	1.03635e-200	1069.42
TFs_all/Mouse_EmbryonicStemCell_None_T_GSM1327309_DCid44570.bed.gz	14531	6585	40.2136	7.20873e-201	1	7.20873e-201	1066.68
TFs_all/Mouse_EmbryonicStemCell_None_REST_GSM1174810_DCid47349.bed.gz	2623	1210	39.7656	4.79311e-201	1	4.79311e-201	1064.39
TFs_all/Mouse_EmbryonicStemCell_E14Tg2A_CTCF_GSM2609185_DCid85173.bed.gz	48529	20198	39.6497	1.91866e-200	1	1.40526e-200	1060.34
TFs_all/Mouse_EmbryonicStemCell_None_RARA_GSM871396_DCid8930.bed.gz	1110	503	38.4229	1.94441e-201	1	1.94441e-201	1056.52
TFs_all/Mouse_EmbryonicStemCell_E14Tg2A_CTCF_GSM2609188_DCid85177.bed.gz	46236	19668	38.6778	1.72444e-200	1	1.01854e-200	1053.44
TFs_all/Mouse_EmbryonicStemCell_None_RUNX1_GSM1574787_DCid55144.bed.gz	41957	17695	38.7165	2.11642e-200	1	1.45669e-200	1053.26
TFs_all/Mouse_EmbryonicStemCell_None_POLR2A_GSM2299069_DCid70875.bed.gz	873	450	37.8195	2.50413e-201	1	2.50413e-201	1051.36
TFs_all/Mouse_EmbryonicStemCell_None_GATA4_GSM1015515_DCid35374.bed.gz	60129	24520	38.2545	2.64475e-200	1	1.65688e-200	1049.29
TFs_all/Mouse_EmbryonicStemCell_None_EZH2_GSM1341950_DCid48372.bed.gz	512	235	37.1687	3.54485e-201	1	3.54485e-201	1045.55
TFs_all/Mouse_EmbryonicStemCell_ZhBTc4_SMARCA4_GSM2341307_DCid75225.bed.gz	281	167	52.902	3.36937e-183	1	3.36937e-183	1044.7
TFs_all/Mouse_EmbryonicStemCell_None_EP300_GSM2433947_DCid74531.bed.gz	2530	1353	36.8403	6.92607e-201	1	6.92607e-201	1041.47
TFs_all/Mouse_EmbryonicStemCell_None_CTCF_GSM747534_DCid5932.bed.gz	60777	22228	37.1876	2.61501e-200	1	1.95656e-200	1041.17
TFs_all/Mouse_EmbryonicStemCell_E14_CTCF_GSM1828650_DCid56899.bed.gz	43736	16989	36.7765	1.38881e-200	1	8.61078e-201	1039.4
TFs_all/Mouse_EmbryonicStemCell_None_FOXD3_GSM1410391_DCid57779.bed.gz	274	156	56.5296	5.96933e-178	1	5.96933e-178	1031.61
TFs_all/Mouse_EmbryonicStemCell_ZhBTc4_SOX2_GSM703189_DCid43848.bed.gz	1617	714	35.6322	9.64527e-201	1	9.64527e-201	1031.1
TFs_all/Mouse_EmbryonicStemCell_None_TBX3_GSM1090228_DCid34041.bed.gz	39619	14999	35.3664	1.01401e-200	1	8.08416e-201	1028.83
TFs_all/Mouse_EmbryonicStemCell_E14_POLR2A_GSM1399507_DCid48938.bed.gz	65208	24408	35.4525	2.1543e-200	1	1.60807e-200	1027.85
TFs_all/Mouse_EmbryonicStemCell_E14Tg2A_CTCF_GSM2609187_DCid85174.bed.gz	57648	21598	34.7536	1.67528e-200	1	1.04337e-200	1022.67
TFs_all/Mouse_EmbryonicStemCell_None_CTCF_GSM1540994_DCid51813.bed.gz	30266	13477	34.553	1.43373e-200	1	1.02253e-200	1021.35
TFs_all/Mouse_EmbryonicStemCell_ZhBTc4_SOX2_GSM703190_DCid43849.bed.gz	1406	602	33.8621	1.88044e-201	1	1.88044e-201	1020.01
TFs_all/Mouse_EmbryonicStemCell_R1_NEUROD1_GSM1586779_DCid58027.bed.gz	1516	640	33.735	3.54159e-201	1	3.54159e-201	1017.52
TFs_all/Mouse_EmbryonicStemCell_None_MYC_GSM1059022_DCid41342.bed.gz	11293	4472	33.8901	9.98964e-201	1	9.98964e-201	1016.56
TFs_all/Mouse_EmbryonicStemCell_None_CTCF_GSM2319288_DCid75759.bed.gz	3108	1387	33.0237	3.21598e-201	1	3.21598e-201	1011.57
TFs_all/Mouse_EmbryonicStemCell_None_GATA4_GSM1015514_DCid35370.bed.gz	41804	16914	33.4308	1.77526e-200	1	1.44506e-200	1011.36
TFs_all/Mouse_EmbryonicStemCell_HBG3_POLR2A_GSM638867_DCid1106.bed.gz	1866	804	32.6553	1.17399e-201	1	1.17399e-201	1010.53
TFs_all/Mouse_EmbryonicStemCell_None_POU3F2_GSM1050300_DCid34540.bed.gz	3293	1361	32.8741	3.72083e-201	1	3.72083e-201	1009.94
TFs_all/Mouse_EmbryonicStemCell_ZhBTc4_SOX2_GSM1246722_DCid43034.bed.gz	11484	4694	32.5967	4.30742e-201	1	4.30742e-201	1007.17
TFs_all/Mouse_EmbryonicStemCell_None_FOXD3_GSM1410385_DCid57773.bed.gz	257	147	59.1488	2.39293e-170	1	2.39293e-170	998.437
TFs_all/Mouse_EmbryonicStemCell_None_NEUROD1_GSM1586780_DCid58028.bed.gz	2391	965	31.1264	4.4059e-201	1	4.4059e-201	993.779
TFs_all/Mouse_EmbryonicStemCell_None_CTCF_GSM2870298_DCid81237.bed.gz	85349	28816	31.2704	2.97898e-200	1	2.17735e-200	990.991
TFs_all/Mouse_EmbryonicStemCell_None_NRF1_GSM1891644_DCid58925.bed.gz	27029	10092	30.7148	8.66041e-201	1	7.21252e-201	988.481
TFs_all/Mouse_EmbryonicStemCell_None_MAFK_GSM1003809_DCid46424.bed.gz	21112	7944	30.6274	1.01432e-200	1	9.90612e-201	987.319
TFs_all/Mouse_EmbryonicStemCell_None_CTCF_GSM2870294_DCid81697.bed.gz	73657	24899	30.8953	3.45455e-200	1	2.15023e-200	987.198
TFs_all/Mouse_EmbryonicStemCell_None_CTCF_GSM747538_DCid5936.bed.gz	67888	23059	30.6244	2.12735e-200	1	1.50225e-200	985.704
TFs_all/Mouse_EmbryonicStemCell_E14_CTCF_GSM699165_DCid402.bed.gz	83491	25592	30.2739	2.49854e-200	1	1.55453e-200	982.044
TFs_all/Mouse_EmbryonicStemCell_None_SMARCA4_GSM1104449_DCid50944.bed.gz	3518	1336	29.1964	9.88367e-201	1	9.88367e-201	973.569
TFs_all/Mouse_EmbryonicStemCell_None_POU5F1_GSM1355182_DCid48515.bed.gz	52713	17605	29.1644	1.6147e-200	1	1.14389e-200	972.215
TFs_all/Mouse_EmbryonicStemCell_None_CTCF_GSM747537_DCid5935.bed.gz	79166	24776	29.0832	2.03006e-200	1	1.40411e-200	970.927
TFs_all/Mouse_EmbryonicStemCell_None_REST_GSM671095_DCid32844.bed.gz	3518	1348	28.2621	2.56502e-201	1	2.56502e-201	967.008
TFs_all/Mouse_EmbryonicStemCell_None_PHF5A_GSM2299082_DCid70862.bed.gz	735	255	28.2552	7.45815e-201	1	7.45815e-201	964.703
TFs_all/Mouse_EmbryonicStemCell_R1_POLR2B_GSM1411206_DCid49151.bed.gz	53451	18788	27.7156	2.00503e-200	1	1.44214e-200	957.078
TFs_all/Mouse_EmbryonicStemCell_None_REST_GSM1169010_DCid36193.bed.gz	3463	1316	26.8879	1.76953e-201	1	1.76953e-201	953.349
TFs_all/Mouse_EmbryonicStemCell_None_SAP18_GSM2111721_DCid83928.bed.gz	2151	824	26.7161	6.32091e-201	1	6.32091e-201	948.871
TFs_all/Mouse_EmbryonicStemCell_None_CTCF_GSM2123546_DCid73922.bed.gz	76374	23610	26.5572	2.60098e-200	1	1.48923e-200	944.242
TFs_all/Mouse_EmbryonicStemCell_JM8.N4_CTCF_GSM2418860_DCid75566.bed.gz	66492	22001	26.1646	2.68541e-200	1	1.25613e-200	939.889
TFs_all/Mouse_EmbryonicStemCell_KH2_UTF1_GSM1300284_DCid43660.bed.gz	85876	24489	25.5449	2.65362e-200	1	1.38709e-200	933.012
TFs_all/Mouse_EmbryonicStemCell_None_RUNX1_GSM1574785_DCid55142.bed.gz	5614	1816	24.0312	7.35788e-201	1	7.35788e-201	917.979
TFs_all/Mouse_EmbryonicStemCell_None_RARA_GSM871395_DCid8929.bed.gz	7188	2386	23.3371	8.35421e-201	1	8.35421e-201	909.265
TFs_all/Mouse_EmbryonicStemCell_None_TRIM28_GSM1931784_DCid59155.bed.gz	44004	13166	23.4159	1.55695e-200	1	1.29774e-200	909.009
TFs_all/Mouse_EmbryonicStemCell_TNGA_POLR2A_GSM758173_DCid9083.bed.gz	90	77	256.069	2.45604e-114	1	2.45604e-114	908.923
TFs_all/Mouse_EmbryonicStemCell_None_RXRA_GSM1603269_DCid52796.bed.gz	92330	23584	23.0287	3.11888e-200	1	2.02619e-200	902.836
TFs_all/Mouse_EmbryonicStemCell_None_CTCF_GSM2533853_DCid86607.bed.gz	106485	26743	22.2296	2.93583e-200	1	2.04385e-200	892.789
TFs_all/Mouse_EmbryonicStemCell_None_POU3F2_GSM1050294_DCid34534.bed.gz	1310	421	21.7899	5.3857e-201	1	5.3857e-201	890.313
TFs_all/Mouse_EmbryonicStemCell_None_POU3F1_GSM1708673_DCid58498.bed.gz	10164	3048	21.7688	5.35832e-201	1	5.35832e-201	890.042
TFs_all/Mouse_EmbryonicStemCell_None_POLR2A_GSM2481937_DCid76196.bed.gz	63	61	760.821	1.10308e-93	1	1.10308e-93	889.734
TFs_all/Mouse_EmbryonicStemCell_V6.5_CTCF_GSM2259905_DCid76265.bed.gz	85643	24349	21.6021	2.86999e-200	1	1.68315e-200	884.591
TFs_all/Mouse_EmbryonicStemCell_None_TBX6_GSM2454139_DCid83660.bed.gz	821	271	21.1025	2.16526e-201	1	2.16526e-201	882.792
TFs_all/Mouse_EmbryonicStemCell_None_POLR2A_GSM1903988_DCid57220.bed.gz	37605	10787	21.3619	1.8314e-200	1	1.59432e-200	882.233
TFs_all/Mouse_EmbryonicStemCell_None_SMARCA4_GSM1104450_DCid50945.bed.gz	2362	742	21.2371	8.4399e-201	1	8.4399e-201	882.027
TFs_all/Mouse_EmbryonicStemCell_E14_ESRRB_GSM288355_DCid408.bed.gz	55604	15226	21.1443	2.22561e-200	1	1.37955e-200	878.909
TFs_all/Mouse_EmbryonicStemCell_CMTi-1_POU5F1_GSM1047938_DCid38632.bed.gz	72905	17906	21.1012	1.71455e-200	1	1.08166e-200	878.82
TFs_all/Mouse_EmbryonicStemCell_None_SOX2_GSM2341319_DCid75214.bed.gz	105	87	171.138	2.13332e-118	1	2.13332e-118	873.002
TFs_all/Mouse_EmbryonicStemCell_None_RXRA_GSM1603272_DCid52799.bed.gz	40749	11013	20.6119	2.19762e-200	1	1.55689e-200	871.588
TFs_all/Mouse_EmbryonicStemCell_None_JUN_GSM1587320_DCid53680.bed.gz	7781	2313	20.1616	6.20801e-201	1	6.20801e-201	867.605
TFs_all/Mouse_EmbryonicStemCell_KH2_POLR2A_GSM1893999_DCid70887.bed.gz	3637	1341	19.5107	7.54302e-201	1	7.54302e-201	857.764
TFs_all/Mouse_EmbryonicStemCell_None_MBD2_GSM972973_DCid35262.bed.gz	2894	819	19.1483	2.23672e-201	1	2.23672e-201	854.6
TFs_all/Mouse_EmbryonicStemCell_ZhBTc4_SOX2_GSM2341293_DCid75239.bed.gz	132	98	109.571	3.46371e-126	1	3.46371e-126	850.084
TFs_all/Mouse_EmbryonicStemCell_OS25_POLR2A_GSM850470_DCid5599.bed.gz	4864	1536	18.5749	9.95914e-201	1	9.95914e-201	843.064
TFs_all/Mouse_EmbryonicStemCell_ZhBTc4_SMARCA4_GSM2341306_DCid75226.bed.gz	227	136	51.6236	8.85269e-148	1	8.85269e-148	836.725
TFs_all/Mouse_EmbryonicStemCell_KH2_POLR2A_GSM1893998_DCid70888.bed.gz	31531	8197	17.5295	1.40444e-200	1	8.90513e-201	825.733
TFs_all/Mouse_EmbryonicStemCell_None_CBX2_GSM2393582_DCid73249.bed.gz	123	93	114.786	2.94656e-120	1	2.94656e-120	817.925
TFs_all/Mouse_EmbryonicStemCell_None_ZFP57_GSM1335222_DCid53132.bed.gz	103554	22000	16.831	3.59654e-200	1	2.16001e-200	812.346
TFs_all/Mouse_EmbryonicStemCell_None_EZH2_GSM905445_DCid39328.bed.gz	1367	499	16.2733	1.38683e-201	1	1.38683e-201	808.34
TFs_all/Mouse_EmbryonicStemCell_None_RUNX1_GSM730632_DCid8927.bed.gz	938	254	17.362	1.2175e-196	1	1.2175e-196	806.748
TFs_all/Mouse_EmbryonicStemCell_None_AEBP2_GSM2192646_DCid69978.bed.gz	19572	6022	16.2636	1.26557e-200	1	1.15024e-200	804.304
TFs_all/Mouse_EmbryonicStemCell_E14_EP300_GSM288359_DCid407.bed.gz	189	113	64.9056	5.56966e-134	1	5.56966e-134	802.226
TFs_all/Mouse_EmbryonicStemCell_None_NR4A1_GSM1603273_DCid52800.bed.gz	64520	13454	15.0509	2.15491e-200	1	1.38193e-200	781.052
TFs_all/Mouse_EmbryonicStemCell_None_SMARCA4_GSM1561593_DCid51898.bed.gz	296	141	39.5619	6.29014e-147	1	6.29014e-147	775.75
TFs_all/Mouse_EmbryonicStemCell_CMTi-1_POU5F1_GSM1047950_DCid38629.bed.gz	69672	13363	14.2027	1.77483e-200	1	1.26896e-200	764.665
TFs_all/Mouse_EmbryonicStemCell_None_FOXD3_GSM1410379_DCid57767.bed.gz	3500	747	13.5116	1.72461e-201	1	1.72461e-201	754.093
TFs_all/Mouse_EmbryonicStemCell_None_T_GSM2471004_DCid83775.bed.gz	2515	611	13.5427	3.02589e-201	1	3.02589e-201	753.841
TFs_all/Mouse_EmbryonicStemCell_None_OLIG2_GSM1511109_DCid54582.bed.gz	25871	5674	13.1436	9.44955e-201	1	7.38883e-201	743.348
TFs_all/Mouse_EmbryonicStemCell_None_LMO2_GSM1692846_DCid67959.bed.gz	2002	414	12.2609	2.6102e-201	1	2.6102e-201	725.307
TFs_all/Mouse_EmbryonicStemCell_KH2_POLR2A_GSM1894001_DCid70885.bed.gz	8499	2214	12.1085	4.67599e-201	1	4.67599e-201	720.776
TFs_all/Mouse_EmbryonicStemCell_None_SOX2_GSM1308181_DCid44480.bed.gz	42707	7459	11.6679	1.58451e-200	1	1.36692e-200	708.185
TFs_all/Mouse_EmbryonicStemCell_None_T_GSM1511108_DCid54581.bed.gz	12072	2407	11.5499	4.80626e-201	1	4.80626e-201	707.085
TFs_all/Mouse_EmbryonicStemCell_None_PHF5A_GSM2299083_DCid70861.bed.gz	584	177	22.8834	1.16018e-155	1	1.16018e-155	699.725
TFs_all/Mouse_EmbryonicStemCell_KH2_POLR2A_GSM1894000_DCid70886.bed.gz	10304	2485	10.8976	1.17001e-200	1	1.17001e-200	688.952
TFs_all/Mouse_EmbryonicStemCell_None_TAL1_GSM1692848_DCid67957.bed.gz	3339	626	10.3854	2.83148e-201	1	2.83148e-201	677.146
TFs_all/Mouse_EmbryonicStemCell_None_SMARCA4_GSM2111669_DCid82083.bed.gz	227	116	43.8126	3.42735e-124	1	3.42735e-124	673.289
TFs_all/Mouse_EmbryonicStemCell_None_RYBP_GSM2192983_DCid71186.bed.gz	237	130	37.4161	5.68024e-128	1	5.68024e-128	664.933
TFs_all/Mouse_EmbryonicStemCell_None_HMGA1_GSM2680394_DCid84072.bed.gz	575	169	22.362	1.35951e-147	1	1.35951e-147	658.4
TFs_all/Mouse_EmbryonicStemCell_None_MTF2_GSM2596859_DCid82557.bed.gz	272	121	37.9231	6.71036e-126	1	6.71036e-126	656.534
TFs_all/Mouse_EmbryonicStemCell_None_PHF5A_GSM2111709_DCid84226.bed.gz	2228	411	9.59327	1.33741e-201	1	1.33741e-201	655.255
TFs_all/Mouse_EmbryonicStemCell_None_MEN1_GSM1903994_DCid57226.bed.gz	337	139	29.6268	4.78604e-132	1	4.78604e-132	642.001
TFs_all/Mouse_EmbryonicStemCell_None_T_GSM1821963_DCid55872.bed.gz	6999	1183	9.14936	9.52601e-201	1	9.52601e-201	638.801
TFs_all/Mouse_EmbryonicStemCell_None_AEBP2_GSM2192636_DCid69982.bed.gz	24248	4017	8.94202	9.03452e-201	1	7.98109e-201	632.259
TFs_all/Mouse_EmbryonicStemCell_None_HIRA_GSM1207788_DCid41938.bed.gz	291	126	33.0469	1.72606e-124	1	1.72606e-124	624.563
TFs_all/Mouse_EmbryonicStemCell_None_FOXD3_GSM1410373_DCid57761.bed.gz	501	161	22.4672	1.25234e-139	1	1.25234e-139	623.636
TFs_all/Mouse_EmbryonicStemCell_mESC_RUVBL2_GSM2111718_DCid88082.bed.gz	508	152	23.6764	3.21724e-136	1	3.21724e-136	618.575
TFs_all/Mouse_EmbryonicStemCell_J1_TAL1_GSM1359841_DCid50202.bed.gz	1549	298	10.7504	3.99174e-180	1	3.99174e-180	614.677
TFs_all/Mouse_EmbryonicStemCell_None_GATA6_GSM1697711_DCid54226.bed.gz	23795	3625	8.1092	1.65249e-200	1	1.18562e-200	603.253
TFs_all/Mouse_EmbryonicStemCell_None_SMARCA4_GSM1572678_DCid57993.bed.gz	4589	623	7.7833	8.31715e-201	1	8.31715e-201	592.313
TFs_all/Mouse_EmbryonicStemCell_J1_TAL1_GSM1144547_DCid50079.bed.gz	9837	1455	7.76002	4.26554e-201	1	4.26554e-201	592.306
TFs_all/Mouse_EmbryonicStemCell_J1_TAL1_GSM1144548_DCid50080.bed.gz	5228	784	7.79026	1.05509e-200	1	1.05509e-200	592.265
TFs_all/Mouse_EmbryonicStemCell_None_POLR2A_GSM2299071_DCid70873.bed.gz	323	121	31.3821	9.44341e-120	1	9.44341e-120	591.776
TFs_all/Mouse_EmbryonicStemCell_mESC_RUVBL2_GSM2111719_DCid88083.bed.gz	430	139	25.2095	3.11935e-127	1	3.11935e-127	588.999
TFs_all/Mouse_EmbryonicStemCell_None_POU5F1_GSM1410335_DCid57723.bed.gz	343	127	27.8127	1.70733e-119	1	1.70733e-119	569.809
TFs_all/Mouse_EmbryonicStemCell_None_POU5F1_GSM2341309_DCid75224.bed.gz	78	60	123.376	2.46807e-79	1	2.46807e-79	546.081
TFs_all/Mouse_EmbryonicStemCell_None_TRIM28_GSM1931787_DCid59158.bed.gz	12646	1524	6.2446	5.94675e-201	1	5.94675e-201	529.118
TFs_all/Mouse_EmbryonicStemCell_None_HDAC1_GSM1572679_DCid57994.bed.gz	5001	547	6.10331	3.45225e-201	1	3.45225e-201	523.124
TFs_all/Mouse_EmbryonicStemCell_None_AEBP2_GSM2192639_DCid69981.bed.gz	138	80	55.2354	6.35098e-91	1	6.35098e-91	522.018
TFs_all/Mouse_EmbryonicStemCell_None_GATA6_GSM1697713_DCid54228.bed.gz	5662	675	5.90081	5.61901e-201	1	5.61901e-201	512.824
TFs_all/Mouse_EmbryonicStemCell_None_POLR2A_GSM749813_DCid4424.bed.gz	11819	1281	5.81232	6.26979e-201	1	6.26979e-201	508.337
TFs_all/Mouse_EmbryonicStemCell_None_BAZ1A_GSM2111665_DCid82085.bed.gz	435	124	22.0965	1.78344e-108	1	1.78344e-108	481.179
TFs_all/Mouse_EmbryonicStemCell_None_NR4A1_GSM1603270_DCid52797.bed.gz	2464	335	7.61489	1.37276e-162	1	1.37276e-162	474.066
TFs_all/Mouse_EmbryonicStemCell_None_MBD2_GSM1077269_DCid36209.bed.gz	153	77	46.6694	2.40547e-85	1	2.40547e-85	469.161
TFs_all/Mouse_EmbryonicStemCell_None_CDX2_GSM364858_DCid2251.bed.gz	295	107	25.6643	1.04909e-97	1	1.04909e-97	454.026
TFs_all/Mouse_EmbryonicStemCell_None_POU5F1_GSM1410343_DCid57731.bed.gz	214	92	31.2056	2.6186e-89	1	2.6186e-89	439.697
TFs_all/Mouse_EmbryonicStemCell_None_MBD3_GSM786609_DCid5669.bed.gz	201	90	31.8485	1.68361e-87	1	1.68361e-87	433.275
TFs_all/Mouse_EmbryonicStemCell_None_OTX2_GSM1355156_DCid48489.bed.gz	81792	7433	4.29581	2.89198e-200	1	1.96977e-200	419.616
TFs_all/Mouse_EmbryonicStemCell_None_POLR2A_GSM1534642_DCid53430.bed.gz	36936	3193	4.24515	1.49249e-200	1	1.13722e-200	416.8
TFs_all/Mouse_EmbryonicStemCell_None_ZFP57_GSM1335223_DCid53133.bed.gz	121684	9020	4.07706	3.40477e-200	1	2.24117e-200	404.427
TFs_all/Mouse_EmbryonicStemCell_None_HDAC1_GSM1572677_DCid57992.bed.gz	1186	203	10.0923	2.47146e-119	1	2.47146e-119	395.575
TFs_all/Mouse_EmbryonicStemCell_None_HMGA2_GSM2680413_DCid88177.bed.gz	628	138	15.0545	1.1291e-101	1	1.1291e-101	394.919
TFs_all/Mouse_EmbryonicStemCell_mESC_BAZ1B_GSM2111734_DCid87800.bed.gz	467	116	18.2397	8.97455e-94	1	8.97455e-94	389.775
TFs_all/Mouse_EmbryonicStemCell_mESC_RUVBL1_GSM2111716_DCid88089.bed.gz	431	111	19.2498	6.14593e-92	1	6.14593e-92	389.178
TFs_all/Mouse_EmbryonicStemCell_None_TAL1_GSM1543573_DCid50719.bed.gz	158	74	36.4254	1.11515e-75	1	1.11515e-75	388.77
TFs_all/Mouse_EmbryonicStemCell_None_BAZ1B_GSM2111735_DCid86968.bed.gz	334	99	22.3523	4.61289e-87	1	4.61289e-87	386.988
TFs_all/Mouse_EmbryonicStemCell_None_EP300_GSM1410334_DCid57722.bed.gz	143	69	39.8828	7.93986e-73	1	7.93986e-73	383.407
TFs_all/Mouse_EmbryonicStemCell_None_SMARCA5_GSM2111725_DCid83924.bed.gz	459	110	17.4817	2.19239e-87	1	2.19239e-87	357.709
TFs_all/Mouse_EmbryonicStemCell_None_HMGA1_GSM2680396_DCid84070.bed.gz	237	80	26.8511	1.28157e-75	1	1.28157e-75	355.507
TFs_all/Mouse_EmbryonicStemCell_None_POLR2A_GSM1534643_DCid53431.bed.gz	33759	2397	3.33771	1.58564e-200	1	8.26949e-201	347.423
TFs_all/Mouse_EmbryonicStemCell_ZhBTc4_POU5F1_GSM2341288_DCid75244.bed.gz	155	75	29.7089	6.71277e-70	1	6.71277e-70	338.452
TFs_all/Mouse_EmbryonicStemCell_None_MEN1_GSM1903991_DCid57223.bed.gz	615	134	12.8337	2.17894e-90	1	2.17894e-90	330.122
TFs_all/Mouse_EmbryonicStemCell_None_SAP18_GSM2111720_DCid83929.bed.gz	234	72	24.8147	1.43289e-66	1	1.43289e-66	305.063
TFs_all/Mouse_EmbryonicStemCell_None_TAL1_GSM2665580_DCid87463.bed.gz	1384	207	7.78738	2.39036e-102	1	2.39036e-102	300.915
TFs_all/Mouse_EmbryonicStemCell_None_EZH2_GSM1215223_DCid41981.bed.gz	240	74	19.2031	1.16995e-60	1	1.16995e-60	255.506
TFs_all/Mouse_EmbryonicStemCell_ZhBTc4_ESRRB_GSM1356148_DCid44678.bed.gz	173	62	23.7251	2.17201e-55	1	2.17201e-55	249.72
TFs_all/Mouse_EmbryonicStemCell_None_HDAC1_GSM1572672_DCid57987.bed.gz	7600	526	3.71774	3.43699e-130	1	3.43699e-130	245.26
TFs_all/Mouse_EmbryonicStemCell_None_DNMT3A_GSM2220932_DCid71464.bed.gz	338	77	16.0103	3.69079e-59	1	3.69079e-59	233.786
TFs_all/Mouse_EmbryonicStemCell_None_HIRA_GSM1207789_DCid41939.bed.gz	378	90	13.5883	8.50067e-63	1	8.50067e-63	233.652
TFs_all/Mouse_EmbryonicStemCell_ZhBTc4_ESRRB_GSM1356147_DCid44677.bed.gz	188	62	21.0158	6.45784e-53	1	6.45784e-53	229.291
TFs_all/Mouse_EmbryonicStemCell_ZhBTc4_ESRRB_GSM1356146_DCid44676.bed.gz	177	59	21.3671	9.29062e-51	1	9.29062e-51	221.007
TFs_all/Mouse_EmbryonicStemCell_None_MTF2_GSM2577653_DCid83339.bed.gz	201	57	21.3151	6.8745e-50	1	6.8745e-50	216.995
TFs_all/Mouse_EmbryonicStemCell_ZhBTc4_ESRRB_GSM1356145_DCid44675.bed.gz	150	53	23.106	4.35594e-47	1	4.35594e-47	210.024
TFs_all/Mouse_EmbryonicStemCell_None_SMARCA4_GSM1572673_DCid57988.bed.gz	962	137	8.0494	3.48168e-70	1	3.48168e-70	208.991
TFs_all/Mouse_EmbryonicStemCell_ZhBTc4_ESRRB_GSM1356144_DCid44674.bed.gz	103	43	30.9063	1.28586e-42	1	1.28586e-42	207.352
TFs_all/Mouse_EmbryonicStemCell_None_PHF5A_GSM2111708_DCid84227.bed.gz	203	56	20.2316	5.60492e-48	1	5.60492e-48	205.002
TFs_all/Mouse_EmbryonicStemCell_E14Tg2A_CTCF_GSM2609193_DCid88998.bed.gz	226	61	18.0765	1.85099e-49	1	1.85099e-49	203.509
TFs_all/Mouse_EmbryonicStemCell_R1_YY1_GSM2262435_DCid71989.bed.gz	137	45	26.1844	7.36465e-43	1	7.36465e-43	198.472
TFs_all/Mouse_EmbryonicStemCell_None_BAZ1A_GSM2111666_DCid82086.bed.gz	388	77	13.1966	8.25976e-54	1	8.25976e-54	197.58
TFs_all/Mouse_EmbryonicStemCell_None_SSRP1_GSM2111731_DCid81177.bed.gz	269	63	16.431	3.18673e-49	1	3.18673e-49	195.847
TFs_all/Mouse_EmbryonicStemCell_None_DNMT3A_GSM1545753_DCid51862.bed.gz	265	69	14.865	1.52136e-50	1	1.52136e-50	193.983
TFs_all/Mouse_EmbryonicStemCell_None_SOX2_GSM2385230_DCid71763.bed.gz	1272	154	6.76384	1.86989e-69	1	1.86989e-69	189.542
TFs_all/Mouse_EmbryonicStemCell_None_EZH2_GSM1632846_DCid68450.bed.gz	320	68	14.3937	8.49531e-50	1	8.49531e-50	188.794
TFs_all/Mouse_EmbryonicStemCell_None_MTF2_GSM2577654_DCid83334.bed.gz	199	53	19.4595	8.59713e-45	1	8.59713e-45	188.707
TFs_all/Mouse_EmbryonicStemCell_None_SMARCA4_GSM2521518_DCid75202.bed.gz	69	36	35.7705	1.72559e-36	1	1.72559e-36	184.562
TFs_all/Mouse_EmbryonicStemCell_None_HMGA1_GSM2680393_DCid84073.bed.gz	226	56	17.5543	3.35045e-45	1	3.35045e-45	183.848
TFs_all/Mouse_EmbryonicStemCell_None_EED_GSM1295043_DCid50130.bed.gz	168	53	18.9934	1.60151e-43	1	1.60151e-43	181.77
TFs_all/Mouse_EmbryonicStemCell_None_SMARCA4_GSM1572680_DCid57995.bed.gz	2127	205	5.29408	5.83487e-75	1	5.83487e-75	178.487
TFs_all/Mouse_EmbryonicStemCell_None_DNMT3A_GSM2220930_DCid71466.bed.gz	325	66	13.9112	1.2341e-47	1	1.2341e-47	178.167
TFs_all/Mouse_EmbryonicStemCell_R1_YY1_GSM2052282_DCid71994.bed.gz	177	48	20.0513	3.2216e-41	1	3.2216e-41	175.153
TFs_all/Mouse_EmbryonicStemCell_None_MEIS1_GSM1692847_DCid67958.bed.gz	405	73	12.1896	4.00389e-49	1	4.00389e-49	174.598
TFs_all/Mouse_EmbryonicStemCell_E14_KLF4_GSM1670855_DCid55448.bed.gz	143	48	20.5363	9.13208e-41	1	9.13208e-41	174.576
TFs_all/Mouse_EmbryonicStemCell_None_SMARCA4_GSM1561594_DCid51899.bed.gz	97	38	27.8199	1.49525e-36	1	1.49525e-36	171.891
TFs_all/Mouse_EmbryonicStemCell_None_MTF2_GSM2577651_DCid83337.bed.gz	161	45	20.8433	2.47979e-39	1	2.47979e-39	169.151
TFs_all/Mouse_EmbryonicStemCell_None_SMARCA4_GSM2521517_DCid75203.bed.gz	119	47	20.5803	4.55687e-39	1	4.55687e-39	167.291
TFs_all/Mouse_EmbryonicStemCell_None_EZH2_GSM2779245_DCid83490.bed.gz	84	33	32.2719	6.24388e-34	1	6.24388e-34	166.428
TFs_all/Mouse_EmbryonicStemCell_None_CBX2_GSM2080677_DCid69686.bed.gz	282	59	14.2631	3.11595e-43	1	3.11595e-43	162.979
TFs_all/Mouse_EmbryonicStemCell_E14_RYBP_GSM1041375_DCid38476.bed.gz	66	30	36.374	9.42927e-32	1	9.42927e-32	160.862
TFs_all/Mouse_EmbryonicStemCell_None_EZH2_GSM2080678_DCid69685.bed.gz	244	54	15.3013	4.88555e-41	1	4.88555e-41	158.648
TFs_all/Mouse_EmbryonicStemCell_None_DNMT3A_GSM2220933_DCid71463.bed.gz	309	61	13.3125	3.70034e-43	1	3.70034e-43	158.47
TFs_all/Mouse_EmbryonicStemCell_None_SMARCA5_GSM2111726_DCid83927.bed.gz	376	68	11.7787	6.12966e-45	1	6.12966e-45	157.313
TFs_all/Mouse_EmbryonicStemCell_None_MTF2_GSM2577655_DCid83333.bed.gz	155	42	20.0675	2.94072e-36	1	2.94072e-36	153.738
TFs_all/Mouse_EmbryonicStemCell_E14_KLF4_GSM1670850_DCid55443.bed.gz	142	45	18.8099	5.62751e-37	1	5.62751e-37	153.46
TFs_all/Mouse_EmbryonicStemCell_None_DNMT3A_GSM2220929_DCid71467.bed.gz	279	56	13.9256	1.08606e-40	1	1.08606e-40	151.851
TFs_all/Mouse_EmbryonicStemCell_E14_TRIM28_GSM773067_DCid5990.bed.gz	3381	270	4.08217	2.09706e-75	1	2.09706e-75	151.547
TFs_all/Mouse_EmbryonicStemCell_J1_ARID3A_GSM1370510_DCid48644.bed.gz	1808	172	5.30066	2.83091e-63	1	2.83091e-63	150.501
TFs_all/Mouse_EmbryonicStemCell_None_POU3F2_GSM1050303_DCid34545.bed.gz	137	43	18.819	1.9201e-35	1	1.9201e-35	146.994
TFs_all/Mouse_EmbryonicStemCell_None_DNMT3A_GSM2220931_DCid71465.bed.gz	286	56	13.3499	8.04174e-40	1	8.04174e-40	146.165
TFs_all/Mouse_EmbryonicStemCell_CGR8_BCL3_GSM1721764_DCid54378.bed.gz	433	77	9.75156	3.9349e-45	1	3.9349e-45	145.899
TFs_all/Mouse_EmbryonicStemCell_None_ZFP57_GSM1572313_DCid59481.bed.gz	142	44	18.1187	1.28579e-35	1	1.28579e-35	145.823
TFs_all/Mouse_EmbryonicStemCell_None_LMO2_GSM2665578_DCid83560.bed.gz	470	80	9.34391	1.15928e-45	1	1.15928e-45	144.874
TFs_all/Mouse_EmbryonicStemCell_E36_EED_GSM1234535_DCid42605.bed.gz	1090	137	6.05814	1.91913e-56	1	1.91913e-56	144.801
TFs_all/Mouse_EmbryonicStemCell_None_POU3F1_GSM1319115_DCid43789.bed.gz	133	42	18.4696	2.59682e-34	1	2.59682e-34	141.297
TFs_all/Mouse_EmbryonicStemCell_ZhBTc4_SMARCA4_GSM2341302_DCid75230.bed.gz	61	31	29.1886	2.94686e-29	1	2.94686e-29	138.868
TFs_all/Mouse_EmbryonicStemCell_None_POU3F2_GSM1050297_DCid34531.bed.gz	135	41	18.2932	1.62354e-33	1	1.62354e-33	137.494
TFs_all/Mouse_EmbryonicStemCell_None_PHF5A_GSM2299080_DCid70864.bed.gz	390	65	10.6244	1.27382e-40	1	1.27382e-40	136.014
TFs_all/Mouse_EmbryonicStemCell_None_ZFP57_GSM2051867_DCid68941.bed.gz	287	53	12.2549	4.07255e-36	1	4.07255e-36	127.946
TFs_all/Mouse_EmbryonicStemCell_None_SMARCA4_GSM1104451_DCid50946.bed.gz	232	53	12.1371	2.25883e-35	1	2.25883e-35	124.773
TFs_all/Mouse_EmbryonicStemCell_None_PHF5A_GSM2111707_DCid84228.bed.gz	81	33	22.0926	1.16869e-28	1	1.16869e-28	124.732
TFs_all/Mouse_EmbryonicStemCell_None_MTF2_GSM2577649_DCid87247.bed.gz	221	45	14.0877	3.79414e-33	1	3.79414e-33	123.73
TFs_all/Mouse_EmbryonicStemCell_None_MBD3_GSM1206845_DCid36963.bed.gz	165	44	14.5174	2.87036e-32	1	2.87036e-32	121.743
TFs_all/Mouse_EmbryonicStemCell_None_PHF5A_GSM2299081_DCid70863.bed.gz	342	57	10.7304	5.13371e-36	1	5.13371e-36	120.818
TFs_all/Mouse_EmbryonicStemCell_None_HMGA2_GSM2680411_DCid88175.bed.gz	278	50	11.8277	1.63948e-33	1	1.63948e-33	116.85
TFs_all/Mouse_EmbryonicStemCell_None_SMARCA4_GSM2111670_DCid86169.bed.gz	127	38	16.4584	1.30834e-29	1	1.30834e-29	116.71
TFs_all/Mouse_EmbryonicStemCell_2TS22C_SOX2_GSM703191_DCid43850.bed.gz	167	41	14.5016	2.2733e-30	1	2.2733e-30	114.368
TFs_all/Mouse_EmbryonicStemCell_None_HDAC1_GSM1572674_DCid57989.bed.gz	1081	113	5.76546	2.92412e-45	1	2.92412e-45	112.557
TFs_all/Mouse_EmbryonicStemCell_None_DNMT3A_GSM1382258_DCid51118.bed.gz	31459	1302	2.01271	1.08628e-108	1	7.51518e-109	108.951
TFs_all/Mouse_EmbryonicStemCell_E36_EED_GSM1234541_DCid42611.bed.gz	258	52	10.5624	2.90017e-32	1	2.90017e-32	107.255
TFs_all/Mouse_EmbryonicStemCell_None_DNMT3A_GSM2824374_DCid83578.bed.gz	397	59	8.9435	2.4365e-33	1	2.4365e-33	103.085
TFs_all/Mouse_EmbryonicStemCell_mESC_DNMT3A_GSM2899075_DCid88361.bed.gz	529	72	7.54327	5.81226e-36	1	5.81226e-36	102.719
TFs_all/Mouse_EmbryonicStemCell_None_HDAC3_GSM2769399_DCid83922.bed.gz	206	41	12.4024	2.62082e-28	1	2.62082e-28	100.191
TFs_all/Mouse_EmbryonicStemCell_None_TRIM28_GSM1555123_DCid53512.bed.gz	1182	123	4.97213	7.64325e-43	1	7.64325e-43	97.4524
TFs_all/Mouse_EmbryonicStemCell_E14_TRIM28_GSM1819198_DCid56840.bed.gz	133	40	12.6045	6.87596e-27	1	6.87596e-27	95.6473
TFs_all/Mouse_EmbryonicStemCell_None_HIRA_GSM1207790_DCid41940.bed.gz	235	46	10.1529	4.60039e-28	1	4.60039e-28	91.4106
TFs_all/Mouse_EmbryonicStemCell_E14_SMARCA4_GSM1670862_DCid55455.bed.gz	407	61	7.76599	3.4983e-31	1	3.4983e-31	90.064
TFs_all/Mouse_EmbryonicStemCell_E14_MBD3_GSM1670857_DCid55450.bed.gz	398	60	7.80431	8.56339e-31	1	8.56339e-31	89.1278
TFs_all/Mouse_EmbryonicStemCell_None_TRIM28_GSM1555125_DCid53514.bed.gz	1267	124	4.65257	1.59234e-40	1	1.59234e-40	88.273
TFs_all/Mouse_EmbryonicStemCell_E14_ZFP57_GSM2051875_DCid68935.bed.gz	318	47	9.39428	1.00056e-27	1	1.00056e-27	87.2573
TFs_all/Mouse_EmbryonicStemCell_J1_DNMT3A_GSM1385039_DCid53156.bed.gz	108	28	16.22	2.61041e-22	1	2.61041e-22	86.7584
TFs_all/Mouse_EmbryonicStemCell_J1_DNMT3A_GSM1385042_DCid53159.bed.gz	114	30	14.9675	8.04124e-23	1	8.04124e-23	86.2524
TFs_all/Mouse_EmbryonicStemCell_E14_SMARCA4_GSM1670860_DCid55453.bed.gz	132	32	13.3509	5.5755e-23	1	5.5755e-23	83.2036
TFs_all/Mouse_EmbryonicStemCell_None_HDAC3_GSM2769401_DCid84636.bed.gz	156	32	12.7286	1.15019e-22	1	1.15019e-22	80.517
TFs_all/Mouse_EmbryonicStemCell_mESC_EED_GSM2899074_DCid88360.bed.gz	89	26	15.9005	2.24027e-20	1	2.24027e-20	78.422
TFs_all/Mouse_EmbryonicStemCell_EKOiE_ESRRB_GSM1941837_DCid76703.bed.gz	438	54	7.51252	2.25626e-27	1	2.25626e-27	77.5229
TFs_all/Mouse_EmbryonicStemCell_None_SMARCA4_GSM2111671_DCid86168.bed.gz	83	25	16.2955	7.98879e-20	1	7.98879e-20	76.8942
TFs_all/Mouse_EmbryonicStemCell_None_TRIM28_GSM1555122_DCid53511.bed.gz	1667	140	4.00442	5.69839e-39	1	5.69839e-39	76.5494
TFs_all/Mouse_EmbryonicStemCell_E14_TRIM28_GSM2051876_DCid68934.bed.gz	622	65	6.33465	7.73051e-29	1	7.73051e-29	74.8691
TFs_all/Mouse_EmbryonicStemCell_None_POLR2A_GSM749808_DCid4426.bed.gz	181	36	10.545	9.39075e-23	1	9.39075e-23	74.8594
TFs_all/Mouse_EmbryonicStemCell_None_ZFP57_GSM773066_DCid5989.bed.gz	737	78	5.44548	3.92624e-30	1	3.92624e-30	71.8995
TFs_all/Mouse_EmbryonicStemCell_EKOiE_ESRRB_GSM1941843_DCid76697.bed.gz	577	61	6.37596	2.79395e-27	1	2.79395e-27	70.9688
TFs_all/Mouse_EmbryonicStemCell_None_MBD2_GSM972994_DCid35257.bed.gz	142	29	12.1399	3.94627e-20	1	3.94627e-20	69.8863
TFs_all/Mouse_EmbryonicStemCell_None_SIRT6_GSM1607369_DCid52818.bed.gz	114	28	12.3948	1.95483e-19	1	1.95483e-19	67.9443
TFs_all/Mouse_EmbryonicStemCell_None_TRIM28_GSM1032198_DCid34587.bed.gz	284	42	8.23781	7.77238e-23	1	7.77238e-23	67.2627
TFs_all/Mouse_EmbryonicStemCell_None_SMARCA4_GSM1572675_DCid57990.bed.gz	772	75	5.30624	1.85066e-28	1	1.85066e-28	66.7717
TFs_all/Mouse_EmbryonicStemCell_None_CBX2_GSM2293303_DCid86712.bed.gz	167	37	9.27663	2.32496e-21	1	2.32496e-21	66.3081
TFs_all/Mouse_EmbryonicStemCell_None_SOX2_GSM2385231_DCid71762.bed.gz	741	73	5.30938	9.73746e-28	1	9.73746e-28	65.0585
TFs_all/Mouse_EmbryonicStemCell_None_DNMT3A_GSM1382257_DCid51117.bed.gz	5568	297	2.64241	1.48674e-45	1	1.35948e-45	62.8419
TFs_all/Mouse_EmbryonicStemCell_E14_SMARCA4_GSM1670859_DCid55452.bed.gz	84	22	14.4927	8.3778e-17	1	8.3778e-17	62.0126
TFs_all/Mouse_EmbryonicStemCell_None_TRIM28_GSM1555124_DCid53513.bed.gz	887	85	4.61895	4.48774e-28	1	4.48774e-28	60.3724
TFs_all/Mouse_EmbryonicStemCell_None_ZFP57_GSM2051871_DCid68938.bed.gz	275	36	8.2898	5.78912e-20	1	5.78912e-20	58.6998
TFs_all/Mouse_EmbryonicStemCell_None_MECP2_GSM1077270_DCid36208.bed.gz	86	21	13.9068	7.59676e-16	1	7.59676e-16	57.4191
TFs_all/Mouse_EmbryonicStemCell_None_TRIM28_GSM1555121_DCid53510.bed.gz	1369	111	3.85642	6.14998e-30	1	6.14998e-30	56.8818
TFs_all/Mouse_EmbryonicStemCell_J1_HDAC1_GSM1370515_DCid48649.bed.gz	265	40	7.45302	2.6475e-20	1	2.6475e-20	56.7312
TFs_all/Mouse_EmbryonicStemCell_None_SMARCA4_GSM2111667_DCid82087.bed.gz	88	22	13.0909	5.47738e-16	1	5.47738e-16	56.6274
TFs_all/Mouse_EmbryonicStemCell_None_MTF2_GSM491759_DCid4392.bed.gz	109	23	11.9266	4.95628e-16	1	4.95628e-16	54.7318
TFs_all/Mouse_EmbryonicStemCell_None_MYC_GSM2059181_DCid68413.bed.gz	488	49	6.03664	2.86834e-21	1	2.86834e-21	53.2817
TFs_all/Mouse_EmbryonicStemCell_None_MYC_GSM1124787_DCid34110.bed.gz	370	46	6.31749	1.305e-20	1	1.305e-20	52.8796
TFs_all/Mouse_EmbryonicStemCell_None_MYC_GSM2059180_DCid68414.bed.gz	563	53	5.63492	1.1727e-21	1	1.1727e-21	52.2097
TFs_all/Mouse_EmbryonicStemCell_mESC_DNMT3A_GSM2899076_DCid88359.bed.gz	678	68	4.77418	1.86776e-23	1	1.86776e-23	51.2589
TFs_all/Mouse_EmbryonicStemCell_None_SOX2_GSM2385232_DCid71761.bed.gz	856	73	4.52141	6.58706e-24	1	6.58706e-24	50.4604
TFs_all/Mouse_EmbryonicStemCell_None_SMARCA4_GSM2111672_DCid86167.bed.gz	183	31	8.30484	3.68167e-17	1	3.68167e-17	50.1885
TFs_all/Mouse_EmbryonicStemCell_None_DNMT1_GSM2059182_DCid68412.bed.gz	878	68	4.56619	1.15103e-22	1	1.15103e-22	48.0679
TFs_all/Mouse_EmbryonicStemCell_None_ZFP57_GSM1931783_DCid59154.bed.gz	624	62	4.82526	9.6842e-22	1	9.6842e-22	47.7144
TFs_all/Mouse_EmbryonicStemCell_None_MECP2_GSM972989_DCid35261.bed.gz	67	16	14.8308	8.69017e-13	1	8.69017e-13	46.9235
TFs_all/Mouse_EmbryonicStemCell_E14_SMARCA4_GSM1670861_DCid55454.bed.gz	71	17	13.6317	6.06677e-13	1	6.06677e-13	46.0447
TFs_all/Mouse_EmbryonicStemCell_None_MBD2_GSM972987_DCid35248.bed.gz	601	56	4.998	1.72503e-20	1	1.72503e-20	45.8773
TFs_all/Mouse_EmbryonicStemCell_None_TRIM28_GSM1555120_DCid53509.bed.gz	3755	215	2.62628	4.75577e-33	1	4.64256e-33	45.0263
TFs_all/Mouse_EmbryonicStemCell_None_MECP2_GSM972991_DCid35235.bed.gz	155	23	8.60289	1.8859e-13	1	1.8859e-13	39.5072
TFs_all/Mouse_EmbryonicStemCell_None_ZFP57_GSM1931786_DCid59157.bed.gz	1005	77	3.67601	4.13963e-20	1	4.13963e-20	36.4041
TFs_all/Mouse_EmbryonicStemCell_J1_ARID3A_GSM1370513_DCid48647.bed.gz	591	52	4.52471	2.01251e-17	1	2.01251e-17	36.3615
TFs_all/Mouse_EmbryonicStemCell_J1_DNMT3A_GSM1385041_DCid53158.bed.gz	94	18	10.0055	1.1538e-11	1	1.1538e-11	36.3435
TFs_all/Mouse_EmbryonicStemCell_None_TRIM28_GSM1032199_DCid34576.bed.gz	85	16	10.9965	4.32747e-11	1	4.32747e-11	35.8479
TFs_all/Mouse_EmbryonicStemCell_None_MBD3_GSM786608_DCid5668.bed.gz	270	31	6.17367	4.15137e-14	1	4.15137e-14	35.1423
TFs_all/Mouse_EmbryonicStemCell_None_MYC_GSM1124788_DCid34104.bed.gz	84	15	9.87864	7.02831e-10	1	7.02831e-10	30.2449
TFs_all/Mouse_EmbryonicStemCell_None_MECP2_GSM972995_DCid35260.bed.gz	263	28	5.91948	1.75155e-12	1	1.75155e-12	30.1611
TFs_all/Mouse_EmbryonicStemCell_Mouseembryonicstemcells_CXXC1_GSM2454381_DCid87250.bed.gz	74	14	10.282	1.75726e-09	1	1.75726e-09	29.4352
TFs_all/Mouse_EmbryonicStemCell_Mouseembryonicstemcells_CXXC1_GSM2454375_DCid84524.bed.gz	67	13	10.5622	5.24812e-09	1	5.24812e-09	28.159
TFs_all/Mouse_EmbryonicStemCell_None_EZH2_GSM905437_DCid39323.bed.gz	97	19	7.38274	4.51666e-10	1	4.51666e-10	26.953
TFs_all/Mouse_EmbryonicStemCell_None_SMARCA4_GSM2111668_DCid82082.bed.gz	325	32	4.70609	1.35647e-11	1	1.35647e-11	24.284
TFs_all/Mouse_EmbryonicStemCell_None_PHF5A_GSM2111706_DCid84229.bed.gz	323	32	4.59127	2.50643e-11	1	2.50643e-11	23.3104
TFs_all/Mouse_EmbryonicStemCell_Mouseembryonicstemcells_CXXC1_GSM2454368_DCid88574.bed.gz	65	11	9.30812	2.60325e-07	1	2.60325e-07	21.1921
TFs_all/Mouse_EmbryonicStemCell_Mouseembryonicstemcells_CXXC1_GSM2454392_DCid83005.bed.gz	78	12	8.09371	2.80541e-07	1	2.80541e-07	19.7661
TFs_all/Mouse_EmbryonicStemCell_J1_DNMT3A_GSM1385038_DCid53155.bed.gz	118	15	6.60671	9.02498e-08	1	9.02498e-08	19.1889
TFs_all/Mouse_EmbryonicStemCell_Mouseembryonicstemcells_CXXC1_GSM2454380_DCid87251.bed.gz	82	12	7.703	4.49867e-07	1	4.49867e-07	18.6943
TFs_all/Mouse_EmbryonicStemCell_None_TRIM28_GSM2339526_DCid74176.bed.gz	3295	162	2.15902	1.60027e-17	1	1.37931e-17	18.6497
TFs_all/Mouse_EmbryonicStemCell_Mouseembryonicstemcells_CXXC1_GSM2454399_DCid82996.bed.gz	72	11	8.08515	9.26098e-07	1	9.26098e-07	18.1922
TFs_all/Mouse_EmbryonicStemCell_Mouseembryonicstemcells_CXXC1_GSM2454398_DCid82995.bed.gz	100	13	6.71083	5.97469e-07	1	5.97469e-07	17.0933
TFs_all/Mouse_EmbryonicStemCell_None_DNMT3A_GSM1545750_DCid51860.bed.gz	18605	615	1.58161	3.49586e-25	1	2.13447e-25	16.1753
TFs_all/Mouse_EmbryonicStemCell_Mouseembryonicstemcells_CXXC1_GSM2454382_DCid87249.bed.gz	71	10	7.30094	6.95664e-06	0.999999	6.95664e-06	14.7924
TFs_all/Mouse_EmbryonicStemCell_None_TRIM28_GSM2339527_DCid74175.bed.gz	2313	108	2.20067	1.44736e-12	1	1.02307e-12	13.4726
TFs_all/Mouse_EmbryonicStemCell_None_RUNX1_GSM730631_DCid8926.bed.gz	345	25	3.70451	1.80167e-07	1	1.80167e-07	12.7419
TFs_all/Mouse_EmbryonicStemCell_Mouseembryonicstemcells_CXXC1_GSM2454393_DCid83006.bed.gz	70	9	6.70279	3.89323e-05	0.999994	3.89323e-05	12.1035
TFs_all/Mouse_EmbryonicStemCell_Mouseembryonicstemcells_CXXC1_GSM2454400_DCid85031.bed.gz	84	10	6.05182	3.07618e-05	0.999995	3.07618e-05	11.7193
TFs_all/Mouse_EmbryonicStemCell_E14_POLR2A_GSM1000125_DCid39447.bed.gz	28486	872	1.43033	1.30582e-22	1	8.27979e-23	11.2999
TFs_all/Mouse_EmbryonicStemCell_Mouseembryonicstemcells_CXXC1_GSM2454387_DCid87252.bed.gz	76	9	6.21709	6.61976e-05	0.99999	6.61976e-05	11.0173
TFs_all/Mouse_EmbryonicStemCell_None_POU5F1_GSM1403305_DCid52237.bed.gz	737	45	2.55653	1.10615e-07	1	1.04431e-07	9.41998
TFs_all/Mouse_EmbryonicStemCell_Mouseembryonicstemcells_CXXC1_GSM2454394_DCid82999.bed.gz	71	8	5.77268	0.000286851	0.999952	0.000286851	8.95944
TFs_all/Mouse_EmbryonicStemCell_Mouseembryonicstemcells_CXXC1_GSM2454369_DCid88573.bed.gz	97	9	4.76041	0.000424184	0.999914	0.000424184	7.59167
TFs_all/Mouse_EmbryonicStemCell_None_MECP2_GSM972990_DCid35237.bed.gz	155	11	3.95212	0.000391563	0.999904	0.000391563	6.7552
TFs_all/Mouse_EmbryonicStemCell_J1_DNMT3A_GSM1385040_DCid53157.bed.gz	237	15	3.3468	0.000174618	0.999949	0.000174618	6.54922
TFs_all/Mouse_EmbryonicStemCell_None_DNMT3A_GSM1382261_DCid51121.bed.gz	7448	239	1.56048	3.61732e-10	1	2.16749e-10	6.06145
TFs_all/Mouse_EmbryonicStemCell_J1_DNMT3A_GSM1385043_DCid53160.bed.gz	344	18	2.70805	0.00044106	0.999842	0.00044106	4.82271
TFs_all/Mouse_EmbryonicStemCell_None_MBD3_GSM1089892_DCid33941.bed.gz	101	7	3.98674	0.00513971	0.998769	0.00513971	4.56715
TFs_all/Mouse_EmbryonicStemCell_None_RUNX1_GSM730630_DCid8922.bed.gz	471	22	2.36119	0.000627014	0.999759	0.000585486	3.96982
TFs_all/Mouse_EmbryonicStemCell_E14_EZH2_GSM1014542_DCid38090.bed.gz	115	5	2.68311	0.0784309	0.972957	0.0784309	1.57414
TFs_all/Mouse_EmbryonicStemCell_None_YY1_GSM866993_DCid37955.bed.gz	314	14	1.99549	0.0272238	0.988901	0.023401	1.55995
TFs_all/Mouse_EmbryonicStemCell_None_YY1_GSM866992_DCid37956.bed.gz	112	4	1.84992	0.351673	0.863793	0.287324	0.402787
TFs_all/Mouse_EmbryonicStemCell_E14_EZH2_GSM1014543_DCid38091.bed.gz	353	9	1.44149	0.438219	0.836745	0.26414	0.189031
TFs_all/Mouse_EmbryonicStemCell_None_DAXX_GSM1429928_DCid53219.bed.gz	6935	146	1.02283	0.832902	0.596631	0.436162	0.00258556
TFs_all/Mouse_EmbryonicStemCell_ZhBTc4_CDX2_GSM1246724_DCid43036.bed.gz	96747	1796	0.862207	3.05063e-10	1.5602e-10	1	-2.03533

## Sheet: Uncorrected-specific
#file	file_size	overlaps	odds_ratio	fishers_two_tail	fishers_left_tail	fishers_right_tail	combo_score
TFs_all/Mouse_EmbryonicStemCell_None_SOX2_GSM2417143_DCid73602.bed.gz	77644	379	14.1211	9.87738e-201	1	9.87738e-201	763.977
TFs_all/Mouse_EmbryonicStemCell_None_POU5F1_GSM2417142_DCid73603.bed.gz	64956	310	13.5253	1.31763e-201	1	1.31763e-201	754.826
TFs_all/Mouse_EmbryonicStemCell_None_TCF12_GSM1288311_DCid53111.bed.gz	125007	395	10.5453	2.03439e-201	1	2.03439e-201	682.055
TFs_all/Mouse_EmbryonicStemCell_None_EP300_GSM2346436_DCid73433.bed.gz	108894	397	10.366	9.15294e-201	1	9.15294e-201	674.886
TFs_all/Mouse_EmbryonicStemCell_None_TCF12_GSM1288313_DCid53113.bed.gz	117775	390	10.208	1.58458e-201	1	1.58458e-201	673.006
TFs_all/Mouse_EmbryonicStemCell_None_EP300_GSM2346437_DCid73432.bed.gz	74525	337	10.1796	7.165e-199	1	7.165e-199	663.311
TFs_all/Mouse_EmbryonicStemCell_None_YY1_GSM2645432_DCid88600.bed.gz	46854	286	11.8074	6.50444e-187	1	6.50444e-187	663.126
TFs_all/Mouse_EmbryonicStemCell_None_POU5F1_GSM1355154_DCid48487.bed.gz	79437	333	10.2728	7.45715e-198	1	7.45715e-198	662.499
TFs_all/Mouse_EmbryonicStemCell_None_YY1_GSM1665561_DCid53949.bed.gz	65153	293	11.195	3.19507e-185	1	3.19507e-185	642.927
TFs_all/Mouse_EmbryonicStemCell_None_ESRRB_GSM2417188_DCid73564.bed.gz	59899	271	10.9925	4.13762e-170	1	4.13762e-170	585.803
TFs_all/Mouse_EmbryonicStemCell_None_EP300_GSM723018_DCid38303.bed.gz	74909	294	10.1667	7.20319e-175	1	7.20319e-175	582.642
TFs_all/Mouse_EmbryonicStemCell_None_EP300_GSM918750_DCid46423.bed.gz	74909	294	10.1667	7.20319e-175	1	7.20319e-175	582.642
TFs_all/Mouse_EmbryonicStemCell_V6.5_ZFP281_GSM2044514_DCid73009.bed.gz	111627	371	8.31498	3.7392e-189	1	3.7392e-189	575.779
TFs_all/Mouse_EmbryonicStemCell_J1_ARID3A_GSM1370509_DCid48643.bed.gz	29321	178	16.1017	6.43892e-141	1	6.43892e-141	562.046
TFs_all/Mouse_EmbryonicStemCell_None_YY1_GSM1665558_DCid53946.bed.gz	55782	267	10.6505	1.9518e-164	1	1.9518e-164	558.717
TFs_all/Mouse_EmbryonicStemCell_None_TRIM28_GSM1931784_DCid59155.bed.gz	44004	216	12.9285	7.20744e-151	1	7.20744e-151	554.397
TFs_all/Mouse_EmbryonicStemCell_E14Tg2A_CTCF_GSM2609187_DCid85174.bed.gz	57648	266	10.6042	2.06945e-163	1	2.06945e-163	554.194
TFs_all/Mouse_EmbryonicStemCell_None_CTCF_GSM2533853_DCid86607.bed.gz	106485	353	8.29895	1.98566e-180	1	1.98566e-180	548.618
TFs_all/Mouse_EmbryonicStemCell_None_POU5F1_GSM1355155_DCid48488.bed.gz	77785	292	9.47515	7.25809e-166	1	7.25809e-166	535.736
TFs_all/Mouse_EmbryonicStemCell_None_EP300_GSM1019081_DCid36816.bed.gz	27645	173	15.6377	4.87924e-135	1	4.87924e-135	532.808
TFs_all/Mouse_EmbryonicStemCell_E14_CTCF_GSM699165_DCid402.bed.gz	83491	294	9.28222	1.22487e-164	1	1.22487e-164	526.89
TFs_all/Mouse_EmbryonicStemCell_KH2_POU5F1_GSM1059862_DCid33794.bed.gz	63722	259	10.1466	6.18813e-155	1	6.18813e-155	515.508
TFs_all/Mouse_EmbryonicStemCell_None_POLR2A_GSM1437470_DCid54534.bed.gz	95167	344	7.96481	6.73164e-171	1	6.73164e-171	509.433
TFs_all/Mouse_EmbryonicStemCell_None_CTCF_GSM747535_DCid5933.bed.gz	59107	239	10.7465	6.9625e-149	1	6.9625e-149	507.556
TFs_all/Mouse_EmbryonicStemCell_None_YY1_GSM1665562_DCid53950.bed.gz	52157	234	10.9342	1.77616e-147	1	1.77616e-147	506.403
TFs_all/Mouse_EmbryonicStemCell_None_YY1_GSM1665563_DCid53951.bed.gz	50365	230	11.031	7.3374e-146	1	7.3374e-146	502.671
TFs_all/Mouse_EmbryonicStemCell_None_EP300_GSM2433946_DCid74532.bed.gz	37405	252	10.0057	1.74021e-149	1	1.74021e-149	494.291
TFs_all/Mouse_EmbryonicStemCell_None_CTCF_GSM2123546_DCid73922.bed.gz	76374	293	8.71369	4.46983e-157	1	4.46983e-157	488.325
TFs_all/Mouse_EmbryonicStemCell_V6.5_CTCF_GSM2259905_DCid76265.bed.gz	85643	331	7.74923	1.5408e-161	1	1.5408e-161	475.048
TFs_all/Mouse_EmbryonicStemCell_KH2_UTF1_GSM1300283_DCid43659.bed.gz	130586	386	6.9332	1.70738e-170	1	1.70738e-170	474.25
TFs_all/Mouse_EmbryonicStemCell_None_KLF4_GSM2417144_DCid73601.bed.gz	70450	256	9.38729	1.33375e-145	1	1.33375e-145	468.049
TFs_all/Mouse_EmbryonicStemCell_None_CTCF_GSM747537_DCid5935.bed.gz	79166	282	8.62111	2.06096e-150	1	2.06096e-150	465.205
TFs_all/Mouse_EmbryonicStemCell_None_CTCF_GSM747534_DCid5932.bed.gz	60777	235	10.0517	1.98822e-140	1	1.98822e-140	465.118
TFs_all/Mouse_EmbryonicStemCell_JM8.N4_CTCF_GSM2418860_DCid75566.bed.gz	66492	281	8.49238	2.74464e-148	1	2.74464e-148	455.4
TFs_all/Mouse_EmbryonicStemCell_None_EP300_GSM1019082_DCid36826.bed.gz	22486	143	15.7406	1.08129e-112	1	1.08129e-112	445.224
TFs_all/Mouse_EmbryonicStemCell_E14Tg2A_CTCF_GSM2609185_DCid85173.bed.gz	48529	223	10.1131	4.31811e-134	1	4.31811e-134	445.191
TFs_all/Mouse_EmbryonicStemCell_None_CTCF_GSM747538_DCid5936.bed.gz	67888	261	8.75903	2.10866e-141	1	2.10866e-141	440.424
TFs_all/Mouse_EmbryonicStemCell_None_OTX2_GSM1355157_DCid48490.bed.gz	50201	216	10.2854	1.68221e-131	1	1.68221e-131	439.732
TFs_all/Mouse_EmbryonicStemCell_None_EZH2_GSM1437475_DCid54539.bed.gz	53901	239	9.36364	3.66647e-136	1	3.66647e-136	437.061
TFs_all/Mouse_EmbryonicStemCell_None_CTCF_GSM2870294_DCid81697.bed.gz	73657	275	8.27149	1.30248e-142	1	1.30248e-142	432.487
TFs_all/Mouse_EmbryonicStemCell_None_EP300_GSM2433945_DCid74533.bed.gz	31274	211	10.1646	1.54501e-127	1	1.54501e-127	424.244
TFs_all/Mouse_EmbryonicStemCell_E14_CTCF_GSM1828650_DCid56899.bed.gz	43736	190	10.984	3.40888e-121	1	3.40888e-121	416.496
TFs_all/Mouse_EmbryonicStemCell_None_CTCF_GSM2870298_DCid81237.bed.gz	85349	307	7.25557	3.25086e-143	1	3.25086e-143	407.386
TFs_all/Mouse_EmbryonicStemCell_None_EP300_GSM1019080_DCid36831.bed.gz	22622	135	14.7985	3.17685e-103	1	3.17685e-103	398.448
TFs_all/Mouse_EmbryonicStemCell_None_SOX2_GSM1308179_DCid44478.bed.gz	30687	157	12.5292	4.93873e-109	1	4.93873e-109	395.017
TFs_all/Mouse_EmbryonicStemCell_None_HDAC1_GSM1335482_DCid56096.bed.gz	41598	182	10.7659	7.21987e-115	1	7.21987e-115	391.322
TFs_all/Mouse_EmbryonicStemCell_E14_ASH2L_GSM1258240_DCid43179.bed.gz	53461	220	9.09946	1.83564e-123	1	1.83564e-123	391.011
TFs_all/Mouse_EmbryonicStemCell_None_CTCF_GSM918748_DCid46421.bed.gz	55586	204	9.67431	1.04132e-119	1	1.04132e-119	389.567
TFs_all/Mouse_EmbryonicStemCell_E14Tg2A_CTCF_GSM2609188_DCid85177.bed.gz	46236	212	9.31184	4.84545e-121	1	4.84545e-121	387.301
TFs_all/Mouse_EmbryonicStemCell_None_CTCF_GSM747536_DCid5934.bed.gz	51241	210	9.37897	1.50569e-120	1	1.50569e-120	386.958
TFs_all/Mouse_EmbryonicStemCell_V6.5_STAG1_GSM937541_DCid34082.bed.gz	57624	208	9.31609	6.17916e-119	1	6.17916e-119	380.601
TFs_all/Mouse_EmbryonicStemCell_None_YY1_GSM1665559_DCid53947.bed.gz	59276	234	8.42622	4.24009e-124	1	4.24009e-124	379.357
TFs_all/Mouse_EmbryonicStemCell_None_CTCF_GSM723015_DCid38301.bed.gz	48789	187	10.1466	1.33772e-113	1	1.33772e-113	377.328
TFs_all/Mouse_EmbryonicStemCell_V6.5_STAG1_GSM896916_DCid33709.bed.gz	35281	155	11.4412	3.78728e-102	1	3.78728e-102	356.616
TFs_all/Mouse_EmbryonicStemCell_E14_POU5F1_GSM2066252_DCid68662.bed.gz	14487	102	17.8624	1.86575e-86	1	1.86575e-86	356.535
TFs_all/Mouse_EmbryonicStemCell_CGR8_KLF5_GSM1208218_DCid44342.bed.gz	52630	198	9.16467	3.14248e-112	1	3.14248e-112	356.372
TFs_all/Mouse_EmbryonicStemCell_None_TBP_GSM1816104_DCid68337.bed.gz	27540	162	10.8265	4.93962e-103	1	4.93962e-103	351.575
TFs_all/Mouse_EmbryonicStemCell_ZhBTc4_SOX2_GSM2341290_DCid75242.bed.gz	12663	105	16.31	5.20973e-85	1	5.20973e-85	339.466
TFs_all/Mouse_EmbryonicStemCell_None_EP300_GSM1355153_DCid48486.bed.gz	28770	144	11.4955	2.07533e-95	1	2.07533e-95	333.568
TFs_all/Mouse_EmbryonicStemCell_J1_NR0B1_GSM1183116_DCid50095.bed.gz	20042	115	14.3443	6.13517e-87	1	6.13517e-87	331.262
TFs_all/Mouse_EmbryonicStemCell_None_POU5F1_GSM1082340_DCid40157.bed.gz	48845	182	9.11183	3.756e-103	1	3.756e-103	326.505
TFs_all/Mouse_EmbryonicStemCell_None_EP300_GSM1019074_DCid36828.bed.gz	13229	94	17.5362	3.73537e-79	1	3.73537e-79	324.084
TFs_all/Mouse_EmbryonicStemCell_None_YY1_GSM1904538_DCid57255.bed.gz	31479	153	10.406	3.48263e-95	1	3.48263e-95	319.206
TFs_all/Mouse_EmbryonicStemCell_None_NRF1_GSM1657384_DCid58293.bed.gz	80909	245	7.04414	2.41252e-113	1	2.41252e-113	317.179
TFs_all/Mouse_EmbryonicStemCell_None_EP300_GSM1019072_DCid36829.bed.gz	12044	89	18.0373	4.38849e-76	1	4.38849e-76	314.461
TFs_all/Mouse_EmbryonicStemCell_None_OTX2_GSM1355181_DCid48514.bed.gz	46707	175	9.02838	9.71259e-99	1	9.71259e-99	311.138
TFs_all/Mouse_EmbryonicStemCell_J1_NR0B1_GSM1183117_DCid50096.bed.gz	22219	115	13.1251	7.41037e-83	1	7.41037e-83	305.053
TFs_all/Mouse_EmbryonicStemCell_V6.5_POLR2A_GSM824845_DCid39303.bed.gz	53729	205	7.80498	1.45388e-103	1	1.45388e-103	304.851
TFs_all/Mouse_EmbryonicStemCell_KH2_POU5F1_GSM1059858_DCid33779.bed.gz	62610	205	7.79951	1.5782e-103	1	1.5782e-103	304.641
TFs_all/Mouse_EmbryonicStemCell_KH2_SOX2_GSM1842763_DCid56005.bed.gz	38559	159	9.48658	4.29553e-93	1	4.29553e-93	299.813
TFs_all/Mouse_EmbryonicStemCell_R1_POLR2A_GSM2586550_DCid75373.bed.gz	36257	184	8.3464	4.69185e-98	1	4.69185e-98	297.938
TFs_all/Mouse_EmbryonicStemCell_None_EP300_GSM1019073_DCid36800.bed.gz	15297	96	15.4296	8.27183e-76	1	8.27183e-76	296.397
TFs_all/Mouse_EmbryonicStemCell_None_SOX2_GSM2385224_DCid71766.bed.gz	21135	117	12.43	1.04825e-81	1	1.04825e-81	294.422
TFs_all/Mouse_EmbryonicStemCell_None_POU5F1_GSM1355180_DCid48513.bed.gz	36163	145	10.1178	7.84033e-89	1	7.84033e-89	294.169
TFs_all/Mouse_EmbryonicStemCell_None_POLR2A_GSM1446977_DCid49435.bed.gz	25623	152	9.54001	1.93094e-89	1	1.93094e-89	288.675
TFs_all/Mouse_EmbryonicStemCell_None_POU5F1_GSM1059033_DCid41353.bed.gz	34464	141	10.0718	3.18553e-86	1	3.18553e-86	284.896
TFs_all/Mouse_EmbryonicStemCell_V6.5_EP300_GSM594601_DCid2821.bed.gz	31683	135	10.3815	2.79804e-84	1	2.79804e-84	282.071
TFs_all/Mouse_EmbryonicStemCell_D3_CTCF_GSM1540996_DCid51815.bed.gz	26767	119	11.4426	3.51805e-79	1	3.51805e-79	275.87
TFs_all/Mouse_EmbryonicStemCell_None_AEBP2_GSM2192644_DCid69979.bed.gz	23431	137	9.14912	9.53977e-79	1	9.53977e-79	249.169
TFs_all/Mouse_EmbryonicStemCell_None_CTCF_GSM1212177_DCid41949.bed.gz	27962	114	10.7619	3.14989e-73	1	3.14989e-73	248.526
TFs_all/Mouse_EmbryonicStemCell_R1_POLR2A_GSM2586553_DCid75370.bed.gz	37826	177	7.41264	1.21808e-86	1	1.21808e-86	248.291
TFs_all/Mouse_EmbryonicStemCell_None_ZFP57_GSM2051872_DCid68937.bed.gz	16271	84	14.3508	3.61598e-64	1	3.61598e-64	243.81
TFs_all/Mouse_EmbryonicStemCell_None_POLR2A_GSM2629652_DCid83868.bed.gz	42155	173	7.41204	8.6826e-85	1	8.6826e-85	242.926
TFs_all/Mouse_EmbryonicStemCell_None_CTCF_GSM1468392_DCid51276.bed.gz	27311	110	10.8758	3.31716e-71	1	3.31716e-71	242.663
TFs_all/Mouse_EmbryonicStemCell_None_SOX2_GSM1910642_DCid73468.bed.gz	19722	94	12.6458	8.59863e-67	1	8.59863e-67	241.839
TFs_all/Mouse_EmbryonicStemCell_None_YY1_GSM1665555_DCid53943.bed.gz	24105	117	10.2133	1.1197e-72	1	1.1197e-72	241.207
TFs_all/Mouse_EmbryonicStemCell_None_CTCF_GSM841708_DCid9269.bed.gz	23334	101	11.522	7.14921e-68	1	7.14921e-68	236.778
TFs_all/Mouse_EmbryonicStemCell_None_GATA4_GSM1015515_DCid35374.bed.gz	60129	203	6.43701	2.98916e-88	1	2.98916e-88	235.125
TFs_all/Mouse_EmbryonicStemCell_CGR8_KLF5_GSM1324616_DCid44553.bed.gz	35111	128	8.91672	1.46509e-72	1	1.46509e-72	226.745
TFs_all/Mouse_EmbryonicStemCell_None_EP300_GSM2417169_DCid73581.bed.gz	18872	91	12.1316	3.14542e-63	1	3.14542e-63	225.052
TFs_all/Mouse_EmbryonicStemCell_ZhBTc4_SOX2_GSM2341295_DCid75237.bed.gz	12871	84	12.8883	1.58339e-60	1	1.58339e-60	220.543
TFs_all/Mouse_EmbryonicStemCell_V6.5_EP300_GSM594600_DCid2822.bed.gz	32509	121	9.06148	1.70756e-69	1	1.70756e-69	218.664
TFs_all/Mouse_EmbryonicStemCell_CGR8_KLF4_GSM1324615_DCid44552.bed.gz	41429	139	8.05569	3.53778e-73	1	3.53778e-73	218.079
TFs_all/Mouse_EmbryonicStemCell_ZhBTc4_POU5F1_GSM2341284_DCid75248.bed.gz	7065	62	17.5321	7.45464e-53	1	7.45464e-53	215.387
TFs_all/Mouse_EmbryonicStemCell_KH2_POU5F1_GSM1059863_DCid33755.bed.gz	30574	115	9.30895	2.25568e-67	1	2.25568e-67	214.51
TFs_all/Mouse_EmbryonicStemCell_None_NRF1_GSM1657385_DCid58294.bed.gz	63197	177	6.51962	2.33595e-78	1	2.33595e-78	209.977
TFs_all/Mouse_EmbryonicStemCell_None_EP300_GSM1968281_DCid68444.bed.gz	9893	64	16.251	1.49821e-52	1	1.49821e-52	208.462
TFs_all/Mouse_EmbryonicStemCell_CMTi-1_POU5F1_GSM1047933_DCid38625.bed.gz	35351	116	8.9581	3.11362e-66	1	3.11362e-66	207.21
TFs_all/Mouse_EmbryonicStemCell_None_POLR2A_GSM2652716_DCid81951.bed.gz	34152	143	7.47911	3.42376e-71	1	3.42376e-71	204.552
TFs_all/Mouse_EmbryonicStemCell_J1_TGIF2_GSM1606384_DCid56408.bed.gz	31940	116	8.8257	1.45017e-65	1	1.45017e-65	203.704
TFs_all/Mouse_EmbryonicStemCell_None_CTCF_GSM1540994_DCid51813.bed.gz	30266	134	7.7811	6.92275e-69	1	6.92275e-69	201.751
TFs_all/Mouse_EmbryonicStemCell_V6.5_ZFP281_GSM2286870_DCid73005.bed.gz	21561	106	9.4595	6.18448e-63	1	6.18448e-63	201.666
TFs_all/Mouse_EmbryonicStemCell_V6.5_CTCF_GSM560352_DCid2817.bed.gz	25264	99	10.0311	3.31854e-61	1	3.31854e-61	201.178
TFs_all/Mouse_EmbryonicStemCell_None_SOX2_GSM1050291_DCid34542.bed.gz	15540	79	12.4195	6.71206e-56	1	6.71206e-56	200.529
TFs_all/Mouse_EmbryonicStemCell_None_CTCF_GSM2533854_DCid86606.bed.gz	20464	92	10.673	2.95072e-59	1	2.95072e-59	199.932
TFs_all/Mouse_EmbryonicStemCell_46C_POLR2A_GSM2474112_DCid84435.bed.gz	29990	135	7.57679	4.9537e-68	1	4.9537e-68	196.638
TFs_all/Mouse_EmbryonicStemCell_V6.5_POU5F1_GSM307137_DCid2885.bed.gz	26207	100	9.66988	2.2294e-60	1	2.2294e-60	195.27
TFs_all/Mouse_EmbryonicStemCell_None_SOX2_GSM1910640_DCid73470.bed.gz	17819	82	11.4923	1.97831e-55	1	1.97831e-55	192.699
TFs_all/Mouse_EmbryonicStemCell_ZhBTc4_POU5F1_GSM2341285_DCid75247.bed.gz	4796	48	20.6381	1.71668e-44	1	1.71668e-44	191.134
TFs_all/Mouse_EmbryonicStemCell_R1_POLR2A_GSM2586549_DCid75374.bed.gz	27697	137	7.26828	7.27096e-67	1	7.27096e-67	189.263
TFs_all/Mouse_EmbryonicStemCell_None_SOX2_GSM1082341_DCid40161.bed.gz	18065	82	11.1214	2.27071e-54	1	2.27071e-54	186.427
TFs_all/Mouse_EmbryonicStemCell_None_GATA4_GSM1015514_DCid35370.bed.gz	41804	145	6.75642	1.01996e-66	1	1.01996e-66	181.889
TFs_all/Mouse_EmbryonicStemCell_None_POU5F1_GSM1910646_DCid73464.bed.gz	21984	89	9.95756	5.4297e-55	1	5.4297e-55	179.932
TFs_all/Mouse_EmbryonicStemCell_V6.5_CTCF_GSM465676_DCid2819.bed.gz	25252	92	9.11656	1.22288e-53	1	1.22288e-53	168.711
TFs_all/Mouse_EmbryonicStemCell_None_YY1_GSM1665556_DCid53944.bed.gz	16229	80	10.2929	1.16689e-50	1	1.16689e-50	167.954
TFs_all/Mouse_EmbryonicStemCell_R1_POLR2A_GSM2586554_DCid75369.bed.gz	30581	125	6.87687	1.00272e-58	1	1.00272e-58	161.338
TFs_all/Mouse_EmbryonicStemCell_OS25_POLR2A_GSM850469_DCid5598.bed.gz	39759	134	6.27299	2.82529e-58	1	2.82529e-58	152.456
TFs_all/Mouse_EmbryonicStemCell_E14_SALL4_GSM2065694_DCid71075.bed.gz	12872	65	11.3602	5.00546e-44	1	5.00546e-44	151.808
TFs_all/Mouse_EmbryonicStemCell_V6.5_SOX2_GSM307139_DCid2900.bed.gz	18197	73	10.0881	7.79762e-46	1	7.79762e-46	150.416
TFs_all/Mouse_EmbryonicStemCell_None_ZFP57_GSM1572303_DCid59471.bed.gz	55416	166	5.38199	2.08678e-62	1	2.08678e-62	149.769
TFs_all/Mouse_EmbryonicStemCell_V6.5_SOX2_GSM307138_DCid2901.bed.gz	17407	71	10.2456	4.66327e-45	1	4.66327e-45	148.817
TFs_all/Mouse_EmbryonicStemCell_None_OTX2_GSM1355183_DCid48516.bed.gz	72143	166	5.35852	3.59359e-62	1	3.59359e-62	148.808
TFs_all/Mouse_EmbryonicStemCell_None_POU5F1_GSM2341311_DCid75222.bed.gz	11986	67	10.7957	5.6297e-44	1	5.6297e-44	148.449
TFs_all/Mouse_EmbryonicStemCell_None_KLF4_GSM2438468_DCid76353.bed.gz	26864	102	7.46435	1.73298e-51	1	1.73298e-51	147.208
TFs_all/Mouse_EmbryonicStemCell_None_HEY1_GSM1486065_DCid59428.bed.gz	59257	152	5.56629	3.118e-59	1	3.118e-59	144.903
TFs_all/Mouse_EmbryonicStemCell_None_POU5F1_GSM1910647_DCid73463.bed.gz	16223	66	10.5893	7.28436e-43	1	7.28436e-43	143.459
TFs_all/Mouse_EmbryonicStemCell_E14Tg2A_CTCF_GSM2609189_DCid85176.bed.gz	15288	71	9.75015	1.11119e-43	1	1.11119e-43	141.123
TFs_all/Mouse_EmbryonicStemCell_None_CTCF_GSM1468393_DCid51277.bed.gz	17691	66	10.2595	4.74056e-42	1	4.74056e-42	138.803
TFs_all/Mouse_EmbryonicStemCell_None_POLR2A_GSM2520024_DCid83510.bed.gz	32700	130	5.98353	2.10866e-54	1	2.10866e-54	138.538
TFs_all/Mouse_EmbryonicStemCell_None_POU5F1_GSM1693787_DCid67363.bed.gz	10471	55	12.2064	4.46164e-39	1	4.46164e-39	138.429
TFs_all/Mouse_EmbryonicStemCell_None_ZFP57_GSM1335222_DCid53132.bed.gz	103554	195	4.64645	6.94172e-63	1	6.94172e-63	137.751
TFs_all/Mouse_EmbryonicStemCell_E14Tg2A_CTCF_GSM2609186_DCid85175.bed.gz	15874	71	9.36179	1.45016e-42	1	1.45016e-42	135.004
TFs_all/Mouse_EmbryonicStemCell_None_CDK9_GSM1082347_DCid40169.bed.gz	33972	98	7.18075	3.69708e-48	1	3.69708e-48	134.903
TFs_all/Mouse_EmbryonicStemCell_None_CHD4_GSM2264177_DCid73910.bed.gz	30342	101	7.00754	1.21163e-48	1	1.21163e-48	134.593
TFs_all/Mouse_EmbryonicStemCell_None_POLR2A_GSM1816100_DCid68341.bed.gz	29106	123	6.07188	2.91474e-52	1	2.91474e-52	134.103
TFs_all/Mouse_EmbryonicStemCell_None_POU5F1_GSM1059012_DCid41332.bed.gz	21302	76	8.76541	1.61491e-43	1	1.61491e-43	134.016
TFs_all/Mouse_EmbryonicStemCell_ZhBTc4_SOX2_GSM1246722_DCid43034.bed.gz	11484	55	11.5377	7.48435e-38	1	7.48435e-38	130.991
TFs_all/Mouse_EmbryonicStemCell_V6.5_POLR2A_GSM2286868_DCid73006.bed.gz	22250	89	7.52165	1.85933e-45	1	1.85933e-45	130.213
TFs_all/Mouse_EmbryonicStemCell_None_TRIM28_GSM2051868_DCid68940.bed.gz	8137	42	14.8514	1.65409e-33	1	1.65409e-33	127.603
TFs_all/Mouse_EmbryonicStemCell_E14_POLR2A_GSM1399506_DCid48937.bed.gz	47486	129	5.61981	3.7311e-51	1	3.7311e-51	125.592
TFs_all/Mouse_EmbryonicStemCell_None_ZIC2_GSM1499117_DCid51365.bed.gz	24627	80	7.88374	1.73466e-42	1	1.73466e-42	124.4
TFs_all/Mouse_EmbryonicStemCell_KH2_POU5F1_GSM1842743_DCid55985.bed.gz	13951	60	9.98679	9.52295e-38	1	9.52295e-38	122.911
TFs_all/Mouse_EmbryonicStemCell_None_POLR2A_GSM2481935_DCid76198.bed.gz	24839	83	7.52662	1.4698e-42	1	1.4698e-42	121.817
TFs_all/Mouse_EmbryonicStemCell_None_SMARCA4_GSM2417177_DCid73573.bed.gz	17470	66	9.09301	5.84197e-39	1	5.84197e-39	121.764
TFs_all/Mouse_EmbryonicStemCell_CJ7_ZFP281_GSM2141217_DCid76609.bed.gz	16686	70	8.61077	9.58686e-40	1	9.58686e-40	121.196
TFs_all/Mouse_EmbryonicStemCell_E14_CTCF_GSM1828651_DCid56900.bed.gz	22493	71	8.41534	1.12099e-39	1	1.12099e-39	119.695
TFs_all/Mouse_EmbryonicStemCell_R1_STAG1_GSM1838867_DCid55962.bed.gz	14926	59	9.53933	4.24048e-36	1	4.24048e-36	115.098
TFs_all/Mouse_EmbryonicStemCell_None_POLR2A_GSM2629675_DCid83563.bed.gz	34350	112	5.74914	1.20266e-45	1	1.20266e-45	113.348
TFs_all/Mouse_EmbryonicStemCell_V6.5_POLR2A_GSM1566092_DCid50859.bed.gz	34235	110	5.77723	4.58175e-45	1	4.58175e-45	112.194
TFs_all/Mouse_EmbryonicStemCell_KH2_SOX2_GSM1059853_DCid33780.bed.gz	36256	95	6.30872	3.06243e-42	1	3.06243e-42	110.317
TFs_all/Mouse_EmbryonicStemCell_None_CHD4_GSM2264176_DCid73911.bed.gz	22647	77	7.28477	1.1067e-38	1	1.1067e-38	108.739
TFs_all/Mouse_EmbryonicStemCell_R1_STAG1_GSM1838871_DCid55966.bed.gz	15130	57	9.31127	2.12464e-34	1	2.12464e-34	108.392
TFs_all/Mouse_EmbryonicStemCell_KH2_UTF1_GSM1300284_DCid43660.bed.gz	85876	163	4.39035	4.0776e-50	1	4.0776e-50	105.414
TFs_all/Mouse_EmbryonicStemCell_None_NRF1_GSM1891644_DCid58925.bed.gz	27029	78	7.01286	4.59441e-38	1	4.59441e-38	104.919
TFs_all/Mouse_EmbryonicStemCell_None_ZIC2_GSM1499116_DCid51364.bed.gz	18939	65	7.97587	3.79774e-35	1	3.79774e-35	103.111
TFs_all/Mouse_EmbryonicStemCell_ZhBTc4_POU5F1_GSM2341286_DCid75246.bed.gz	3886	30	16.8663	7.28571e-26	1	7.28571e-26	102.462
TFs_all/Mouse_EmbryonicStemCell_None_UTF1_GSM970524_DCid39687.bed.gz	47836	108	5.48924	2.37764e-42	1	2.37764e-42	102.253
TFs_all/Mouse_EmbryonicStemCell_R1_CTCF_GSM634247_DCid2631.bed.gz	19413	63	8.1041	1.68168e-34	1	1.68168e-34	101.953
TFs_all/Mouse_EmbryonicStemCell_ZhBTc4_SOX2_GSM2341292_DCid75240.bed.gz	5126	35	14.0218	2.45768e-27	1	2.45768e-27	101.372
TFs_all/Mouse_EmbryonicStemCell_None_EP300_GSM1968280_DCid68445.bed.gz	4812	30	16.4989	1.32929e-25	1	1.32929e-25	100.607
TFs_all/Mouse_EmbryonicStemCell_R1_POLR2A_GSM2586552_DCid75371.bed.gz	27267	96	5.80739	8.62715e-40	1	8.62715e-40	99.1404
TFs_all/Mouse_EmbryonicStemCell_V6.5_POLR2A_GSM1566097_DCid50864.bed.gz	30966	96	5.67482	5.22866e-39	1	5.22866e-39	95.8792
TFs_all/Mouse_EmbryonicStemCell_None_POU5F1_GSM2341310_DCid75223.bed.gz	7416	41	11.2278	3.71263e-28	1	3.71263e-28	95.7043
TFs_all/Mouse_EmbryonicStemCell_None_MBD3_GSM2264181_DCid73906.bed.gz	23908	77	6.57195	9.35626e-36	1	9.35626e-36	95.1498
TFs_all/Mouse_EmbryonicStemCell_None_POU5F1_GSM1059024_DCid41344.bed.gz	17830	58	8.0275	1.0979e-31	1	1.0979e-31	93.0316
TFs_all/Mouse_EmbryonicStemCell_E14_ESRRB_GSM288355_DCid408.bed.gz	55604	113	4.97918	2.24418e-40	1	2.24418e-40	91.8233
TFs_all/Mouse_EmbryonicStemCell_None_TBP_GSM1816105_DCid68336.bed.gz	16805	65	7.25355	7.96856e-33	1	7.96856e-33	91.7599
TFs_all/Mouse_EmbryonicStemCell_None_ZFP57_GSM1572305_DCid59473.bed.gz	46189	119	4.75547	1.62052e-40	1	1.62052e-40	89.5119
TFs_all/Mouse_EmbryonicStemCell_None_SOX2_GSM2385225_DCid71765.bed.gz	4069	30	14.3021	7.37969e-24	1	7.37969e-24	88.7841
TFs_all/Mouse_EmbryonicStemCell_None_SOX2_GSM1910641_DCid73469.bed.gz	9209	39	10.8057	2.84272e-26	1	2.84272e-26	87.7188
TFs_all/Mouse_EmbryonicStemCell_V6.5_POLR2A_GSM1566094_DCid50861.bed.gz	28359	89	5.61237	5.76842e-36	1	5.76842e-36	87.696
TFs_all/Mouse_EmbryonicStemCell_V6.5_POLR2A_GSM937539_DCid34083.bed.gz	31014	88	5.65354	8.14274e-36	1	8.14274e-36	87.6934
TFs_all/Mouse_EmbryonicStemCell_V6.5_CREBBP_GSM1246866_DCid43041.bed.gz	11369	43	9.86137	2.7663e-27	1	2.7663e-27	87.6892
TFs_all/Mouse_EmbryonicStemCell_None_SOX2_GSM1308182_DCid44481.bed.gz	15789	51	8.37529	7.09293e-29	1	7.09293e-29	86.3093
TFs_all/Mouse_EmbryonicStemCell_None_KLF4_GSM2438464_DCid76357.bed.gz	17719	56	7.6575	1.18626e-29	1	1.18626e-29	84.9515
TFs_all/Mouse_EmbryonicStemCell_None_CTCF_GSM970264_DCid43994.bed.gz	17831	55	7.75599	2.04073e-29	1	2.04073e-29	84.7885
TFs_all/Mouse_EmbryonicStemCell_None_NRF1_GSM1891645_DCid58926.bed.gz	31820	79	5.9219	1.15974e-33	1	1.15974e-33	84.5148
TFs_all/Mouse_EmbryonicStemCell_None_TRIM28_GSM1931787_DCid59158.bed.gz	12646	46	8.94572	2.37252e-27	1	2.37252e-27	84.1662
TFs_all/Mouse_EmbryonicStemCell_V6.5_POLR2A_GSM937538_DCid34080.bed.gz	33857	90	5.39032	4.50982e-35	1	4.50982e-35	83.4732
TFs_all/Mouse_EmbryonicStemCell_None_AEBP2_GSM2192646_DCid69978.bed.gz	19572	73	6.09029	5.73298e-32	1	5.73298e-32	81.4316
TFs_all/Mouse_EmbryonicStemCell_KH2_POU5F1_GSM1059864_DCid33790.bed.gz	25817	67	6.40733	9.91271e-31	1	9.91271e-31	80.4019
TFs_all/Mouse_EmbryonicStemCell_V6.5_ZFP281_GSM2286874_DCid73003.bed.gz	6478	31	12.2341	1.10426e-22	1	1.10426e-22	79.3268
TFs_all/Mouse_EmbryonicStemCell_CMTi-1_POU5F1_GSM1047940_DCid38630.bed.gz	16188	49	8.03065	5.06151e-27	1	5.06151e-27	79.0322
TFs_all/Mouse_EmbryonicStemCell_KH2_POU5F1_GSM1059860_DCid33721.bed.gz	49990	101	4.8449	2.20432e-35	1	2.20432e-35	78.8949
TFs_all/Mouse_EmbryonicStemCell_None_MBD3_GSM2264180_DCid73907.bed.gz	24992	73	5.93267	2.74487e-31	1	2.74487e-31	78.5027
TFs_all/Mouse_EmbryonicStemCell_E14_CTCF_GSM288351_DCid403.bed.gz	11373	39	9.66262	1.42346e-24	1	1.42346e-24	78.0361
TFs_all/Mouse_EmbryonicStemCell_ZhBTc4_POLR2A_GSM515678_DCid2870.bed.gz	27567	74	5.77851	5.36329e-31	1	5.36329e-31	76.6057
TFs_all/Mouse_EmbryonicStemCell_KH2_SOX17_GSM1059854_DCid33797.bed.gz	11026	40	9.23308	1.84363e-24	1	1.84363e-24	76.1115
TFs_all/Mouse_EmbryonicStemCell_None_POLR2A_GSM1499140_DCid51388.bed.gz	27903	81	5.40884	7.43526e-32	1	7.43526e-32	75.8084
TFs_all/Mouse_EmbryonicStemCell_None_HDAC1_GSM2417173_DCid73577.bed.gz	35570	87	5.1179	2.12687e-32	1	2.12687e-32	74.6056
TFs_all/Mouse_EmbryonicStemCell_None_EP300_GSM2258252_DCid71698.bed.gz	7423	33	10.8064	1.92616e-22	1	1.92616e-22	74.5662
TFs_all/Mouse_EmbryonicStemCell_E14_POLR2A_GSM1399508_DCid48939.bed.gz	47289	103	4.62774	1.94534e-34	1	1.94534e-34	74.5117
TFs_all/Mouse_EmbryonicStemCell_V6.5_CHD4_GSM687283_DCid8275.bed.gz	7700	32	10.9236	6.12043e-22	1	6.12043e-22	73.1723
TFs_all/Mouse_EmbryonicStemCell_V6.5_POLR2A_GSM824846_DCid39307.bed.gz	37542	90	4.94336	2.26805e-32	1	2.26805e-32	72.9558
TFs_all/Mouse_EmbryonicStemCell_V6.5_CHD4_GSM687284_DCid8276.bed.gz	7580	32	10.8827	6.82995e-22	1	6.82995e-22	72.8935
TFs_all/Mouse_EmbryonicStemCell_None_POLR2A_GSM1816101_DCid68340.bed.gz	26563	90	4.94182	2.38422e-32	1	2.38422e-32	72.8916
TFs_all/Mouse_EmbryonicStemCell_V6.5_POLR2A_GSM1463941_DCid49495.bed.gz	27567	80	5.29056	7.2682e-31	1	7.2682e-31	72.4356
TFs_all/Mouse_EmbryonicStemCell_None_NRF1_GSM1657379_DCid58288.bed.gz	23681	62	6.2593	4.90734e-28	1	4.90734e-28	72.2601
TFs_all/Mouse_EmbryonicStemCell_V6.5_HDAC2_GSM687279_DCid8272.bed.gz	16923	49	7.33817	2.32843e-25	1	2.32843e-25	70.83
TFs_all/Mouse_EmbryonicStemCell_CMTi-1_POU5F1_GSM1047938_DCid38632.bed.gz	72905	110	4.3005	5.97839e-34	1	5.97839e-34	69.9188
TFs_all/Mouse_EmbryonicStemCell_None_POLR2A_GSM905442_DCid39338.bed.gz	8629	50	7.08827	3.54076e-25	1	3.54076e-25	69.0844
TFs_all/Mouse_EmbryonicStemCell_None_MBD3_GSM1206844_DCid36995.bed.gz	5860	27	11.9765	1.07333e-19	1	1.07333e-19	67.9505
TFs_all/Mouse_EmbryonicStemCell_None_MAFK_GSM1003809_DCid46424.bed.gz	21112	55	6.49011	8.86332e-26	1	8.86332e-26	67.5975
TFs_all/Mouse_EmbryonicStemCell_CGR8_KLF4_GSM1208217_DCid44341.bed.gz	12918	41	8.04399	7.10335e-23	1	7.10335e-23	66.6208
TFs_all/Mouse_EmbryonicStemCell_None_KLF4_GSM2438465_DCid76356.bed.gz	15776	50	6.86775	1.30171e-24	1	1.30171e-24	66.3977
TFs_all/Mouse_EmbryonicStemCell_E14_EZH2_GSM1199182_DCid41897.bed.gz	30596	80	4.99238	2.94751e-29	1	2.94751e-29	66.1831
TFs_all/Mouse_EmbryonicStemCell_None_POLR2A_GSM2281270_DCid72437.bed.gz	30725	75	5.06417	6.49159e-28	1	6.49159e-28	63.628
TFs_all/Mouse_EmbryonicStemCell_None_NRF1_GSM1891642_DCid58923.bed.gz	21183	56	6.1243	4.89987e-25	1	4.89987e-25	63.5591
TFs_all/Mouse_EmbryonicStemCell_None_POLR2A_GSM1499138_DCid51386.bed.gz	26059	72	5.1801	1.97404e-27	1	1.97404e-27	63.3696
TFs_all/Mouse_EmbryonicStemCell_KH2_SOX2_GSM1059852_DCid33792.bed.gz	20204	52	6.38794	3.71605e-24	1	3.71605e-24	62.6833
TFs_all/Mouse_EmbryonicStemCell_KH2_SOX2_GSM1059851_DCid33744.bed.gz	15166	44	7.22149	1.16674e-22	1	1.16674e-22	62.5595
TFs_all/Mouse_EmbryonicStemCell_None_POLR2A_GSM1163123_DCid33392.bed.gz	34882	82	4.73102	1.95268e-28	1	1.95268e-28	62.1286
TFs_all/Mouse_EmbryonicStemCell_None_POU5F1_GSM1910644_DCid73466.bed.gz	6712	27	10.9332	1.00486e-18	1	1.00486e-18	62.1043
TFs_all/Mouse_EmbryonicStemCell_E14_POLR2A_GSM1399507_DCid48938.bed.gz	65208	123	3.81044	6.96766e-33	1	6.96766e-33	62.0615
TFs_all/Mouse_EmbryonicStemCell_None_NRF1_GSM1657378_DCid58287.bed.gz	18477	50	6.50002	1.32897e-23	1	1.32897e-23	61.7767
TFs_all/Mouse_EmbryonicStemCell_E14_SALL4_GSM2065700_DCid71074.bed.gz	5094	24	11.9203	1.33469e-17	1	1.33469e-17	60.3326
TFs_all/Mouse_EmbryonicStemCell_V6.5_POLR2A_GSM1566100_DCid50867.bed.gz	27064	72	5.00527	1.41698e-26	1	1.41698e-26	60.058
TFs_all/Mouse_EmbryonicStemCell_KH2_SOX2_GSM1059850_DCid33742.bed.gz	18122	48	6.53326	8.26679e-23	1	8.26679e-23	59.7955
TFs_all/Mouse_EmbryonicStemCell_None_POU5F1_GSM1355182_DCid48515.bed.gz	52713	94	4.26972	4.28468e-29	1	4.28468e-29	59.4067
TFs_all/Mouse_EmbryonicStemCell_E14_MYC_GSM1171648_DCid44268.bed.gz	30166	63	5.30916	9.20601e-25	1	9.20601e-25	57.8902
TFs_all/Mouse_EmbryonicStemCell_KH2_SOX2_GSM1842767_DCid56009.bed.gz	5814	26	10.5708	9.89987e-18	1	9.89987e-18	57.849
TFs_all/Mouse_EmbryonicStemCell_None_POLR2A_GSM1059034_DCid41354.bed.gz	27658	68	4.95431	5.88888e-25	1	5.88888e-25	55.9393
TFs_all/Mouse_EmbryonicStemCell_None_SOX2_GSM2385226_DCid71764.bed.gz	2514	17	15.7693	1.01478e-14	1	1.01478e-14	55.6813
TFs_all/Mouse_EmbryonicStemCell_None_NRF1_GSM1891641_DCid58922.bed.gz	14624	42	6.77602	1.05647e-20	1	1.05647e-20	55.1429
TFs_all/Mouse_EmbryonicStemCell_KH2_POU5F1_GSM1842742_DCid55984.bed.gz	8781	31	8.34531	4.63971e-18	1	4.63971e-18	53.0573
TFs_all/Mouse_EmbryonicStemCell_ZhBTc4_SOX2_GSM703186_DCid43845.bed.gz	4002	20	12.486	3.08509e-15	1	3.08509e-15	52.8515
TFs_all/Mouse_EmbryonicStemCell_None_SOX2_GSM2341316_DCid75217.bed.gz	5598	25	9.39779	5.98247e-16	1	5.98247e-16	49.206
TFs_all/Mouse_EmbryonicStemCell_None_NRF1_GSM1657382_DCid58291.bed.gz	11697	35	7.11246	4.12017e-18	1	4.12017e-18	49.2058
TFs_all/Mouse_EmbryonicStemCell_V6.5_POLR2A_GSM1566095_DCid50862.bed.gz	27292	67	4.59837	6.54703e-23	1	6.54703e-23	48.8296
TFs_all/Mouse_EmbryonicStemCell_None_POU5F1_GSM1910645_DCid73465.bed.gz	9564	29	8.17453	9.42041e-17	1	9.42041e-17	48.5768
TFs_all/Mouse_EmbryonicStemCell_None_POLR2A_GSM2027599_DCid72441.bed.gz	27955	57	5.03857	1.61443e-21	1	1.61443e-21	48.508
TFs_all/Mouse_EmbryonicStemCell_None_TAF3_GSM774940_DCid4606.bed.gz	32247	69	4.50279	4.64956e-23	1	4.64956e-23	48.48
TFs_all/Mouse_EmbryonicStemCell_V6.5_CTCF_GSM560351_DCid2818.bed.gz	8500	27	8.58496	3.44279e-16	1	3.44279e-16	47.9636
TFs_all/Mouse_EmbryonicStemCell_None_POLR2A_GSM1865696_DCid67355.bed.gz	21744	55	5.03364	8.52444e-21	1	8.52444e-21	46.7937
TFs_all/Mouse_EmbryonicStemCell_R1_STAG1_GSM1838879_DCid55974.bed.gz	10542	30	7.56901	2.06018e-16	1	2.06018e-16	45.805
TFs_all/Mouse_EmbryonicStemCell_V6.5_POLR2A_GSM2286865_DCid73008.bed.gz	26380	54	5.01864	2.15275e-20	1	2.15275e-20	45.771
TFs_all/Mouse_EmbryonicStemCell_None_POLR2A_GSM749807_DCid4427.bed.gz	25977	59	4.75684	4.75749e-21	1	4.75749e-21	45.7259
TFs_all/Mouse_EmbryonicStemCell_None_POLR2A_GSM1865695_DCid67356.bed.gz	19180	48	5.20583	6.65791e-19	1	6.65791e-19	43.2628
TFs_all/Mouse_EmbryonicStemCell_None_POLR2A_GSM1059036_DCid41356.bed.gz	26873	59	4.57963	2.73528e-20	1	2.73528e-20	42.9453
TFs_all/Mouse_EmbryonicStemCell_None_SOX2_GSM1910643_DCid73467.bed.gz	7860	24	8.57358	1.61806e-14	1	1.61806e-14	42.7507
TFs_all/Mouse_EmbryonicStemCell_None_RARA_GSM871395_DCid8929.bed.gz	7188	24	8.49472	1.97256e-14	1	1.97256e-14	42.3013
TFs_all/Mouse_EmbryonicStemCell_None_CTCF_GSM1540992_DCid51811.bed.gz	3876	17	11.6434	1.17868e-12	1	1.17868e-12	42.2445
TFs_all/Mouse_EmbryonicStemCell_V6.5_POLR2A_GSM545205_DCid5756.bed.gz	22478	53	4.82544	2.51906e-19	1	2.51906e-19	42.2314
TFs_all/Mouse_EmbryonicStemCell_E14_SALL4_GSM2065702_DCid71073.bed.gz	4743	19	10.2263	4.88943e-13	1	4.88943e-13	41.2928
TFs_all/Mouse_EmbryonicStemCell_None_SMARCA4_GSM2521514_DCid75206.bed.gz	4145	19	9.93279	8.07856e-13	1	8.07856e-13	40.0533
TFs_all/Mouse_EmbryonicStemCell_None_REST_GSM671094_DCid32846.bed.gz	2378	13	14.4073	4.79973e-11	1	4.79973e-11	39.7142
TFs_all/Mouse_EmbryonicStemCell_None_HCFC1_GSM1003799_DCid46425.bed.gz	30252	61	4.27462	1.6095e-19	1	1.6095e-19	39.3869
TFs_all/Mouse_EmbryonicStemCell_V6.5_POLR2A_GSM515667_DCid2881.bed.gz	24950	54	4.52106	1.81596e-18	1	1.81596e-18	38.6159
TFs_all/Mouse_EmbryonicStemCell_KH2_POU5F1_GSM1059861_DCid33762.bed.gz	30932	57	4.35887	1.03107e-18	1	1.03107e-18	38.203
TFs_all/Mouse_EmbryonicStemCell_None_ZFP57_GSM1572304_DCid59472.bed.gz	34325	73	3.82302	2.16833e-20	1	2.16833e-20	38.044
TFs_all/Mouse_EmbryonicStemCell_None_REST_GSM1169010_DCid36193.bed.gz	3463	16	11.0219	1.25028e-11	1	1.25028e-11	37.7495
TFs_all/Mouse_EmbryonicStemCell_None_T_GSM1327309_DCid44570.bed.gz	14531	35	5.78294	1.82082e-15	1	1.82082e-15	37.3181
TFs_all/Mouse_EmbryonicStemCell_KH2_POU5F1_GSM1059859_DCid33765.bed.gz	10091	27	6.92899	5.22737e-14	1	5.22737e-14	37.0911
TFs_all/Mouse_EmbryonicStemCell_None_ZFP57_GSM1572306_DCid59474.bed.gz	34679	71	3.75986	1.67103e-19	1	1.67103e-19	35.8769
TFs_all/Mouse_EmbryonicStemCell_ZhBTc4_SMARCA4_GSM2341304_DCid75228.bed.gz	2296	13	12.7185	2.15393e-10	1	2.15393e-10	35.4659
TFs_all/Mouse_EmbryonicStemCell_E14_POU5F1_GSM2066253_DCid68661.bed.gz	4197	16	10.3237	3.21198e-11	1	3.21198e-11	35.34
TFs_all/Mouse_EmbryonicStemCell_J1_DAXX_GSM1819860_DCid55793.bed.gz	1223	9	19.1366	5.24e-09	1	5.24e-09	35.2613
TFs_all/Mouse_EmbryonicStemCell_None_SMARCA4_GSM2521515_DCid75205.bed.gz	5017	20	8.43267	3.6139e-12	1	3.6139e-12	35.1956
TFs_all/Mouse_EmbryonicStemCell_None_REST_GSM671095_DCid32844.bed.gz	3518	15	10.7825	7.6358e-11	1	7.6358e-11	34.708
TFs_all/Mouse_EmbryonicStemCell_R1_GATA1_GSM1582440_DCid51971.bed.gz	25435	53	4.29101	3.14146e-17	1	3.14146e-17	34.6777
TFs_all/Mouse_EmbryonicStemCell_ZhBTc4_POU5F1_GSM2341287_DCid75245.bed.gz	3320	16	10.1254	4.2749e-11	1	4.2749e-11	34.6317
TFs_all/Mouse_EmbryonicStemCell_mESC_DNMT3A_GSM2899076_DCid88359.bed.gz	678	7	25.7681	4.38042e-08	1	4.38042e-08	34.493
TFs_all/Mouse_EmbryonicStemCell_None_SUPT5H_GSM1059016_DCid41336.bed.gz	24473	50	4.37202	1.19337e-16	1	1.19337e-16	33.8894
TFs_all/Mouse_EmbryonicStemCell_E14_POLR2A_GSM699166_DCid422.bed.gz	26589	53	4.22863	5.6653e-17	1	5.6653e-17	33.7964
TFs_all/Mouse_EmbryonicStemCell_None_SOX2_GSM2385232_DCid71761.bed.gz	856	7	24.7487	5.71154e-08	1	5.71154e-08	33.531
TFs_all/Mouse_EmbryonicStemCell_None_POLR2A_GSM1499141_DCid51389.bed.gz	20569	46	4.532	5.48099e-16	1	5.48099e-16	33.2715
TFs_all/Mouse_EmbryonicStemCell_E14_E2F1_GSM288349_DCid405.bed.gz	25793	53	4.17438	9.52726e-17	1	9.52726e-17	33.0284
TFs_all/Mouse_EmbryonicStemCell_None_RXRA_GSM1603269_DCid52796.bed.gz	92330	110	2.98732	1.31675e-21	1	1.31675e-21	32.9672
TFs_all/Mouse_EmbryonicStemCell_None_DAXX_GSM1429929_DCid53220.bed.gz	8903	24	6.82875	1.84736e-12	1	1.84736e-12	32.5207
TFs_all/Mouse_EmbryonicStemCell_None_CHD4_GSM2264178_DCid73909.bed.gz	10230	28	6.0317	4.67607e-13	1	4.67607e-13	31.9666
TFs_all/Mouse_EmbryonicStemCell_R1_TBX3_GSM1464539_DCid54560.bed.gz	4985	17	8.86317	7.63927e-11	1	7.63927e-11	31.8464
TFs_all/Mouse_EmbryonicStemCell_None_SOX2_GSM2385230_DCid71763.bed.gz	1272	8	19.2762	3.83338e-08	1	3.83338e-08	31.6588
TFs_all/Mouse_EmbryonicStemCell_V6.5_ATF7IP_GSM656526_DCid2816.bed.gz	3589	14	10.4783	4.88485e-10	1	4.88485e-10	31.5585
TFs_all/Mouse_EmbryonicStemCell_None_REST_GSM1174810_DCid47349.bed.gz	2623	12	12.1559	1.83933e-09	1	1.83933e-09	31.4785
TFs_all/Mouse_EmbryonicStemCell_None_NRF1_GSM1657381_DCid58290.bed.gz	10418	27	6.10785	9.28726e-13	1	9.28726e-13	31.4118
TFs_all/Mouse_EmbryonicStemCell_None_SOX2_GSM2438475_DCid76346.bed.gz	4236	15	9.70486	3.15983e-10	1	3.15983e-10	31.1488
TFs_all/Mouse_EmbryonicStemCell_None_POU5F1_GSM2438472_DCid76349.bed.gz	5963	20	7.4776	2.93623e-11	1	2.93623e-11	30.5705
TFs_all/Mouse_EmbryonicStemCell_None_POLR2A_GSM2481942_DCid76193.bed.gz	2023	12	11.6045	3.08191e-09	1	3.08191e-09	30.1007
TFs_all/Mouse_EmbryonicStemCell_2TS22C_SOX2_GSM1704279_DCid77440.bed.gz	7253	18	8.00546	1.02517e-10	1	1.02517e-10	29.9774
TFs_all/Mouse_EmbryonicStemCell_E14_SALL1_GSM2065693_DCid71076.bed.gz	2359	11	12.5594	6.63613e-09	1	6.63613e-09	29.8557
TFs_all/Mouse_EmbryonicStemCell_E14_EZH2_GSM1195114_DCid41871.bed.gz	15842	39	4.66439	3.7933e-14	1	3.7933e-14	29.8172
TFs_all/Mouse_EmbryonicStemCell_None_SUPT5H_GSM1059037_DCid41357.bed.gz	22162	45	4.29621	7.22164e-15	1	7.22164e-15	29.7402
TFs_all/Mouse_EmbryonicStemCell_None_POLR2A_GSM1059014_DCid41334.bed.gz	1576	10	13.7207	1.53126e-08	1	1.53126e-08	29.5271
TFs_all/Mouse_EmbryonicStemCell_None_POLR2A_GSM2520026_DCid83508.bed.gz	20441	53	3.91843	1.1835e-15	1	1.1835e-15	29.41
TFs_all/Mouse_EmbryonicStemCell_CGR8_BCL3_GSM1721764_DCid54378.bed.gz	433	5	32.8438	1.49814e-06	1	1.49814e-06	29.3409
TFs_all/Mouse_EmbryonicStemCell_None_CTCF_GSM2319288_DCid75759.bed.gz	3108	14	9.76454	1.19284e-09	1	1.19284e-09	29.3362
TFs_all/Mouse_EmbryonicStemCell_None_SOX2_GSM1308181_DCid44480.bed.gz	42707	56	3.79925	6.5716e-16	1	6.5716e-16	29.2368
TFs_all/Mouse_EmbryonicStemCell_None_CTCF_GSM970266_DCid43996.bed.gz	7861	21	6.88422	4.07673e-11	1	4.07673e-11	28.9175
TFs_all/Mouse_EmbryonicStemCell_46C_CHD4_GSM1941471_DCid67543.bed.gz	7193	23	6.43737	1.72517e-11	1	1.72517e-11	28.9149
TFs_all/Mouse_EmbryonicStemCell_None_POU5F1_GSM2341314_DCid75219.bed.gz	4363	18	7.68647	1.96134e-10	1	1.96134e-10	28.5624
TFs_all/Mouse_EmbryonicStemCell_E14_MAX_GSM1171650_DCid44270.bed.gz	14117	31	5.20123	1.09941e-12	1	1.09941e-12	28.4483
TFs_all/Mouse_EmbryonicStemCell_CCE_SOX2_GSM1923657_DCid59138.bed.gz	6957	20	7.04882	8.09686e-11	1	8.09686e-11	28.4321
TFs_all/Mouse_EmbryonicStemCell_E14_SOX2_GSM288347_DCid431.bed.gz	3506	13	10.118	3.20595e-09	1	3.20595e-09	28.3603
TFs_all/Mouse_EmbryonicStemCell_None_HMGA2_GSM2680413_DCid88177.bed.gz	628	5	30.0529	2.28719e-06	1	2.28719e-06	27.6926
TFs_all/Mouse_EmbryonicStemCell_None_EZH2_GSM1917297_DCid69359.bed.gz	9265	29	5.32169	3.5262e-12	1	3.5262e-12	27.6226
TFs_all/Mouse_EmbryonicStemCell_D3_SOX2_GSM1537541_DCid50685.bed.gz	3387	13	9.80851	4.6127e-09	1	4.6127e-09	27.4592
TFs_all/Mouse_EmbryonicStemCell_None_POLR2A_GSM1865698_DCid67353.bed.gz	17023	37	4.56243	3.24274e-13	1	3.24274e-13	27.3486
TFs_all/Mouse_EmbryonicStemCell_None_SOX2_GSM2438474_DCid76347.bed.gz	5113	17	7.66134	6.72301e-10	1	6.72301e-10	26.9449
TFs_all/Mouse_EmbryonicStemCell_ZhBTc4_POLR2A_GSM515676_DCid2872.bed.gz	23737	45	4.03347	6.18693e-14	1	6.18693e-14	26.5758
TFs_all/Mouse_EmbryonicStemCell_R1_POLR2A_GSM2586551_DCid75372.bed.gz	20680	53	3.70169	1.08083e-14	1	1.08083e-14	26.3709
TFs_all/Mouse_EmbryonicStemCell_None_SOX2_GSM2438473_DCid76348.bed.gz	2921	11	10.9039	2.73966e-08	1	2.73966e-08	26.0655
TFs_all/Mouse_EmbryonicStemCell_None_POLR2A_GSM1499139_DCid51387.bed.gz	17178	37	4.42045	8.03027e-13	1	8.03027e-13	25.9346
TFs_all/Mouse_EmbryonicStemCell_None_DAXX_GSM1819863_DCid55796.bed.gz	1050	7	17.4479	5.83452e-07	1	5.83452e-07	25.7151
TFs_all/Mouse_EmbryonicStemCell_J1_ARID3A_GSM1370512_DCid48646.bed.gz	11870	26	5.37936	3.75949e-11	1	3.75949e-11	25.3057
TFs_all/Mouse_EmbryonicStemCell_None_TRIM28_GSM2339526_DCid74176.bed.gz	3295	13	8.99584	1.26006e-08	1	1.26006e-08	25.0359
TFs_all/Mouse_EmbryonicStemCell_None_EP300_GSM2258253_DCid71697.bed.gz	8347	21	6.12905	3.2046e-10	1	3.2046e-10	24.8337
TFs_all/Mouse_EmbryonicStemCell_R1_POLR2B_GSM1411206_DCid49151.bed.gz	53451	83	2.95844	1.57486e-16	1	1.57486e-16	24.7287
TFs_all/Mouse_EmbryonicStemCell_ZhBTc4_POLR2A_GSM515677_DCid2871.bed.gz	25325	46	3.80156	2.45749e-13	1	2.45749e-13	24.2934
TFs_all/Mouse_EmbryonicStemCell_None_JUN_GSM1587320_DCid53680.bed.gz	7781	19	6.41576	1.12272e-09	1	1.12272e-09	23.9998
TFs_all/Mouse_EmbryonicStemCell_2TS22C_SOX2_GSM1704277_DCid77442.bed.gz	4280	12	9.22628	3.64772e-08	1	3.64772e-08	23.8443
TFs_all/Mouse_EmbryonicStemCell_E14_EZH2_GSM1195115_DCid41872.bed.gz	10601	29	4.83024	3.3412e-11	1	3.3412e-11	23.8027
TFs_all/Mouse_EmbryonicStemCell_None_NRF1_GSM2112886_DCid70126.bed.gz	11102	33	4.45948	1.13132e-11	1	1.13132e-11	23.61
TFs_all/Mouse_EmbryonicStemCell_V6.5_REST_GSM687285_DCid8274.bed.gz	10389	23	5.4945	3.5343e-10	1	3.5343e-10	23.2322
TFs_all/Mouse_EmbryonicStemCell_CJ7_EZH2_GSM2805185_DCid83211.bed.gz	3242	15	7.4472	1.05472e-08	1	1.05472e-08	23.1066
TFs_all/Mouse_EmbryonicStemCell_E14Tg2A_CTCF_GSM2609193_DCid88998.bed.gz	226	3	47.6631	9.39317e-05	0.999998	9.39317e-05	22.4508
TFs_all/Mouse_EmbryonicStemCell_OS25_POLR2A_GSM850470_DCid5599.bed.gz	4864	16	6.86629	9.98724e-09	1	9.98724e-09	22.2378
TFs_all/Mouse_EmbryonicStemCell_None_SOX2_GSM1050304_DCid34554.bed.gz	6625	17	6.55911	6.46111e-09	1	6.46111e-09	22.2227
TFs_all/Mouse_EmbryonicStemCell_None_TBX3_GSM1090228_DCid34041.bed.gz	39619	53	3.39666	2.7583e-13	1	2.7583e-13	22.1562
TFs_all/Mouse_EmbryonicStemCell_None_MBD2_GSM972973_DCid35262.bed.gz	2894	10	10.0607	2.58556e-07	1	2.58556e-07	21.9405
TFs_all/Mouse_EmbryonicStemCell_E14_POU5F1_GSM1587027_DCid52773.bed.gz	10034	21	5.56011	1.73983e-09	1	1.73983e-09	21.6807
TFs_all/Mouse_EmbryonicStemCell_V6.5_POLR2A_GSM515668_DCid2880.bed.gz	18959	36	4.04267	1.89596e-11	1	1.89596e-11	21.6085
TFs_all/Mouse_EmbryonicStemCell_E14_TRIM28_GSM773067_DCid5990.bed.gz	3381	11	9.02265	1.77913e-07	1	1.77913e-07	21.4208
TFs_all/Mouse_EmbryonicStemCell_None_POLR2A_GSM1865697_DCid67354.bed.gz	20416	38	3.88366	1.62146e-11	1	1.62146e-11	21.1207
TFs_all/Mouse_EmbryonicStemCell_None_HMGA1_GSM2680394_DCid84072.bed.gz	575	4	27.6084	3.93358e-05	0.999999	3.93358e-05	21.0879
TFs_all/Mouse_EmbryonicStemCell_None_BMI1_GSM2332494_DCid75119.bed.gz	8963	23	5.13124	1.26955e-09	1	1.26955e-09	20.9892
TFs_all/Mouse_EmbryonicStemCell_None_RUVBL1_GSM1403306_DCid52238.bed.gz	1777	9	10.4766	7.96946e-07	1	7.96946e-07	20.6686
TFs_all/Mouse_EmbryonicStemCell_None_EZH2_GSM1341947_DCid48369.bed.gz	6443	22	5.20252	2.32342e-09	1	2.32342e-09	20.5418
TFs_all/Mouse_EmbryonicStemCell_E14_POLR2A_GSM1873396_DCid74265.bed.gz	17924	35	3.97074	5.80358e-11	1	5.80358e-11	20.3642
TFs_all/Mouse_EmbryonicStemCell_None_POLR2A_GSM749812_DCid4425.bed.gz	17613	34	4.01815	8.09394e-11	1	8.09394e-11	20.2496
TFs_all/Mouse_EmbryonicStemCell_None_POLR2A_GSM1173378_DCid47348.bed.gz	2395	10	9.30278	5.23238e-07	1	5.23238e-07	20.2111
TFs_all/Mouse_EmbryonicStemCell_E14_TRIM28_GSM2051876_DCid68934.bed.gz	622	4	25.5974	5.259e-05	0.999998	5.259e-05	20.0173
TFs_all/Mouse_EmbryonicStemCell_None_HMGA1_GSM2680395_DCid84071.bed.gz	7892	16	6.3211	3.04925e-08	1	3.04925e-08	19.9934
TFs_all/Mouse_EmbryonicStemCell_None_MYC_GSM1059022_DCid41342.bed.gz	11293	21	5.25889	4.50634e-09	1	4.50634e-09	19.9871
TFs_all/Mouse_EmbryonicStemCell_E14_POLR2A_GSM1399509_DCid48940.bed.gz	25940	41	3.61605	2.16816e-11	1	2.16816e-11	19.7753
TFs_all/Mouse_EmbryonicStemCell_None_TRIM28_GSM1555120_DCid53509.bed.gz	3755	12	7.72534	2.39025e-07	1	2.39025e-07	19.5309
TFs_all/Mouse_EmbryonicStemCell_mESC_DNMT3A_GSM2899075_DCid88361.bed.gz	529	4	24.4762	6.25546e-05	0.999997	6.25546e-05	19.3932
TFs_all/Mouse_EmbryonicStemCell_None_GATA6_GSM1697711_DCid54226.bed.gz	23795	38	3.69084	6.6964e-11	1	6.6964e-11	19.1676
TFs_all/Mouse_EmbryonicStemCell_V6.5_POLR2A_GSM1572307_DCid59475.bed.gz	19878	38	3.69041	6.73826e-11	1	6.73826e-11	19.1608
TFs_all/Mouse_EmbryonicStemCell_V6.5_TBP_GSM555160_DCid5761.bed.gz	19771	35	3.83591	1.42189e-10	1	1.42189e-10	19.0992
TFs_all/Mouse_EmbryonicStemCell_None_T_GSM1327412_DCid44572.bed.gz	3787	11	8.00785	5.65834e-07	1	5.65834e-07	18.7508
TFs_all/Mouse_EmbryonicStemCell_HBG3_POLR2A_GSM638867_DCid1106.bed.gz	1866	8	10.6285	3.18129e-06	1	3.18129e-06	18.7454
TFs_all/Mouse_EmbryonicStemCell_None_EP300_GSM2433947_DCid74531.bed.gz	2530	12	7.40002	3.76512e-07	1	3.76512e-07	18.5501
TFs_all/Mouse_EmbryonicStemCell_None_CHD4_GSM1499118_DCid51366.bed.gz	11501	22	4.84806	7.9736e-09	1	7.9736e-09	18.4432
TFs_all/Mouse_EmbryonicStemCell_None_MEIS1_GSM1692847_DCid67958.bed.gz	405	3	32.7906	0.000278777	0.999992	0.000278777	17.8989
TFs_all/Mouse_EmbryonicStemCell_V6.5_POLR2A_GSM1572308_DCid59476.bed.gz	15003	29	4.06982	1.54702e-09	1	1.54702e-09	17.841
TFs_all/Mouse_EmbryonicStemCell_None_POLR2A_GSM2299069_DCid70875.bed.gz	873	6	13.4965	1.77693e-05	0.999999	1.77693e-05	17.8352
TFs_all/Mouse_EmbryonicStemCell_None_NRF1_GSM2112888_DCid70124.bed.gz	9528	26	4.311	3.59099e-09	1	3.59099e-09	17.8018
TFs_all/Mouse_EmbryonicStemCell_J1_KLF4_GSM1234315_DCid47518.bed.gz	3091	10	8.27738	1.46826e-06	1	1.46826e-06	17.7864
TFs_all/Mouse_EmbryonicStemCell_OS25_POLR2A_GSM850468_DCid5597.bed.gz	20485	35	3.68303	4.03311e-10	1	4.03311e-10	17.6698
TFs_all/Mouse_EmbryonicStemCell_None_BAZ1A_GSM2111666_DCid82086.bed.gz	388	3	31.9921	0.00029958	0.999991	0.00029958	17.6162
TFs_all/Mouse_EmbryonicStemCell_KH2_POLR2A_GSM1893999_DCid70887.bed.gz	3637	14	6.27623	2.60777e-07	1	2.60777e-07	17.4462
TFs_all/Mouse_EmbryonicStemCell_V6.5_POLR2A_GSM318444_DCid2884.bed.gz	19195	34	3.69565	6.62099e-10	1	6.62099e-10	17.3102
TFs_all/Mouse_EmbryonicStemCell_OS25_POLR2A_GSM850467_DCid5596.bed.gz	31306	44	3.25796	1.02424e-10	1	1.02424e-10	17.022
TFs_all/Mouse_EmbryonicStemCell_None_TRIM28_GSM1555122_DCid53511.bed.gz	1667	7	10.8313	1.27742e-05	0.999999	1.27742e-05	16.8202
TFs_all/Mouse_EmbryonicStemCell_None_DNMT3A_GSM2824374_DCid83578.bed.gz	397	3	29.0308	0.000397033	0.999986	0.000397033	16.5281
TFs_all/Mouse_EmbryonicStemCell_None_CHD4_GSM1571962_DCid51959.bed.gz	15642	26	4.12957	8.36079e-09	1	8.36079e-09	16.527
TFs_all/Mouse_EmbryonicStemCell_ZhBTc4_SMARCA4_GSM2341303_DCid75229.bed.gz	801	5	15.0302	6.16901e-05	0.999996	6.16901e-05	16.4594
TFs_all/Mouse_EmbryonicStemCell_None_EZH2_GSM2282162_DCid70852.bed.gz	7077	23	4.3976	2.09775e-08	1	2.09775e-08	16.4062
TFs_all/Mouse_EmbryonicStemCell_mESC_RUVBL2_GSM2111719_DCid88083.bed.gz	430	3	28.6125	0.00041386	0.999986	0.00041386	16.3696
TFs_all/Mouse_EmbryonicStemCell_None_NEUROD1_GSM1586780_DCid58028.bed.gz	2391	8	9.11509	9.57404e-06	0.999999	9.57404e-06	16.0016
TFs_all/Mouse_EmbryonicStemCell_ZhBTc4_SOX2_GSM703190_DCid43849.bed.gz	1406	6	11.8332	3.65581e-05	0.999997	3.65581e-05	15.8169
TFs_all/Mouse_EmbryonicStemCell_None_NRF1_GSM2112887_DCid70125.bed.gz	9561	26	4.00564	1.53075e-08	1	1.53075e-08	15.6461
TFs_all/Mouse_EmbryonicStemCell_CMTi-1_POU5F1_GSM1047950_DCid38629.bed.gz	69672	66	2.68242	1.09846e-11	1	1.09846e-11	15.6008
TFs_all/Mouse_EmbryonicStemCell_46C_POLR2A_GSM1941474_DCid67540.bed.gz	6742	17	5.07819	2.35401e-07	1	2.35401e-07	15.5386
TFs_all/Mouse_EmbryonicStemCell_None_TRIM28_GSM1555121_DCid53510.bed.gz	1369	6	11.5239	4.22883e-05	0.999996	4.22883e-05	15.4244
TFs_all/Mouse_EmbryonicStemCell_None_SOX2_GSM2385231_DCid71762.bed.gz	741	4	17.8481	0.000207618	0.999988	0.000207618	15.3117
TFs_all/Mouse_EmbryonicStemCell_None_SOX2_GSM2341317_DCid75216.bed.gz	4945	14	5.66295	8.6094e-07	1	8.6094e-07	15.172
TFs_all/Mouse_EmbryonicStemCell_J1_ARID3A_GSM2412028_DCid82367.bed.gz	3460	9	7.73928	8.91926e-06	0.999999	8.91926e-06	14.9076
TFs_all/Mouse_EmbryonicStemCell_None_POLR2A_GSM1173375_DCid47345.bed.gz	2050	8	8.4846	1.59442e-05	0.999998	1.59442e-05	14.7992
TFs_all/Mouse_EmbryonicStemCell_ZhBTc4_SMARCA4_GSM2341307_DCid75225.bed.gz	281	3	24.7151	0.000633688	0.999975	0.000633688	14.7987
TFs_all/Mouse_EmbryonicStemCell_E14_EZH2_GSM1199183_DCid41898.bed.gz	10417	22	4.23926	7.97378e-08	1	7.97378e-08	14.7916
TFs_all/Mouse_EmbryonicStemCell_KH2_POLR2A_GSM1894001_DCid70885.bed.gz	8499	22	4.22021	8.62549e-08	1	8.62549e-08	14.6746
TFs_all/Mouse_EmbryonicStemCell_None_EZH2_GSM2393584_DCid73248.bed.gz	14069	31	3.54138	9.95455e-09	1	9.95455e-09	14.5981
TFs_all/Mouse_EmbryonicStemCell_None_POLR2A_GSM1173374_DCid47344.bed.gz	15346	27	3.77499	2.61451e-08	1	2.61451e-08	14.5319
TFs_all/Mouse_EmbryonicStemCell_KH2_POLR2A_GSM1894000_DCid70886.bed.gz	10304	25	3.90723	4.65009e-08	1	4.65009e-08	14.4168
TFs_all/Mouse_EmbryonicStemCell_None_POLR2A_GSM918749_DCid46422.bed.gz	20934	32	3.45117	1.02612e-08	1	1.02612e-08	14.2767
TFs_all/Mouse_EmbryonicStemCell_KH2_SOX17_GSM1059855_DCid33723.bed.gz	3403	9	7.45818	1.19148e-05	0.999998	1.19148e-05	14.2736
TFs_all/Mouse_EmbryonicStemCell_None_POLR2A_GSM1173376_DCid47346.bed.gz	1312	6	10.563	6.80447e-05	0.999994	6.80447e-05	14.1724
TFs_all/Mouse_EmbryonicStemCell_None_MBD3_GSM2264179_DCid73908.bed.gz	5966	14	5.33106	1.71714e-06	1	1.71714e-06	13.9196
TFs_all/Mouse_EmbryonicStemCell_None_POU5F1_GSM2438470_DCid76351.bed.gz	2989	9	7.30089	1.40815e-05	0.999998	1.40815e-05	13.914
TFs_all/Mouse_EmbryonicStemCell_46C_POLR2A_GSM2474111_DCid84434.bed.gz	23963	46	2.9241	1.10643e-09	1	1.10643e-09	13.8639
TFs_all/Mouse_EmbryonicStemCell_None_SOX2_GSM2341315_DCid75218.bed.gz	3276	10	6.68599	9.32401e-06	0.999999	9.32401e-06	13.789
TFs_all/Mouse_EmbryonicStemCell_None_POU5F1_GSM1436067_DCid53242.bed.gz	5220	12	5.80989	4.3709e-06	0.999999	4.3709e-06	13.605
TFs_all/Mouse_EmbryonicStemCell_None_POLR2A_GSM866201_DCid8537.bed.gz	13757	24	3.84704	1.1476e-07	1	1.1476e-07	13.49
TFs_all/Mouse_EmbryonicStemCell_J1_KLF4_GSM1234310_DCid47513.bed.gz	2697	8	7.8139	2.83623e-05	0.999996	2.83623e-05	13.4874
TFs_all/Mouse_EmbryonicStemCell_None_STAT3_GSM288353_DCid4584.bed.gz	2279	7	8.71712	4.98503e-05	0.999994	4.98503e-05	13.4398
TFs_all/Mouse_EmbryonicStemCell_None_HMGA1_GSM2680396_DCid84070.bed.gz	237	2	38.6954	0.00286913	0.999927	0.00286913	13.4081
TFs_all/Mouse_EmbryonicStemCell_None_POLR2A_GSM935895_DCid37689.bed.gz	15278	26	3.637	9.6986e-08	1	9.6986e-08	13.064
TFs_all/Mouse_EmbryonicStemCell_None_EZH2_GSM2282163_DCid70851.bed.gz	5195	17	4.50636	1.17956e-06	1	1.17956e-06	12.876
TFs_all/Mouse_EmbryonicStemCell_None_POLR2A_GSM935893_DCid37688.bed.gz	16583	28	3.44713	8.99721e-08	1	8.99721e-08	12.5797
TFs_all/Mouse_EmbryonicStemCell_None_TRIM28_GSM2339527_DCid74175.bed.gz	2313	7	8.12333	7.70578e-05	0.999991	7.70578e-05	12.4303
TFs_all/Mouse_EmbryonicStemCell_E14_KLF4_GSM288354_DCid415.bed.gz	546	3	19.3222	0.00127619	0.999935	0.00127619	12.3641
TFs_all/Mouse_EmbryonicStemCell_None_POLR2A_GSM1487073_DCid50480.bed.gz	16398	28	3.39503	1.21714e-07	1	1.21714e-07	12.1935
TFs_all/Mouse_EmbryonicStemCell_E14Tg2A_EZH2_GSM2756663_DCid84573.bed.gz	5831	18	4.21304	1.42067e-06	1	1.42067e-06	12.1328
TFs_all/Mouse_EmbryonicStemCell_None_POLR2A_GSM723019_DCid38304.bed.gz	16294	25	3.56039	2.53695e-07	1	2.53695e-07	12.0835
TFs_all/Mouse_EmbryonicStemCell_None_EZH2_GSM1466751_DCid68965.bed.gz	11746	23	3.67199	4.69666e-07	1	4.69666e-07	11.8753
TFs_all/Mouse_EmbryonicStemCell_46C_CHD4_GSM1941472_DCid67542.bed.gz	5505	13	5.01356	7.96983e-06	0.999998	7.96983e-06	11.8584
TFs_all/Mouse_EmbryonicStemCell_J1_EZH2_GSM1359833_DCid50194.bed.gz	3512	10	5.87745	2.75726e-05	0.999995	2.75726e-05	11.6504
TFs_all/Mouse_EmbryonicStemCell_E14_ZFX_GSM288352_DCid438.bed.gz	5932	12	5.20625	1.28445e-05	0.999998	1.28445e-05	11.6424
TFs_all/Mouse_EmbryonicStemCell_J1_TAL1_GSM1144547_DCid50079.bed.gz	9837	17	4.212	2.84191e-06	0.999999	2.84191e-06	11.506
TFs_all/Mouse_EmbryonicStemCell_46C_POLR2A_GSM1941473_DCid67541.bed.gz	4265	11	5.45437	2.0378e-05	0.999996	2.0378e-05	11.4804
TFs_all/Mouse_EmbryonicStemCell_None_EZH2_GSM1466753_DCid68964.bed.gz	15581	24	3.51585	5.53816e-07	1	5.53816e-07	11.3487
TFs_all/Mouse_EmbryonicStemCell_E14_ZFP57_GSM2051875_DCid68935.bed.gz	318	2	29.6578	0.00480321	0.99984	0.00480321	11.3381
TFs_all/Mouse_EmbryonicStemCell_None_RYBP_GSM2192982_DCid71187.bed.gz	3219	10	5.72048	3.45375e-05	0.999994	3.45375e-05	11.2263
TFs_all/Mouse_EmbryonicStemCell_E14_NR5A2_GSM470523_DCid421.bed.gz	2691	7	7.35584	0.000141082	0.999981	0.000141082	11.0852
TFs_all/Mouse_EmbryonicStemCell_ZhBTc4_SOX2_GSM703187_DCid43846.bed.gz	2595	7	7.29124	0.000148852	0.99998	0.000148852	10.9695
TFs_all/Mouse_EmbryonicStemCell_None_EZH2_GSM1341948_DCid48370.bed.gz	6056	16	4.23372	5.38474e-06	0.999999	5.38474e-06	10.9693
TFs_all/Mouse_EmbryonicStemCell_R1_NEUROD1_GSM1586779_DCid58027.bed.gz	1516	5	9.69584	0.000458186	0.999954	0.000458186	10.943
TFs_all/Mouse_EmbryonicStemCell_None_HEY1_GSM1486064_DCid59427.bed.gz	4780	10	5.60553	4.07151e-05	0.999993	4.07151e-05	10.9179
TFs_all/Mouse_EmbryonicStemCell_None_BAZ1B_GSM2111735_DCid86968.bed.gz	334	2	27.7518	0.00545962	0.999806	0.00545962	10.8492
TFs_all/Mouse_EmbryonicStemCell_R1_YY1_GSM2052279_DCid71995.bed.gz	679	3	15.9976	0.00217568	0.999866	0.00217568	10.649
TFs_all/Mouse_EmbryonicStemCell_2TS22C_SOX2_GSM1704274_DCid77444.bed.gz	810	3	15.9443	0.00219492	0.999864	0.00219492	10.6209
TFs_all/Mouse_EmbryonicStemCell_E14Tg2A_EZH2_GSM2756662_DCid85816.bed.gz	5835	17	4.02077	5.20243e-06	0.999999	5.20243e-06	10.6071
TFs_all/Mouse_EmbryonicStemCell_KH2_SOX17_GSM1059856_DCid33732.bed.gz	3596	8	6.21669	0.000135939	0.999979	0.000135939	10.1931
TFs_all/Mouse_EmbryonicStemCell_LF2_EZH2_GSM480161_DCid2161.bed.gz	6258	13	4.51271	2.35211e-05	0.999995	2.35211e-05	10.0624
TFs_all/Mouse_EmbryonicStemCell_ZhBTc4_SMARCA4_GSM2341305_DCid75227.bed.gz	930	4	10.9812	0.00125881	0.999887	0.00125881	10.0253
TFs_all/Mouse_EmbryonicStemCell_None_MBD3_GSM1499119_DCid51367.bed.gz	5679	11	4.96425	4.70499e-05	0.999991	4.70499e-05	10.0032
TFs_all/Mouse_EmbryonicStemCell_ZhBTc4_SOX2_GSM703189_DCid43848.bed.gz	1617	5	8.73673	0.000729085	0.999918	0.000729085	9.81039
TFs_all/Mouse_EmbryonicStemCell_None_POLR2A_GSM1059013_DCid41333.bed.gz	16384	24	3.22226	2.41848e-06	0.999999	2.41848e-06	9.481
TFs_all/Mouse_EmbryonicStemCell_None_EZH2_GSM2779245_DCid83490.bed.gz	84	1	65.6097	0.0300317	0.99955	0.0300317	9.18909
TFs_all/Mouse_EmbryonicStemCell_None_POLR2A_GSM866203_DCid8539.bed.gz	19552	27	3.01516	1.86944e-06	0.999999	1.86944e-06	9.12077
TFs_all/Mouse_EmbryonicStemCell_ZhBTc4_SMARCA4_GSM2341306_DCid75226.bed.gz	227	2	21.5516	0.00887802	0.999595	0.00887802	9.08839
TFs_all/Mouse_EmbryonicStemCell_ZhBTc4_SOX2_GSM703188_DCid43847.bed.gz	1250	4	9.65533	0.00200205	0.999797	0.00200205	8.82775
TFs_all/Mouse_EmbryonicStemCell_None_POLR2A_GSM2629651_DCid83869.bed.gz	17163	28	2.92412	2.12089e-06	0.999999	2.12089e-06	8.78255
TFs_all/Mouse_EmbryonicStemCell_V6.5_POLR2A_GSM515673_DCid2875.bed.gz	19630	27	2.93535	3.02833e-06	0.999999	3.02833e-06	8.57364
TFs_all/Mouse_EmbryonicStemCell_2TS22C_SOX2_GSM1704278_DCid77441.bed.gz	3837	7	5.98944	0.000479175	0.999922	0.000479175	8.57236
TFs_all/Mouse_EmbryonicStemCell_None_POLR2A_GSM1903988_DCid57220.bed.gz	37605	39	2.57814	6.05175e-07	1	4.61921e-07	8.49602
TFs_all/Mouse_EmbryonicStemCell_None_PKNOX1_GSM1545025_DCid52659.bed.gz	3418	8	5.37476	0.000357073	0.999935	0.000357073	8.3637
TFs_all/Mouse_EmbryonicStemCell_None_POU5F1_GSM1693785_DCid67365.bed.gz	3188	7	5.8597	0.000544915	0.999909	0.000544915	8.32506
TFs_all/Mouse_EmbryonicStemCell_None_T_GSM1511107_DCid54580.bed.gz	12656	17	3.52579	2.67966e-05	0.999993	2.67966e-05	8.31151
TFs_all/Mouse_EmbryonicStemCell_None_SIN3A_GSM611196_DCid87.bed.gz	16524	22	3.13375	9.92078e-06	0.999997	9.92078e-06	8.24515
TFs_all/Mouse_EmbryonicStemCell_None_NR4A1_GSM1603273_DCid52800.bed.gz	64520	56	2.26515	1.26585e-07	1	1.04334e-07	8.13646
TFs_all/Mouse_EmbryonicStemCell_KH2_POLR2A_GSM1893995_DCid70891.bed.gz	6047	12	4.10397	0.000121041	0.999971	0.000121041	7.97915
TFs_all/Mouse_EmbryonicStemCell_None_TRIM28_GSM1555125_DCid53514.bed.gz	1267	4	8.6337	0.00298368	0.999662	0.00298368	7.85347
TFs_all/Mouse_EmbryonicStemCell_None_OLIG2_GSM1511109_DCid54582.bed.gz	25871	30	2.70451	4.10914e-06	0.999999	4.10914e-06	7.73125
TFs_all/Mouse_EmbryonicStemCell_V6.5_SMARCA4_GSM896923_DCid33719.bed.gz	3768	7	5.44683	0.000830858	0.999851	0.000830858	7.53304
TFs_all/Mouse_EmbryonicStemCell_None_NRF1_GSM2112885_DCid70127.bed.gz	3749	9	4.6329	0.000417948	0.999912	0.000417948	7.47379
TFs_all/Mouse_EmbryonicStemCell_None_GATA6_GSM1697713_DCid54228.bed.gz	5662	10	4.35667	0.000305534	0.999931	0.000305534	7.46301
TFs_all/Mouse_EmbryonicStemCell_None_SOX2_GSM2454137_DCid83664.bed.gz	341	2	16.4543	0.0147839	0.999118	0.0147839	7.39477
TFs_all/Mouse_EmbryonicStemCell_V6.5_POLR2A_GSM937543_DCid34075.bed.gz	19406	26	2.79712	1.05637e-05	0.999996	1.05637e-05	7.38438
TFs_all/Mouse_EmbryonicStemCell_None_T_GSM2471004_DCid83775.bed.gz	2515	6	5.93894	0.0013861	0.999772	0.0013861	7.34617
TFs_all/Mouse_EmbryonicStemCell_EKOiE_ESRRB_GSM1941843_DCid76697.bed.gz	577	2	16.2818	0.0150658	0.999091	0.0150658	7.33392
TFs_all/Mouse_EmbryonicStemCell_J1_DNMT3A_GSM1385041_DCid53158.bed.gz	94	1	43.2044	0.0452459	0.998972	0.0452459	7.30438
TFs_all/Mouse_EmbryonicStemCell_None_POU3F1_GSM1708673_DCid58498.bed.gz	10164	13	3.73181	0.000153059	0.99996	0.000153059	7.24829
TFs_all/Mouse_EmbryonicStemCell_V6.5_POLR2A_GSM515672_DCid2876.bed.gz	16441	22	2.95063	2.42475e-05	0.999992	2.42475e-05	7.20463
TFs_all/Mouse_EmbryonicStemCell_None_HMGA2_GSM2680414_DCid88178.bed.gz	12999	17	3.27802	6.45373e-05	0.999981	6.45373e-05	7.17706
TFs_all/Mouse_EmbryonicStemCell_None_EZH2_GSM2282160_DCid70854.bed.gz	5788	14	3.57781	0.000127855	0.999965	0.000127855	7.16005
TFs_all/Mouse_EmbryonicStemCell_None_PHF5A_GSM2299083_DCid70861.bed.gz	584	2	15.6662	0.0161953	0.998985	0.0161953	7.10797
TFs_all/Mouse_EmbryonicStemCell_None_POLR2A_GSM747548_DCid5946.bed.gz	19918	24	2.82388	2.02448e-05	0.999993	2.02448e-05	7.02963
TFs_all/Mouse_EmbryonicStemCell_None_TRIM28_GSM1555124_DCid53513.bed.gz	887	3	10.0604	0.00783518	0.999238	0.00783518	7.01412
TFs_all/Mouse_EmbryonicStemCell_TNGA_POLR2A_GSM758174_DCid9084.bed.gz	9332	14	3.53763	0.000142928	0.999961	0.000142928	7.00839
TFs_all/Mouse_EmbryonicStemCell_None_RYBP_GSM2192980_DCid71189.bed.gz	7182	15	3.42504	0.000114282	0.999967	0.000114282	7.00151
TFs_all/Mouse_EmbryonicStemCell_None_POU5F1_GSM2438471_DCid76350.bed.gz	4920	8	4.75594	0.000784271	0.999839	0.000784271	6.98661
TFs_all/Mouse_EmbryonicStemCell_E14Tg2A_TCF3_GSM1782923_DCid72460.bed.gz	2067	5	6.45857	0.00270496	0.999591	0.00270496	6.91061
TFs_all/Mouse_EmbryonicStemCell_J1_TAL1_GSM1359841_DCid50202.bed.gz	1549	4	7.65616	0.00454973	0.99942	0.00454973	6.87761
TFs_all/Mouse_EmbryonicStemCell_None_SMARCA4_GSM1561592_DCid51897.bed.gz	3144	6	5.59532	0.00186361	0.999675	0.00186361	6.78104
TFs_all/Mouse_EmbryonicStemCell_None_EZH2_GSM1341949_DCid48371.bed.gz	4598	10	4.09424	0.000492689	0.999883	0.000492689	6.72597
TFs_all/Mouse_EmbryonicStemCell_R1_EP300_GSM558675_DCid2632.bed.gz	3770	7	4.98767	0.00137049	0.999732	0.00137049	6.63777
TFs_all/Mouse_EmbryonicStemCell_None_RUNX1_GSM1574787_DCid55144.bed.gz	41957	46	2.24726	2.80786e-06	0.999999	1.73673e-06	6.48521
TFs_all/Mouse_EmbryonicStemCell_None_SAP18_GSM2111721_DCid83928.bed.gz	2151	5	6.09934	0.00344333	0.99945	0.00344333	6.42517
TFs_all/Mouse_EmbryonicStemCell_None_HDAC3_GSM2769401_DCid84636.bed.gz	156	1	33.9991	0.0571431	0.998347	0.0571431	6.32386
TFs_all/Mouse_EmbryonicStemCell_V6.5_POLR2A_GSM515662_DCid2883.bed.gz	15563	20	2.87999	8.02807e-05	0.999973	8.02807e-05	6.24981
TFs_all/Mouse_EmbryonicStemCell_None_SOX2_GSM1050301_DCid34548.bed.gz	7851	11	3.72808	0.000532133	0.999861	0.000532133	6.21543
TFs_all/Mouse_EmbryonicStemCell_KH2_POLR2A_GSM1893994_DCid70892.bed.gz	2742	6	5.22729	0.00260461	0.999515	0.00260461	6.1662
TFs_all/Mouse_EmbryonicStemCell_E14_POU5F1_GSM1562331_DCid53550.bed.gz	1718	4	6.94111	0.00638709	0.999104	0.00638709	6.13454
TFs_all/Mouse_EmbryonicStemCell_None_ZFP57_GSM1335223_DCid53133.bed.gz	121684	90	1.87185	1.71808e-07	1	1.09436e-07	6.11868
TFs_all/Mouse_EmbryonicStemCell_None_MYC_GSM1059031_DCid41351.bed.gz	1085	3	8.70038	0.0115668	0.998704	0.0115668	6.04487
TFs_all/Mouse_EmbryonicStemCell_None_MTF2_GSM2577653_DCid83339.bed.gz	201	1	31.2134	0.0620831	0.998042	0.0620831	5.99179
TFs_all/Mouse_EmbryonicStemCell_None_MTF2_GSM2577654_DCid83334.bed.gz	199	1	31.2063	0.0620966	0.998041	0.0620966	5.99093
TFs_all/Mouse_EmbryonicStemCell_None_PHF5A_GSM2299082_DCid70862.bed.gz	735	2	12.6815	0.0239883	0.998149	0.0239883	5.93673
TFs_all/Mouse_EmbryonicStemCell_None_KLF4_GSM2438467_DCid76354.bed.gz	2422	5	5.71187	0.00452637	0.99923	0.00452637	5.89336
TFs_all/Mouse_EmbryonicStemCell_None_PHF5A_GSM2111708_DCid84227.bed.gz	203	1	30.1479	0.064205	0.997904	0.064205	5.85959
TFs_all/Mouse_EmbryonicStemCell_V6.5_HDAC2_GSM687280_DCid8273.bed.gz	10469	13	3.32493	0.000451707	0.999868	0.000451707	5.79822
TFs_all/Mouse_EmbryonicStemCell_None_POLR2A_GSM1059015_DCid41335.bed.gz	16825	21	2.73554	0.000105992	0.999962	0.000105992	5.77062
TFs_all/Mouse_EmbryonicStemCell_R1_YY1_GSM2262432_DCid71990.bed.gz	561	2	12.1337	0.026028	0.997904	0.026028	5.70591
TFs_all/Mouse_EmbryonicStemCell_V6.5_HDAC1_GSM687277_DCid8270.bed.gz	2801	5	5.52823	0.00517892	0.99909	0.00517892	5.63855
TFs_all/Mouse_EmbryonicStemCell_None_POLR2A_GSM2190191_DCid72448.bed.gz	8083	11	3.53616	0.000813553	0.999776	0.000813553	5.62985
TFs_all/Mouse_EmbryonicStemCell_E14_NFYC_GSM1370113_DCid48620.bed.gz	3941	7	4.42346	0.00266558	0.999415	0.00266558	5.52212
TFs_all/Mouse_EmbryonicStemCell_None_T_GSM1821963_DCid55872.bed.gz	6999	10	3.6582	0.00114052	0.999697	0.00114052	5.50656
TFs_all/Mouse_EmbryonicStemCell_None_POLR2A_GSM1410344_DCid57732.bed.gz	5123	8	4.09688	0.00198494	0.99953	0.00198494	5.4978
TFs_all/Mouse_EmbryonicStemCell_None_HMGA1_GSM2680393_DCid84073.bed.gz	226	1	27.1976	0.0709171	0.997436	0.0709171	5.47664
TFs_all/Mouse_EmbryonicStemCell_None_LMO2_GSM1692846_DCid67959.bed.gz	2002	4	6.30942	0.0088399	0.998639	0.0088399	5.45733
TFs_all/Mouse_EmbryonicStemCell_None_SOX2_GSM2341320_DCid75213.bed.gz	2157	5	5.38275	0.00578191	0.998958	0.00578191	5.43446
TFs_all/Mouse_EmbryonicStemCell_None_HDAC3_GSM2769399_DCid83922.bed.gz	206	1	26.448	0.0728504	0.997294	0.0728504	5.37511
TFs_all/Mouse_EmbryonicStemCell_None_ELK4_GSM1692866_DCid67945.bed.gz	1323	3	7.65566	0.0162086	0.997942	0.0162086	5.25713
TFs_all/Mouse_EmbryonicStemCell_None_EZH2_GSM2080678_DCid69685.bed.gz	244	1	25.5883	0.0752053	0.997111	0.0752053	5.25625
TFs_all/Mouse_EmbryonicStemCell_J1_TAL1_GSM1144548_DCid50080.bed.gz	5228	8	3.92302	0.00258077	0.999362	0.00258077	5.10394
TFs_all/Mouse_EmbryonicStemCell_None_POU5F1_GSM1693786_DCid67364.bed.gz	8574	13	3.12625	0.000789631	0.999754	0.000789631	5.10198
TFs_all/Mouse_EmbryonicStemCell_None_SOX2_GSM1050295_DCid34528.bed.gz	2889	5	5.12271	0.00706893	0.998663	0.00706893	5.06888
TFs_all/Mouse_EmbryonicStemCell_None_MYC_GSM2417145_DCid73600.bed.gz	7142	11	3.34474	0.00126154	0.999634	0.00126154	5.04992
TFs_all/Mouse_EmbryonicStemCell_None_TRIM28_GSM1555123_DCid53512.bed.gz	1182	3	7.3751	0.017871	0.997648	0.017871	5.03846
TFs_all/Mouse_EmbryonicStemCell_V6.5_ZFP281_GSM2286867_DCid73007.bed.gz	3779	7	4.13846	0.00382123	0.999106	0.00382123	4.95429
TFs_all/Mouse_EmbryonicStemCell_None_SSRP1_GSM2111731_DCid81177.bed.gz	269	1	23.2103	0.0825833	0.996506	0.0825833	4.91373
TFs_all/Mouse_EmbryonicStemCell_None_ZFP57_GSM2051871_DCid68938.bed.gz	275	1	23.192	0.0826459	0.996501	0.0826459	4.911
TFs_all/Mouse_EmbryonicStemCell_None_POU5F1_GSM2341312_DCid75221.bed.gz	2188	5	4.9735	0.00796986	0.998449	0.00796986	4.85659
TFs_all/Mouse_EmbryonicStemCell_None_EP300_GSM2575692_DCid81723.bed.gz	1091	3	7.11218	0.0196397	0.997323	0.0196397	4.83093
TFs_all/Mouse_EmbryonicStemCell_None_POU5F1_GSM1693784_DCid67366.bed.gz	8783	13	3.04422	0.000999907	0.999681	0.000999907	4.81828
TFs_all/Mouse_EmbryonicStemCell_None_CBX2_GSM2080677_DCid69686.bed.gz	282	1	22.219	0.0861044	0.996197	0.0861044	4.7644
TFs_all/Mouse_EmbryonicStemCell_None_POU5F1_GSM2341313_DCid75220.bed.gz	2904	6	4.37145	0.00611599	0.998647	0.00611599	4.71065
TFs_all/Mouse_EmbryonicStemCell_None_ZFP57_GSM773066_DCid5989.bed.gz	737	2	9.84823	0.038045	0.996242	0.038045	4.68482
TFs_all/Mouse_EmbryonicStemCell_None_RYBP_GSM2192981_DCid71188.bed.gz	4571	9	3.52923	0.00266851	0.999268	0.00266851	4.68252
TFs_all/Mouse_EmbryonicStemCell_None_MTF2_GSM2596858_DCid82556.bed.gz	9046	12	3.06822	0.00150635	0.999524	0.00150635	4.56443
TFs_all/Mouse_EmbryonicStemCell_None_MECP2_GSM972995_DCid35260.bed.gz	263	1	20.1408	0.0945532	0.995401	0.0945532	4.43742
TFs_all/Mouse_EmbryonicStemCell_None_DAXX_GSM1429922_DCid53213.bed.gz	2135	4	5.3834	0.0149993	0.997309	0.0149993	4.42944
TFs_all/Mouse_EmbryonicStemCell_None_MTF2_GSM2596859_DCid82557.bed.gz	272	1	18.8331	0.100775	0.994763	0.100775	4.22099
TFs_all/Mouse_EmbryonicStemCell_None_POLR2A_GSM2299071_DCid70873.bed.gz	323	1	18.7227	0.101341	0.9947	0.101341	4.20226
TFs_all/Mouse_EmbryonicStemCell_J1_ARID3A_GSM1370510_DCid48644.bed.gz	1808	3	6.25637	0.0272611	0.995792	0.0272611	4.1385
TFs_all/Mouse_EmbryonicStemCell_KH2_POLR2A_GSM1893993_DCid70893.bed.gz	2796	5	4.46197	0.012256	0.997353	0.012256	4.12474
TFs_all/Mouse_EmbryonicStemCell_None_POU5F1_GSM2257273_DCid76202.bed.gz	8306	11	3.02851	0.00269106	0.999141	0.00269106	4.10854
TFs_all/Mouse_EmbryonicStemCell_J1_EZH2_GSM1359834_DCid50195.bed.gz	2016	4	5.08368	0.0180798	0.996572	0.0180798	4.0884
TFs_all/Mouse_EmbryonicStemCell_None_FOXD3_GSM1410385_DCid57773.bed.gz	257	1	18.0401	0.104962	0.994312	0.104962	4.08536
TFs_all/Mouse_EmbryonicStemCell_None_TRIM28_GSM1032198_DCid34587.bed.gz	284	1	17.6483	0.107164	0.994064	0.107164	4.01701
TFs_all/Mouse_EmbryonicStemCell_None_SMARCA4_GSM1104449_DCid50944.bed.gz	3518	5	4.32174	0.0138759	0.99691	0.0138759	3.92283
TFs_all/Mouse_EmbryonicStemCell_None_TBP_GSM774944_DCid4621.bed.gz	1687	3	5.88892	0.031758	0.994804	0.031758	3.83226
TFs_all/Mouse_EmbryonicStemCell_None_SMARCA5_GSM2111726_DCid83927.bed.gz	376	1	16.3891	0.11491	0.99315	0.11491	3.79114
TFs_all/Mouse_EmbryonicStemCell_None_TAL1_GSM1692848_DCid67957.bed.gz	3339	5	4.2222	0.0151864	0.996542	0.0151864	3.77893
TFs_all/Mouse_EmbryonicStemCell_None_DNMT3A_GSM1545753_DCid51862.bed.gz	265	1	16.0336	0.117294	0.992864	0.117294	3.72571
TFs_all/Mouse_EmbryonicStemCell_E14_EZH2_GSM1014543_DCid38091.bed.gz	353	1	15.82	0.118787	0.992671	0.118787	3.68582
TFs_all/Mouse_EmbryonicStemCell_KH2_POLR2A_GSM1893998_DCid70888.bed.gz	31531	28	2.15179	0.000510712	0.999828	0.000379585	3.63923
TFs_all/Mouse_EmbryonicStemCell_mESC_RUVBL1_GSM2111716_DCid88089.bed.gz	431	1	15.46	0.121381	0.992336	0.121381	3.61803
TFs_all/Mouse_EmbryonicStemCell_None_POLR2A_GSM2652715_DCid81950.bed.gz	13090	17	2.51373	0.00199057	0.999516	0.00125356	3.5919
TFs_all/Mouse_EmbryonicStemCell_None_BAZ1A_GSM2111665_DCid82085.bed.gz	435	1	15.3035	0.122543	0.992185	0.122543	3.58831
TFs_all/Mouse_EmbryonicStemCell_None_ELL2_GSM749809_DCid3229.bed.gz	1748	3	5.57207	0.036454	0.993711	0.036454	3.5643
TFs_all/Mouse_EmbryonicStemCell_E14_POLR2A_GSM1276711_DCid43417.bed.gz	16777	19	2.36821	0.0014494	0.999489	0.00124819	3.53091
TFs_all/Mouse_EmbryonicStemCell_None_FLI1_GSM1692845_DCid67960.bed.gz	11119	11	2.81979	0.0045447	0.998447	0.0045447	3.50341
TFs_all/Mouse_EmbryonicStemCell_CMTi-1_RARA_GSM1047953_DCid38627.bed.gz	9163	10	2.90238	0.00577396	0.998085	0.00577396	3.44114
TFs_all/Mouse_EmbryonicStemCell_None_SMARCA5_GSM2111725_DCid83924.bed.gz	459	1	14.4945	0.128922	0.991329	0.128922	3.43186
TFs_all/Mouse_EmbryonicStemCell_KH2_SOX17_GSM1059857_DCid33753.bed.gz	1853	3	5.35275	0.0402538	0.992783	0.0402538	3.37676
TFs_all/Mouse_EmbryonicStemCell_E14_EZH2_GSM590133_DCid9082.bed.gz	3558	5	3.94021	0.0197722	0.995191	0.0197722	3.37087
TFs_all/Mouse_EmbryonicStemCell_mESC_BAZ1B_GSM2111734_DCid87800.bed.gz	467	1	14.1295	0.132021	0.990897	0.132021	3.35971
TFs_all/Mouse_EmbryonicStemCell_V6.5_RCOR1_GSM845235_DCid8305.bed.gz	1902	3	5.33263	0.0406275	0.99269	0.0406275	3.35949
TFs_all/Mouse_EmbryonicStemCell_E14Tg2A_CBX2_GSM1657389_DCid56517.bed.gz	13298	16	2.47847	0.00303059	0.999208	0.00202862	3.29782
TFs_all/Mouse_EmbryonicStemCell_None_HOXB4_GSM840466_DCid8567.bed.gz	2881	4	4.36181	0.0294115	0.993544	0.0294115	3.25429
TFs_all/Mouse_EmbryonicStemCell_J1_HDAC1_GSM1370514_DCid48648.bed.gz	2745	4	4.3164	0.0303875	0.993263	0.0303875	3.20125
TFs_all/Mouse_EmbryonicStemCell_2TS22C_SOX2_GSM1704275_DCid77443.bed.gz	476	1	13.3176	0.139481	0.989811	0.139481	3.19546
TFs_all/Mouse_EmbryonicStemCell_None_CEBPB_GSM1692844_DCid67961.bed.gz	489	1	13.1735	0.140894	0.989597	0.140894	3.16575
TFs_all/Mouse_EmbryonicStemCell_None_KLF4_GSM2438466_DCid76355.bed.gz	1805	3	5.09917	0.0453321	0.991487	0.0453321	3.1578
TFs_all/Mouse_EmbryonicStemCell_mESC_RUVBL2_GSM2111718_DCid88082.bed.gz	508	1	13.1343	0.141284	0.989537	0.141284	3.15763
TFs_all/Mouse_EmbryonicStemCell_MPI-II_RYBP_GSM2038451_DCid73498.bed.gz	5330	8	3.05095	0.0109657	0.996554	0.0109657	3.15409
TFs_all/Mouse_EmbryonicStemCell_None_ZFP57_GSM1931786_DCid59157.bed.gz	1005	2	6.80374	0.0729624	0.989693	0.0729624	3.14504
TFs_all/Mouse_EmbryonicStemCell_None_SOX2_GSM2341318_DCid75215.bed.gz	2098	4	4.23703	0.0321986	0.992736	0.0321986	3.10825
TFs_all/Mouse_EmbryonicStemCell_None_MYC_GSM2059181_DCid68413.bed.gz	488	1	12.7906	0.144789	0.988998	0.144789	3.08598
TFs_all/Mouse_EmbryonicStemCell_None_YY1_GSM866993_DCid37955.bed.gz	314	1	12.7001	0.14573	0.988863	0.14573	3.06708
TFs_all/Mouse_EmbryonicStemCell_E14_POU5F1_GSM1562332_DCid53551.bed.gz	1089	2	6.64153	0.0760389	0.989006	0.0760389	3.05647
TFs_all/Mouse_EmbryonicStemCell_None_RUNX1_GSM1574785_DCid55142.bed.gz	5614	6	3.40328	0.0188186	0.994712	0.0188186	3.04868
TFs_all/Mouse_EmbryonicStemCell_None_MYC_GSM1124787_DCid34110.bed.gz	370	1	12.2666	0.150476	0.988099	0.150476	2.97483
TFs_all/Mouse_EmbryonicStemCell_None_POLR2A_GSM535983_DCid40283.bed.gz	19746	21	2.17638	0.0022875	0.999169	0.00186732	2.96261
TFs_all/Mouse_EmbryonicStemCell_E14_NCOA3_GSM915092_DCid35211.bed.gz	384	1	12.1521	0.151781	0.987885	0.151781	2.95018
TFs_all/Mouse_EmbryonicStemCell_E14_NFYB_GSM1370112_DCid48619.bed.gz	3565	5	3.56427	0.0287102	0.99232	0.0287102	2.82735
TFs_all/Mouse_EmbryonicStemCell_None_POU5F1_GSM1842789_DCid68955.bed.gz	1112	2	6.21352	0.0851574	0.986877	0.0851574	2.8193
TFs_all/Mouse_EmbryonicStemCell_None_RXRA_GSM1603272_DCid52799.bed.gz	40749	30	1.96603	0.00138473	0.999525	0.000960846	2.78798
TFs_all/Mouse_EmbryonicStemCell_None_SOX2_GSM1436070_DCid53245.bed.gz	3005	4	3.90981	0.0411566	0.989978	0.0411566	2.72554
TFs_all/Mouse_EmbryonicStemCell_None_TBX3_GSM476146_DCid4623.bed.gz	436	1	11.1295	0.164515	0.985695	0.164515	2.72472
TFs_all/Mouse_EmbryonicStemCell_V6.5_POLR2A_GSM1487059_DCid50466.bed.gz	14074	16	2.27299	0.00513425	0.998052	0.00459668	2.71214
TFs_all/Mouse_EmbryonicStemCell_None_POLR2A_GSM2299070_DCid70874.bed.gz	513	1	10.9135	0.167486	0.985152	0.167486	2.67575
TFs_all/Mouse_EmbryonicStemCell_CJ7_EZH2_GSM2805186_DCid83210.bed.gz	1348	3	4.54083	0.0599111	0.987441	0.0599111	2.66865
TFs_all/Mouse_EmbryonicStemCell_TNGA_EZH2_GSM590131_DCid9080.bed.gz	4599	6	3.14164	0.0264294	0.991992	0.0264294	2.60595
TFs_all/Mouse_EmbryonicStemCell_None_POLR2A_GSM2319523_DCid75579.bed.gz	14017	18	2.19171	0.00534089	0.998341	0.00376868	2.57246
TFs_all/Mouse_EmbryonicStemCell_TC1_ZFP57_GSM1572285_DCid59453.bed.gz	1245	2	5.73998	0.0972743	0.983831	0.0972743	2.5513
TFs_all/Mouse_EmbryonicStemCell_V6.5_REST_GSM656525_DCid2886.bed.gz	2285	3	4.34017	0.0666137	0.985422	0.0666137	2.4914
TFs_all/Mouse_EmbryonicStemCell_None_SMARCA4_GSM2521516_DCid75204.bed.gz	1128	2	5.57255	0.102182	0.982532	0.102182	2.4551
TFs_all/Mouse_EmbryonicStemCell_None_DAXX_GSM1429921_DCid53212.bed.gz	2168	3	4.2406	0.0703241	0.98427	0.0703241	2.40294
TFs_all/Mouse_EmbryonicStemCell_None_CBX3_GSM1081158_DCid38069.bed.gz	1234	2	5.35541	0.109106	0.98063	0.109106	2.32936
TFs_all/Mouse_EmbryonicStemCell_E14Tg2A_RYBP_GSM1657391_DCid56519.bed.gz	6134	7	2.77555	0.028108	0.990384	0.028108	2.28452
TFs_all/Mouse_EmbryonicStemCell_None_POLR2A_GSM1173377_DCid47347.bed.gz	466	1	9.1977	0.195461	0.979565	0.195461	2.26951
TFs_all/Mouse_EmbryonicStemCell_V6.5_CDK7_GSM1463942_DCid49496.bed.gz	10758	11	2.44739	0.0194301	0.995241	0.0121775	2.21
TFs_all/Mouse_EmbryonicStemCell_None_FOXD3_GSM1410360_DCid57748.bed.gz	2392	3	4.00255	0.0803523	0.981022	0.0803523	2.19101
TFs_all/Mouse_EmbryonicStemCell_None_MBD2_GSM972987_DCid35248.bed.gz	601	1	8.72085	0.204979	0.977433	0.204979	2.15054
TFs_all/Mouse_EmbryonicStemCell_2TS22C_SOX2_GSM1704280_DCid77439.bed.gz	3078	3	3.94293	0.0831462	0.980082	0.0831462	2.13792
TFs_all/Mouse_EmbryonicStemCell_R1_SMARCA4_GSM2808665_DCid82771.bed.gz	16306	20	2.00442	0.00757852	0.997204	0.00582304	2.12717
TFs_all/Mouse_EmbryonicStemCell_None_TAL1_GSM2665580_DCid87463.bed.gz	1384	2	4.98078	0.122805	0.976649	0.122805	2.10971
TFs_all/Mouse_EmbryonicStemCell_None_T_GSM1327413_DCid44573.bed.gz	1516	2	4.96891	0.123277	0.976504	0.123277	2.10272
TFs_all/Mouse_EmbryonicStemCell_3.2N_MEN1_GSM928128_DCid8980.bed.gz	21819	23	1.93473	0.00620046	0.997683	0.00464929	2.10191
TFs_all/Mouse_EmbryonicStemCell_V6.5_GABPA_GSM1861943_DCid56061.bed.gz	4617	5	3.01452	0.0519949	0.983724	0.0519949	2.0441
TFs_all/Mouse_EmbryonicStemCell_HBG3_RARA_GSM482750_DCid1108.bed.gz	1518	2	4.79966	0.130358	0.974331	0.130358	2.00239
TFs_all/Mouse_EmbryonicStemCell_2TS22C_SOX2_GSM1704272_DCid77446.bed.gz	788	1	8.05033	0.22003	0.973834	0.22003	1.9785
TFs_all/Mouse_EmbryonicStemCell_None_MEN1_GSM1903991_DCid57223.bed.gz	615	1	7.93177	0.222912	0.973123	0.222912	1.94754
TFs_all/Mouse_EmbryonicStemCell_E14_SP1_GSM1267913_DCid47755.bed.gz	24394	21	1.94645	0.0101133	0.996819	0.00643423	1.91699
TFs_all/Mouse_EmbryonicStemCell_OS25_POLR2A_GSM850475_DCid5604.bed.gz	16859	15	2.08974	0.0163087	0.994339	0.0123672	1.90077
TFs_all/Mouse_EmbryonicStemCell_None_EZH2_GSM1059026_DCid41346.bed.gz	612	1	7.57717	0.232028	0.970775	0.232028	1.85368
TFs_all/Mouse_EmbryonicStemCell_None_EZH2_GSM905445_DCid39328.bed.gz	1367	3	3.61996	0.100815	0.973855	0.100815	1.84943
TFs_all/Mouse_EmbryonicStemCell_None_MYOD1_GSM590104_DCid4406.bed.gz	2740	3	3.61963	0.100799	0.973846	0.100799	1.84943
TFs_all/Mouse_EmbryonicStemCell_None_ELL2_GSM749814_DCid3228.bed.gz	603	1	7.44484	0.235621	0.96982	0.235621	1.81822
TFs_all/Mouse_EmbryonicStemCell_None_DNMT1_GSM2059182_DCid68412.bed.gz	878	1	7.2351	0.241565	0.968187	0.241565	1.76145
TFs_all/Mouse_EmbryonicStemCell_J1_POU5F1_GSM1234309_DCid47512.bed.gz	2598	3	3.46745	0.110808	0.97008	0.110808	1.71392
TFs_all/Mouse_EmbryonicStemCell_E14_POLR2A_GSM1873394_DCid74267.bed.gz	11301	11	2.16576	0.0305425	0.988299	0.0267162	1.68913
TFs_all/Mouse_EmbryonicStemCell_None_MTF2_GSM2596861_DCid87000.bed.gz	690	1	6.9192	0.251067	0.965514	0.251067	1.67495
TFs_all/Mouse_EmbryonicStemCell_KH2_POLR2A_GSM1893997_DCid70889.bed.gz	6299	6	2.54081	0.06153	0.977281	0.06153	1.62903
TFs_all/Mouse_EmbryonicStemCell_None_DNMT3A_GSM1382257_DCid51117.bed.gz	5568	5	2.71362	0.0739528	0.974482	0.0739528	1.62895
TFs_all/Mouse_EmbryonicStemCell_TC1_ZFP57_GSM1572286_DCid59454.bed.gz	1734	2	4.147	0.16414	0.96294	0.16414	1.61044
TFs_all/Mouse_EmbryonicStemCell_None_EP300_GSM1410342_DCid57730.bed.gz	12251	11	2.12741	0.0332642	0.986731	0.0298016	1.60971
TFs_all/Mouse_EmbryonicStemCell_None_MTF2_GSM415050_DCid4405.bed.gz	4499	5	2.69461	0.075679	0.973719	0.075679	1.60315
TFs_all/Mouse_EmbryonicStemCell_Mouseembryonicstemcells_CXXC1_GSM2454343_DCid88866.bed.gz	2490	3	3.2836	0.124694	0.964592	0.124694	1.55088
TFs_all/Mouse_EmbryonicStemCell_None_T_GSM1511108_DCid54581.bed.gz	12072	10	2.16408	0.0413205	0.984608	0.0352456	1.54125
TFs_all/Mouse_EmbryonicStemCell_R1_SMARCA4_GSM2808676_DCid86668.bed.gz	14650	16	1.93394	0.0256413	0.990852	0.0185583	1.51397
TFs_all/Mouse_EmbryonicStemCell_None_POU5F1_GSM1692867_DCid67944.bed.gz	785	1	6.34465	0.270421	0.959669	0.270421	1.51392
TFs_all/Mouse_EmbryonicStemCell_E14_NFYA_GSM1370111_DCid48618.bed.gz	5939	6	2.46355	0.0690794	0.973761	0.0690794	1.5097
TFs_all/Mouse_EmbryonicStemCell_KH2_POLR2A_GSM1893996_DCid70890.bed.gz	5125	5	2.6167	0.0832078	0.970315	0.0832078	1.49854
TFs_all/Mouse_EmbryonicStemCell_None_POLR2A_GSM1173371_DCid47341.bed.gz	13008	12	2.09513	0.0396119	0.988488	0.0254092	1.49617
TFs_all/Mouse_EmbryonicStemCell_R1_SMARCA4_GSM2808653_DCid86953.bed.gz	11761	13	2.00188	0.0342895	0.987124	0.0271704	1.46682
TFs_all/Mouse_EmbryonicStemCell_V6.5_HDAC1_GSM687278_DCid8271.bed.gz	5876	5	2.57764	0.0873022	0.968421	0.0873022	1.44662
TFs_all/Mouse_EmbryonicStemCell_None_SMARCA4_GSM2521519_DCid75201.bed.gz	614	1	6.09813	0.279644	0.956721	0.279644	1.44345
TFs_all/Mouse_EmbryonicStemCell_None_AEBP2_GSM2192636_DCid69982.bed.gz	24248	19	1.8173	0.0227834	0.990478	0.0181301	1.4154
TFs_all/Mouse_EmbryonicStemCell_None_EZH2_GSM1632843_DCid68452.bed.gz	841	1	5.96835	0.28478	0.955003	0.28478	1.40591
TFs_all/Mouse_EmbryonicStemCell_None_ZIC3_GSM1571964_DCid51961.bed.gz	774	1	5.92663	0.286461	0.954443	0.286461	1.39383
TFs_all/Mouse_EmbryonicStemCell_None_ELL_GSM851691_DCid8841.bed.gz	794	1	5.82572	0.29062	0.953028	0.29062	1.36446
TFs_all/Mouse_EmbryonicStemCell_None_SIN3A_GSM611197_DCid86.bed.gz	11117	9	2.11916	0.0604067	0.977111	0.0516331	1.32068
TFs_all/Mouse_EmbryonicStemCell_None_POU3F2_GSM1050300_DCid34540.bed.gz	3293	3	2.96852	0.154186	0.951972	0.154186	1.27456
TFs_all/Mouse_EmbryonicStemCell_None_SMARCA4_GSM1572673_DCid57988.bed.gz	962	1	5.49445	0.305161	0.947882	0.305161	1.26701
TFs_all/Mouse_EmbryonicStemCell_V6.5_POLR2A_GSM656325_DCid2866.bed.gz	12552	11	2.02725	0.0579606	0.9815	0.0397485	1.26102
TFs_all/Mouse_EmbryonicStemCell_V6.5_POLR2A_GSM515669_DCid2879.bed.gz	14028	12	1.94609	0.0500026	0.980316	0.0405999	1.24972
TFs_all/Mouse_EmbryonicStemCell_None_RUNX1_GSM730632_DCid8927.bed.gz	938	1	5.33351	0.312749	0.945083	0.312749	1.21914
TFs_all/Mouse_EmbryonicStemCell_None_TBX6_GSM2454139_DCid83660.bed.gz	821	1	5.3228	0.31326	0.944898	0.31326	1.21597
TFs_all/Mouse_EmbryonicStemCell_None_POLR2A_GSM2190194_DCid72445.bed.gz	5023	4	2.5571	0.135192	0.951205	0.135192	1.17714
TFs_all/Mouse_EmbryonicStemCell_E14_POLR2A_GSM1873398_DCid74263.bed.gz	947	1	5.06659	0.326192	0.939914	0.326192	1.13897
TFs_all/Mouse_EmbryonicStemCell_None_NFYA_GSM632039_DCid6013.bed.gz	2244	2	3.36057	0.225019	0.93833	0.225019	1.13278
TFs_all/Mouse_EmbryonicStemCell_None_RUNX1_GSM1574789_DCid55146.bed.gz	11837	10	2.02948	0.0780742	0.976782	0.0501302	1.13087
TFs_all/Mouse_EmbryonicStemCell_None_HDAC1_GSM1572674_DCid57989.bed.gz	1081	1	5.0305	0.328104	0.939151	0.328104	1.12803
TFs_all/Mouse_EmbryonicStemCell_None_E2F1_GSM2655958_DCid86012.bed.gz	6727	7	2.17668	0.10509	0.965749	0.0800311	1.09794
TFs_all/Mouse_EmbryonicStemCell_None_POU2F1_GSM2257272_DCid76203.bed.gz	900	1	4.71619	0.34566	0.931957	0.34566	1.03233
TFs_all/Mouse_EmbryonicStemCell_C6_POLR2A_GSM423358_DCid349.bed.gz	3446	3	2.66641	0.191438	0.934287	0.191438	1.01586
TFs_all/Mouse_EmbryonicStemCell_None_SMARCA4_GSM1104450_DCid50945.bed.gz	2362	2	3.11239	0.251132	0.926213	0.251132	0.982976
TFs_all/Mouse_EmbryonicStemCell_None_POLR2A_GSM1410336_DCid57724.bed.gz	10891	9	2.01358	0.107353	0.969195	0.0663363	0.978648
TFs_all/Mouse_EmbryonicStemCell_None_RARA_GSM871396_DCid8930.bed.gz	1110	1	4.43732	0.362879	0.924421	0.362879	0.946375
TFs_all/Mouse_EmbryonicStemCell_None_MTF2_GSM2596860_DCid87001.bed.gz	3636	3	2.51245	0.21485	0.922221	0.21485	0.887658
TFs_all/Mouse_EmbryonicStemCell_R1_SMARCA4_GSM2808672_DCid86671.bed.gz	9970	10	1.84604	0.0992952	0.958809	0.0816486	0.887153
TFs_all/Mouse_EmbryonicStemCell_None_RUNX1_GSM1574786_DCid55143.bed.gz	16324	12	1.78645	0.0909424	0.964677	0.0674276	0.871609
TFs_all/Mouse_EmbryonicStemCell_None_POLR2A_GSM632040_DCid6014.bed.gz	9533	7	1.98484	0.131892	0.946842	0.114324	0.870124
TFs_all/Mouse_EmbryonicStemCell_R1_POLR2A_GSM1961187_DCid59358.bed.gz	19295	16	1.71373	0.0765077	0.974339	0.0466119	0.867519
TFs_all/Mouse_EmbryonicStemCell_V6.5_TBP_GSM555162_DCid5762.bed.gz	12036	9	1.9074	0.118122	0.958272	0.0855823	0.864223
TFs_all/Mouse_EmbryonicStemCell_None_E2F1_GSM2655957_DCid86009.bed.gz	5387	5	2.21797	0.204685	0.942728	0.138225	0.791727
TFs_all/Mouse_EmbryonicStemCell_E14_EZH2_GSM786030_DCid9263.bed.gz	1308	1	3.77217	0.411557	0.900582	0.411557	0.738519
TFs_all/Mouse_EmbryonicStemCell_None_POLR2A_GSM2190192_DCid72447.bed.gz	2518	2	2.69103	0.306562	0.897418	0.306562	0.733334
TFs_all/Mouse_EmbryonicStemCell_None_POLR2A_GSM2190193_DCid72446.bed.gz	7076	5	2.12467	0.215471	0.932649	0.156444	0.724767
TFs_all/Mouse_EmbryonicStemCell_None_POU3F2_GSM1050294_DCid34534.bed.gz	1310	1	3.71668	0.416195	0.898106	0.416195	0.721058
TFs_all/Mouse_EmbryonicStemCell_None_EZH2_GSM1059004_DCid41324.bed.gz	2438	2	2.66699	0.310234	0.895364	0.310234	0.719366
TFs_all/Mouse_EmbryonicStemCell_None_DAXX_GSM1429920_DCid53211.bed.gz	1218	1	3.62545	0.424041	0.89384	0.424041	0.692337
TFs_all/Mouse_EmbryonicStemCell_None_MYC_GSM1059010_DCid41330.bed.gz	1315	1	3.57554	0.428463	0.891379	0.428463	0.676601
TFs_all/Mouse_EmbryonicStemCell_J1_POLR2A_GSM1234317_DCid47520.bed.gz	1408	1	3.43057	0.441816	0.883754	0.441816	0.630919
TFs_all/Mouse_EmbryonicStemCell_J1_POLR2A_GSM1234312_DCid47515.bed.gz	5186	4	2.20024	0.298065	0.919335	0.195407	0.598056
TFs_all/Mouse_EmbryonicStemCell_V6.5_POLR2A_GSM656324_DCid2867.bed.gz	9383	7	1.85714	0.216491	0.928191	0.145623	0.593506
TFs_all/Mouse_EmbryonicStemCell_None_POU5F1_GSM566277_DCid4491.bed.gz	3132	2	2.43876	0.348402	0.872892	0.348402	0.588953
TFs_all/Mouse_EmbryonicStemCell_HBG3_POLR2A_GSM1346038_DCid48406.bed.gz	13803	10	1.6855	0.167121	0.931365	0.125526	0.585197
TFs_all/Mouse_EmbryonicStemCell_None_MAPK8_GSM632037_DCid6011.bed.gz	1543	1	3.22866	0.461802	0.871743	0.461802	0.567383
TFs_all/Mouse_EmbryonicStemCell_None_POLR2A_GSM2520022_DCid83511.bed.gz	12246	12	1.61316	0.156932	0.932933	0.116973	0.554871
TFs_all/Mouse_EmbryonicStemCell_None_FOXD3_GSM1410379_DCid57767.bed.gz	3500	2	2.35572	0.363926	0.863175	0.363926	0.542661
TFs_all/Mouse_EmbryonicStemCell_J1_POU5F1_GSM1234314_DCid47517.bed.gz	2846	2	2.33673	0.367604	0.860833	0.367604	0.532187
TFs_all/Mouse_EmbryonicStemCell_Mouseembryonicstemcells_CXXC1_GSM2454342_DCid88867.bed.gz	1235	1	2.96904	0.490153	0.85345	0.490153	0.486177
TFs_all/Mouse_EmbryonicStemCell_V6.5_SUPT5H_GSM515665_DCid2902.bed.gz	8811	6	1.78204	0.300606	0.896489	0.204206	0.435103
TFs_all/Mouse_EmbryonicStemCell_None_ZFP57_GSM1572288_DCid59456.bed.gz	1737	1	2.76981	0.514287	0.836597	0.514287	0.424466
TFs_all/Mouse_EmbryonicStemCell_R1_DPF2_GSM2808654_DCid86954.bed.gz	1335	1	2.76311	0.515114	0.836021	0.515114	0.422434
TFs_all/Mouse_EmbryonicStemCell_None_EZH2_GSM2282161_DCid70853.bed.gz	1148	1	2.74218	0.517769	0.83411	0.517769	0.416025
TFs_all/Mouse_EmbryonicStemCell_None_HDAC1_GSM1572672_DCid57987.bed.gz	7600	4	1.83215	0.357676	0.858454	0.292652	0.390043
TFs_all/Mouse_EmbryonicStemCell_None_SMARCA4_GSM1572680_DCid57995.bed.gz	2127	1	2.58733	0.538411	0.818564	0.538411	0.368767
TFs_all/Mouse_EmbryonicStemCell_None_DNMT3A_GSM1382258_DCid51118.bed.gz	31459	17	1.41814	0.206176	0.905896	0.144314	0.345627
TFs_all/Mouse_EmbryonicStemCell_None_POLR2A_GSM1173373_DCid47343.bed.gz	9330	6	1.64296	0.33107	0.860248	0.257293	0.343878
TFs_all/Mouse_EmbryonicStemCell_E14_POU5F1_GSM288346_DCid423.bed.gz	2036	1	2.49151	0.551925	0.807926	0.551925	0.339949
TFs_all/Mouse_EmbryonicStemCell_E14_POLR2A_GSM1000125_DCid39447.bed.gz	28486	16	1.42551	0.242366	0.902071	0.151306	0.314829
TFs_all/Mouse_EmbryonicStemCell_None_E2F1_GSM2655956_DCid86010.bed.gz	4152	3	1.88596	0.475893	0.834639	0.356263	0.295175
TFs_all/Mouse_EmbryonicStemCell_CMTi-1_RARA_GSM1047939_DCid38621.bed.gz	10509	6	1.55696	0.470143	0.831379	0.296849	0.209356
TFs_all/Mouse_EmbryonicStemCell_None_E2F1_GSM2655955_DCid86011.bed.gz	5783	4	1.67977	0.550009	0.819104	0.347842	0.194273
TFs_all/Mouse_EmbryonicStemCell_None_POLR2A_GSM749813_DCid4424.bed.gz	11819	6	1.51185	0.478684	0.813848	0.319897	0.190792
TFs_all/Mouse_EmbryonicStemCell_E14_ISL1_GSM2101276_DCid68508.bed.gz	3601	2	1.79567	0.685643	0.765008	0.497711	0.138419
TFs_all/Mouse_EmbryonicStemCell_None_SMARCA4_GSM1572678_DCid57993.bed.gz	4589	2	1.7868	0.686705	0.762809	0.500322	0.136685
TFs_all/Mouse_EmbryonicStemCell_V6.5_POLR2A_GSM515675_DCid2873.bed.gz	16863	10	1.34579	0.480472	0.797928	0.305851	0.136391
TFs_all/Mouse_EmbryonicStemCell_None_RUNX1_GSM1574790_DCid55147.bed.gz	9764	5	1.37291	0.631626	0.724857	0.443418	0.0912366
TFs_all/Mouse_EmbryonicStemCell_None_GTF2B_GSM1816096_DCid68345.bed.gz	9337	6	1.34464	0.657131	0.731409	0.420485	0.0779025
TFs_all/Mouse_EmbryonicStemCell_None_DNMT3A_GSM1382261_DCid51121.bed.gz	7448	3	1.35928	0.771627	0.660135	0.563984	0.0498605
TFs_all/Mouse_EmbryonicStemCell_None_POLR2A_GSM1173372_DCid47342.bed.gz	10582	5	1.22625	0.820736	0.634787	0.540722	0.0252457
TFs_all/Mouse_EmbryonicStemCell_V6.5_POLR2A_GSM515674_DCid2874.bed.gz	15635	8	1.19247	0.853751	0.655395	0.482644	0.0174387
TFs_all/Mouse_EmbryonicStemCell_None_DNMT3A_GSM1545750_DCid51860.bed.gz	18605	8	1.19247	0.853756	0.65539	0.482644	0.0174384
TFs_all/Mouse_EmbryonicStemCell_Mouseembryonicstemcells_CXXC1_GSM2454339_DCid82185.bed.gz	10272	6	1.03547	1	0.486344	0.667595	0
TFs_all/Mouse_EmbryonicStemCell_None_RUNX1_GSM1574788_DCid55145.bed.gz	9048	4	1.22501	1	0.613009	0.582427	0
TFs_all/Mouse_EmbryonicStemCell_None_SIRT6_GSM1607366_DCid52815.bed.gz	7950	4	1.07161	1	0.501213	0.684896	0
TFs_all/Mouse_EmbryonicStemCell_V6.5_POLR2A_GSM656322_DCid2869.bed.gz	9087	4	1.19904	1	0.595794	0.599118	0
TFs_all/Mouse_EmbryonicStemCell_E14_CXXC1_GSM1258239_DCid43178.bed.gz	8105	3	1.00097	1	0.434553	0.761258	0
TFs_all/Mouse_EmbryonicStemCell_V6.5_POLR2A_GSM656323_DCid2868.bed.gz	7863	3	1.10076	1	0.508283	0.703193	0
TFs_all/Mouse_EmbryonicStemCell_None_DAXX_GSM1429928_DCid53219.bed.gz	6935	2	1.11016	1	0.493293	0.751735	0
TFs_all/Mouse_EmbryonicStemCell_None_GTF2B_GSM1816097_DCid68344.bed.gz	4756	2	1.21612	1	0.552575	0.70582	0
TFs_all/Mouse_EmbryonicStemCell_KH2_CDK9_GSM828132_DCid39984.bed.gz	3728	1	1.27894	1	0.53695	0.790624	0
TFs_all/Mouse_EmbryonicStemCell_None_HDAC1_GSM1572679_DCid57994.bed.gz	5001	1	1.09945	1	0.457436	0.837786	0
TFs_all/Mouse_EmbryonicStemCell_None_POLR2A_GSM786614_DCid5674.bed.gz	3016	1	1.58902	1	0.641741	0.715947	0
TFs_all/Mouse_EmbryonicStemCell_R1_DPF2_GSM2808666_DCid82774.bed.gz	3075	1	1.1504	1	0.481706	0.824153	0
TFs_all/Mouse_EmbryonicStemCell_R1_DPF2_GSM2808668_DCid82769.bed.gz	2495	1	1.54656	1	0.62948	0.725573	0
TFs_all/Mouse_EmbryonicStemCell_2TS22C_SOX2_GSM1704273_DCid77445.bed.gz	443	0	7.23652	1	0.871229	1	0
TFs_all/Mouse_EmbryonicStemCell_2TS22C_SOX2_GSM703191_DCid43850.bed.gz	167	0	13.5806	1	0.929435	1	0
TFs_all/Mouse_EmbryonicStemCell_E14_CBX8_GSM1306492_DCid48081.bed.gz	676	0	3.10917	1	0.725384	1	0
TFs_all/Mouse_EmbryonicStemCell_E14_CBX8_GSM1306493_DCid48082.bed.gz	1088	0	1.88444	1	0.588617	1	0
TFs_all/Mouse_EmbryonicStemCell_E14_EP300_GSM288359_DCid407.bed.gz	189	0	11.9843	1	0.920366	1	0
TFs_all/Mouse_EmbryonicStemCell_E14_EP300_GSM699164_DCid406.bed.gz	761	0	3.22816	1	0.733974	1	0
TFs_all/Mouse_EmbryonicStemCell_E14_EZH2_GSM1014542_DCid38090.bed.gz	115	0	23.9846	1	0.959516	1	0
TFs_all/Mouse_EmbryonicStemCell_E14_KLF4_GSM1670850_DCid55443.bed.gz	142	0	13.9423	1	0.931272	1	0
TFs_all/Mouse_EmbryonicStemCell_E14_KLF4_GSM1670855_DCid55448.bed.gz	143	0	13.926	1	0.931192	1	0
TFs_all/Mouse_EmbryonicStemCell_E14_MBD3_GSM1670857_DCid55450.bed.gz	398	0	5.621	1	0.837435	1	0
TFs_all/Mouse_EmbryonicStemCell_E14_MYC_GSM288356_DCid417.bed.gz	322	0	7.85888	1	0.880891	1	0
TFs_all/Mouse_EmbryonicStemCell_E14_RYBP_GSM1041375_DCid38476.bed.gz	66	0	33.5438	1	0.971067	1	0
TFs_all/Mouse_EmbryonicStemCell_E14_SMARCA4_GSM1670859_DCid55452.bed.gz	84	0	23.1472	1	0.958216	1	0
TFs_all/Mouse_EmbryonicStemCell_E14_SMARCA4_GSM1670860_DCid55453.bed.gz	132	0	15.4299	1	0.937719	1	0
TFs_all/Mouse_EmbryonicStemCell_E14_SMARCA4_GSM1670861_DCid55454.bed.gz	71	0	29.3332	1	0.966949	1	0
TFs_all/Mouse_EmbryonicStemCell_E14_SMARCA4_GSM1670862_DCid55455.bed.gz	407	0	5.51487	1	0.834572	1	0
TFs_all/Mouse_EmbryonicStemCell_E14_SMARCA4_GSM359413_DCid452.bed.gz	778	0	3.19801	1	0.73183	1	0
TFs_all/Mouse_EmbryonicStemCell_E14_TRIM28_GSM1819198_DCid56840.bed.gz	133	0	9.54056	1	0.901234	1	0
TFs_all/Mouse_EmbryonicStemCell_E36_EED_GSM1234535_DCid42605.bed.gz	1090	0	1.94707	1	0.598733	1	0
TFs_all/Mouse_EmbryonicStemCell_E36_EED_GSM1234541_DCid42611.bed.gz	258	0	8.03276	1	0.883401	1	0
TFs_all/Mouse_EmbryonicStemCell_EKOiE_ESRRB_GSM1941837_DCid76703.bed.gz	438	0	6.98098	1	0.866848	1	0
TFs_all/Mouse_EmbryonicStemCell_HBG3_POLR2A_GSM968717_DCid32980.bed.gz	151	0	17.4532	1	0.944681	1	0
TFs_all/Mouse_EmbryonicStemCell_HBG3_RARA_GSM482749_DCid1109.bed.gz	633	0	3.7794	1	0.767894	1	0
TFs_all/Mouse_EmbryonicStemCell_J1_ARID3A_GSM1370513_DCid48647.bed.gz	591	0	4.16566	1	0.78695	1	0
TFs_all/Mouse_EmbryonicStemCell_J1_DNMT3A_GSM1385038_DCid53155.bed.gz	118	0	18.5823	1	0.948048	1	0
TFs_all/Mouse_EmbryonicStemCell_J1_DNMT3A_GSM1385039_DCid53156.bed.gz	108	0	22.0221	1	0.956014	1	0
TFs_all/Mouse_EmbryonicStemCell_J1_DNMT3A_GSM1385040_DCid53157.bed.gz	237	0	10.5647	1	0.910068	1	0
TFs_all/Mouse_EmbryonicStemCell_J1_DNMT3A_GSM1385042_DCid53159.bed.gz	114	0	17.9608	1	0.946316	1	0
TFs_all/Mouse_EmbryonicStemCell_J1_DNMT3A_GSM1385043_DCid53160.bed.gz	344	0	7.27812	1	0.871998	1	0
TFs_all/Mouse_EmbryonicStemCell_J1_HDAC1_GSM1370515_DCid48649.bed.gz	265	0	7.77554	1	0.879774	1	0
TFs_all/Mouse_EmbryonicStemCell_JM8.N4_CTCF_GSM2418864_DCid75564.bed.gz	770	0	3.10238	1	0.724826	1	0
TFs_all/Mouse_EmbryonicStemCell_Mouseembryonicstemcells_CXXC1_GSM2454368_DCid88574.bed.gz	65	0	33.1752	1	0.970757	1	0
TFs_all/Mouse_EmbryonicStemCell_Mouseembryonicstemcells_CXXC1_GSM2454369_DCid88573.bed.gz	97	0	22.1116	1	0.956234	1	0
TFs_all/Mouse_EmbryonicStemCell_Mouseembryonicstemcells_CXXC1_GSM2454375_DCid84524.bed.gz	67	0	30.8863	1	0.96861	1	0
TFs_all/Mouse_EmbryonicStemCell_Mouseembryonicstemcells_CXXC1_GSM2454380_DCid87251.bed.gz	82	0	25.8311	1	0.962484	1	0
TFs_all/Mouse_EmbryonicStemCell_Mouseembryonicstemcells_CXXC1_GSM2454381_DCid87250.bed.gz	74	0	28.3243	1	0.965773	1	0
TFs_all/Mouse_EmbryonicStemCell_Mouseembryonicstemcells_CXXC1_GSM2454382_DCid87249.bed.gz	71	0	28.8143	1	0.966364	1	0
TFs_all/Mouse_EmbryonicStemCell_Mouseembryonicstemcells_CXXC1_GSM2454387_DCid87252.bed.gz	76	0	28.0505	1	0.965433	1	0
TFs_all/Mouse_EmbryonicStemCell_Mouseembryonicstemcells_CXXC1_GSM2454392_DCid83005.bed.gz	78	0	26.7958	1	0.963832	1	0
TFs_all/Mouse_EmbryonicStemCell_Mouseembryonicstemcells_CXXC1_GSM2454393_DCid83006.bed.gz	70	0	29.6505	1	0.967303	1	0
TFs_all/Mouse_EmbryonicStemCell_Mouseembryonicstemcells_CXXC1_GSM2454394_DCid82999.bed.gz	71	0	28.7114	1	0.966246	1	0
TFs_all/Mouse_EmbryonicStemCell_Mouseembryonicstemcells_CXXC1_GSM2454398_DCid82995.bed.gz	100	0	21.3121	1	0.954616	1	0
TFs_all/Mouse_EmbryonicStemCell_Mouseembryonicstemcells_CXXC1_GSM2454399_DCid82996.bed.gz	72	0	29.0606	1	0.966638	1	0
TFs_all/Mouse_EmbryonicStemCell_Mouseembryonicstemcells_CXXC1_GSM2454400_DCid85031.bed.gz	84	0	24.5057	1	0.960485	1	0
TFs_all/Mouse_EmbryonicStemCell_None_AEBP2_GSM2192639_DCid69981.bed.gz	138	0	14.4164	1	0.933468	1	0
TFs_all/Mouse_EmbryonicStemCell_None_ASH1L_GSM1177751_DCid41753.bed.gz	128	0	19.4161	1	0.95019	1	0
TFs_all/Mouse_EmbryonicStemCell_None_ASH1L_GSM1177752_DCid41754.bed.gz	216	0	11.2291	1	0.91519	1	0
TFs_all/Mouse_EmbryonicStemCell_None_CBX2_GSM2293303_DCid86712.bed.gz	167	0	8.68026	1	0.891833	1	0
TFs_all/Mouse_EmbryonicStemCell_None_CBX2_GSM2393582_DCid73249.bed.gz	123	0	14.7976	1	0.935182	1	0
TFs_all/Mouse_EmbryonicStemCell_None_CDX2_GSM364858_DCid2251.bed.gz	295	0	7.98636	1	0.882708	1	0
TFs_all/Mouse_EmbryonicStemCell_None_CEBPB_GSM1692865_DCid67946.bed.gz	728	0	3.44801	1	0.748602	1	0
TFs_all/Mouse_EmbryonicStemCell_None_DNMT3A_GSM2220929_DCid71467.bed.gz	279	0	11.7379	1	0.918627	1	0
TFs_all/Mouse_EmbryonicStemCell_None_DNMT3A_GSM2220930_DCid71466.bed.gz	325	0	9.8379	1	0.903646	1	0
TFs_all/Mouse_EmbryonicStemCell_None_DNMT3A_GSM2220931_DCid71465.bed.gz	286	0	11.2209	1	0.915035	1	0
TFs_all/Mouse_EmbryonicStemCell_None_DNMT3A_GSM2220932_DCid71464.bed.gz	338	0	9.3946	1	0.899325	1	0
TFs_all/Mouse_EmbryonicStemCell_None_DNMT3A_GSM2220933_DCid71463.bed.gz	309	0	10.1725	1	0.906677	1	0
TFs_all/Mouse_EmbryonicStemCell_None_E4F1_GSM1377428_DCid71699.bed.gz	310	0	8.01212	1	0.883043	1	0
TFs_all/Mouse_EmbryonicStemCell_None_EED_GSM1295043_DCid50130.bed.gz	168	0	12.1108	1	0.921216	1	0
TFs_all/Mouse_EmbryonicStemCell_None_EP300_GSM1355152_DCid48485.bed.gz	133	0	18.1662	1	0.946841	1	0
TFs_all/Mouse_EmbryonicStemCell_None_EP300_GSM1410334_DCid57722.bed.gz	143	0	15.2233	1	0.936864	1	0
TFs_all/Mouse_EmbryonicStemCell_None_EZH2_GSM1215222_DCid41980.bed.gz	810	0	2.79525	1	0.699633	1	0
TFs_all/Mouse_EmbryonicStemCell_None_EZH2_GSM1215223_DCid41981.bed.gz	240	0	9.10413	1	0.896411	1	0
TFs_all/Mouse_EmbryonicStemCell_None_EZH2_GSM1341950_DCid48372.bed.gz	512	0	4.41807	1	0.797846	1	0
TFs_all/Mouse_EmbryonicStemCell_None_EZH2_GSM1632846_DCid68450.bed.gz	320	0	9.60306	1	0.901415	1	0
TFs_all/Mouse_EmbryonicStemCell_None_EZH2_GSM905437_DCid39323.bed.gz	97	0	13.2026	1	0.9278	1	0
TFs_all/Mouse_EmbryonicStemCell_None_FOXD3_GSM1410373_DCid57761.bed.gz	501	0	5.10286	1	0.822398	1	0
TFs_all/Mouse_EmbryonicStemCell_None_FOXD3_GSM1410391_DCid57779.bed.gz	274	0	7.98885	1	0.882773	1	0
TFs_all/Mouse_EmbryonicStemCell_None_HDAC1_GSM1572677_DCid57992.bed.gz	1186	0	2.25979	1	0.642738	1	0
TFs_all/Mouse_EmbryonicStemCell_None_HIRA_GSM1207788_DCid41938.bed.gz	291	0	7.62171	1	0.877462	1	0
TFs_all/Mouse_EmbryonicStemCell_None_HIRA_GSM1207789_DCid41939.bed.gz	378	0	5.86853	1	0.843744	1	0
TFs_all/Mouse_EmbryonicStemCell_None_HIRA_GSM1207790_DCid41940.bed.gz	235	0	8.75046	1	0.892468	1	0
TFs_all/Mouse_EmbryonicStemCell_None_HMGA2_GSM2680411_DCid88175.bed.gz	278	0	11.1747	1	0.914708	1	0
TFs_all/Mouse_EmbryonicStemCell_None_KLF4_GSM2438463_DCid76358.bed.gz	249	0	8.96363	1	0.89486	1	0
TFs_all/Mouse_EmbryonicStemCell_None_LMO2_GSM2665578_DCid83560.bed.gz	470	0	5.05589	1	0.820929	1	0
TFs_all/Mouse_EmbryonicStemCell_None_MAPK8_GSM632036_DCid6010.bed.gz	318	0	7.25255	1	0.871607	1	0
TFs_all/Mouse_EmbryonicStemCell_None_MBD2_GSM1077269_DCid36209.bed.gz	153	0	15.9857	1	0.939755	1	0
TFs_all/Mouse_EmbryonicStemCell_None_MBD2_GSM972994_DCid35257.bed.gz	142	0	17.2703	1	0.944136	1	0
TFs_all/Mouse_EmbryonicStemCell_None_MBD3_GSM1089892_DCid33941.bed.gz	101	0	25.2461	1	0.961545	1	0
TFs_all/Mouse_EmbryonicStemCell_None_MBD3_GSM1206845_DCid36963.bed.gz	165	0	11.7006	1	0.918579	1	0
TFs_all/Mouse_EmbryonicStemCell_None_MBD3_GSM786608_DCid5668.bed.gz	270	0	9.16658	1	0.897031	1	0
TFs_all/Mouse_EmbryonicStemCell_None_MBD3_GSM786609_DCid5669.bed.gz	201	0	9.54953	1	0.901073	1	0
TFs_all/Mouse_EmbryonicStemCell_None_MECP2_GSM1077270_DCid36208.bed.gz	86	0	24.3328	1	0.960199	1	0
TFs_all/Mouse_EmbryonicStemCell_None_MECP2_GSM972989_DCid35261.bed.gz	67	0	35.3834	1	0.972544	1	0
TFs_all/Mouse_EmbryonicStemCell_None_MECP2_GSM972990_DCid35237.bed.gz	155	0	16.7381	1	0.942378	1	0
TFs_all/Mouse_EmbryonicStemCell_None_MECP2_GSM972991_DCid35235.bed.gz	155	0	16.6878	1	0.94221	1	0
TFs_all/Mouse_EmbryonicStemCell_None_MEN1_GSM1903994_DCid57226.bed.gz	337	0	6.33526	1	0.854416	1	0
TFs_all/Mouse_EmbryonicStemCell_None_MTF2_GSM2577649_DCid87247.bed.gz	221	0	14.5599	1	0.933924	1	0
TFs_all/Mouse_EmbryonicStemCell_None_MTF2_GSM2577651_DCid83337.bed.gz	161	0	19.1876	1	0.949532	1	0
TFs_all/Mouse_EmbryonicStemCell_None_MTF2_GSM2577655_DCid83333.bed.gz	155	0	20.0503	1	0.951661	1	0
TFs_all/Mouse_EmbryonicStemCell_None_MTF2_GSM491759_DCid4392.bed.gz	109	0	20.3056	1	0.952383	1	0
TFs_all/Mouse_EmbryonicStemCell_None_MYC_GSM1124788_DCid34104.bed.gz	84	0	26.2687	1	0.963087	1	0
TFs_all/Mouse_EmbryonicStemCell_None_MYC_GSM2059180_DCid68414.bed.gz	563	0	5.56701	1	0.835876	1	0
TFs_all/Mouse_EmbryonicStemCell_None_NFYA_GSM632038_DCid6012.bed.gz	871	0	2.86084	1	0.705359	1	0
TFs_all/Mouse_EmbryonicStemCell_None_NR4A1_GSM1603270_DCid52797.bed.gz	2464	0	1.0704	1	0.393188	1	0
TFs_all/Mouse_EmbryonicStemCell_None_PHF5A_GSM2111706_DCid84229.bed.gz	323	0	6.28043	1	0.853262	1	0
TFs_all/Mouse_EmbryonicStemCell_None_PHF5A_GSM2111707_DCid84228.bed.gz	81	0	17.6817	1	0.945685	1	0
TFs_all/Mouse_EmbryonicStemCell_None_PHF5A_GSM2299080_DCid70864.bed.gz	390	0	7.80743	1	0.88009	1	0
TFs_all/Mouse_EmbryonicStemCell_None_PHF5A_GSM2299081_DCid70863.bed.gz	342	0	9.02959	1	0.895473	1	0
TFs_all/Mouse_EmbryonicStemCell_None_POLR2A_GSM2481937_DCid76196.bed.gz	63	0	27.5822	1	0.964951	1	0
TFs_all/Mouse_EmbryonicStemCell_None_POLR2A_GSM749808_DCid4426.bed.gz	181	0	11.5822	1	0.917739	1	0
TFs_all/Mouse_EmbryonicStemCell_None_POLR2A_GSM786613_DCid5673.bed.gz	689	0	3.57481	1	0.756347	1	0
TFs_all/Mouse_EmbryonicStemCell_None_POU3F1_GSM1319115_DCid43789.bed.gz	133	0	14.5797	1	0.934206	1	0
TFs_all/Mouse_EmbryonicStemCell_None_POU3F2_GSM1050297_DCid34531.bed.gz	135	0	15.3692	1	0.93747	1	0
TFs_all/Mouse_EmbryonicStemCell_None_POU3F2_GSM1050303_DCid34545.bed.gz	137	0	14.7442	1	0.934902	1	0
TFs_all/Mouse_EmbryonicStemCell_None_POU5F1_GSM1403305_DCid52237.bed.gz	737	0	2.55138	1	0.676195	1	0
TFs_all/Mouse_EmbryonicStemCell_None_POU5F1_GSM1410335_DCid57723.bed.gz	343	0	7.41675	1	0.874234	1	0
TFs_all/Mouse_EmbryonicStemCell_None_POU5F1_GSM1410343_DCid57731.bed.gz	214	0	9.67455	1	0.902257	1	0
TFs_all/Mouse_EmbryonicStemCell_None_POU5F1_GSM2341309_DCid75224.bed.gz	78	0	23.7461	1	0.959285	1	0
TFs_all/Mouse_EmbryonicStemCell_None_REST_GSM1169013_DCid36199.bed.gz	380	0	5.84906	1	0.843265	1	0
TFs_all/Mouse_EmbryonicStemCell_None_REST_GSM671093_DCid32841.bed.gz	505	0	5.03286	1	0.820162	1	0
TFs_all/Mouse_EmbryonicStemCell_None_RUNX1_GSM730630_DCid8922.bed.gz	471	0	5.24549	1	0.826803	1	0
TFs_all/Mouse_EmbryonicStemCell_None_RUNX1_GSM730631_DCid8926.bed.gz	345	0	7.04268	1	0.868014	1	0
TFs_all/Mouse_EmbryonicStemCell_None_RYBP_GSM2192983_DCid71186.bed.gz	237	0	5.83318	1	0.843121	1	0
TFs_all/Mouse_EmbryonicStemCell_None_RYBP_GSM2192984_DCid71185.bed.gz	300	0	5.12434	1	0.823306	1	0
TFs_all/Mouse_EmbryonicStemCell_None_RYBP_GSM2192985_DCid71184.bed.gz	395	0	3.87362	1	0.773055	1	0
TFs_all/Mouse_EmbryonicStemCell_None_SAP18_GSM2111720_DCid83929.bed.gz	234	0	14.2941	1	0.932721	1	0
TFs_all/Mouse_EmbryonicStemCell_None_SIRT6_GSM1607369_DCid52818.bed.gz	114	0	15.5786	1	0.938367	1	0
TFs_all/Mouse_EmbryonicStemCell_None_SMARCA4_GSM1104451_DCid50946.bed.gz	232	0	8.67583	1	0.891601	1	0
TFs_all/Mouse_EmbryonicStemCell_None_SMARCA4_GSM1561591_DCid51896.bed.gz	609	0	4.05565	1	0.781843	1	0
TFs_all/Mouse_EmbryonicStemCell_None_SMARCA4_GSM1561593_DCid51898.bed.gz	296	0	7.56151	1	0.876543	1	0
TFs_all/Mouse_EmbryonicStemCell_None_SMARCA4_GSM1561594_DCid51899.bed.gz	97	0	22.4381	1	0.956857	1	0
TFs_all/Mouse_EmbryonicStemCell_None_SMARCA4_GSM1572675_DCid57990.bed.gz	772	0	3.48662	1	0.750987	1	0
TFs_all/Mouse_EmbryonicStemCell_None_SMARCA4_GSM2111667_DCid82087.bed.gz	88	0	20.8648	1	0.953729	1	0
TFs_all/Mouse_EmbryonicStemCell_None_SMARCA4_GSM2111668_DCid82082.bed.gz	325	0	6.5407	1	0.858663	1	0
TFs_all/Mouse_EmbryonicStemCell_None_SMARCA4_GSM2111669_DCid82083.bed.gz	227	0	9.33882	1	0.898901	1	0
TFs_all/Mouse_EmbryonicStemCell_None_SMARCA4_GSM2111670_DCid86169.bed.gz	127	0	14.4198	1	0.933525	1	0
TFs_all/Mouse_EmbryonicStemCell_None_SMARCA4_GSM2111671_DCid86168.bed.gz	83	0	21.1628	1	0.954396	1	0
TFs_all/Mouse_EmbryonicStemCell_None_SMARCA4_GSM2111672_DCid86167.bed.gz	183	0	10.6952	1	0.911224	1	0
TFs_all/Mouse_EmbryonicStemCell_None_SMARCA4_GSM2521517_DCid75203.bed.gz	119	0	11.8103	1	0.919491	1	0
TFs_all/Mouse_EmbryonicStemCell_None_SMARCA4_GSM2521518_DCid75202.bed.gz	69	0	21.607	1	0.95542	1	0
TFs_all/Mouse_EmbryonicStemCell_None_SOX2_GSM1308180_DCid44479.bed.gz	414	0	6.33733	1	0.85438	1	0
TFs_all/Mouse_EmbryonicStemCell_None_SOX2_GSM2341319_DCid75214.bed.gz	105	0	16.7311	1	0.94253	1	0
TFs_all/Mouse_EmbryonicStemCell_None_TAL1_GSM1543573_DCid50719.bed.gz	158	0	13.0917	1	0.926923	1	0
TFs_all/Mouse_EmbryonicStemCell_None_TRIM28_GSM1032199_DCid34576.bed.gz	85	0	27.8956	1	0.965197	1	0
TFs_all/Mouse_EmbryonicStemCell_None_YY1_GSM866992_DCid37956.bed.gz	112	0	17.8241	1	0.945924	1	0
TFs_all/Mouse_EmbryonicStemCell_None_ZFP57_GSM1572287_DCid59455.bed.gz	1261	0	1.90983	1	0.592729	1	0
TFs_all/Mouse_EmbryonicStemCell_None_ZFP57_GSM1572313_DCid59481.bed.gz	142	0	13.8352	1	0.930759	1	0
TFs_all/Mouse_EmbryonicStemCell_None_ZFP57_GSM1931783_DCid59154.bed.gz	624	0	3.55704	1	0.75533	1	0
TFs_all/Mouse_EmbryonicStemCell_None_ZFP57_GSM2051867_DCid68941.bed.gz	287	0	10.9042	1	0.912677	1	0
TFs_all/Mouse_EmbryonicStemCell_R1_YY1_GSM2052282_DCid71994.bed.gz	177	0	17.5667	1	0.944975	1	0
TFs_all/Mouse_EmbryonicStemCell_R1_YY1_GSM2262435_DCid71989.bed.gz	137	0	22.4679	1	0.956784	1	0
TFs_all/Mouse_EmbryonicStemCell_TNGA_POLR2A_GSM758173_DCid9083.bed.gz	90	0	26.9504	1	0.963975	1	0
TFs_all/Mouse_EmbryonicStemCell_V6.5_EZH2_GSM327668_DCid1008.bed.gz	308	0	7.82609	1	0.880439	1	0
TFs_all/Mouse_EmbryonicStemCell_V6.5_MBD3_GSM1246867_DCid43042.bed.gz	713	0	3.5117	1	0.75255	1	0
TFs_all/Mouse_EmbryonicStemCell_V6.5_POLR2A_GSM307623_DCid4483.bed.gz	220	0	10.5046	1	0.909607	1	0
TFs_all/Mouse_EmbryonicStemCell_V6.5_POLR2A_GSM515663_DCid2882.bed.gz	1269	0	1.67676	1	0.551178	1	0
TFs_all/Mouse_EmbryonicStemCell_V6.5_POLR2A_GSM958504_DCid9485.bed.gz	190	0	12.9037	1	0.925821	1	0
TFs_all/Mouse_EmbryonicStemCell_V6.5_YY1_GSM628031_DCid2909.bed.gz	311	0	7.59429	1	0.877021	1	0
TFs_all/Mouse_EmbryonicStemCell_ZhBTc4_ESRRB_GSM1356144_DCid44674.bed.gz	103	0	21.1769	1	0.95432	1	0
TFs_all/Mouse_EmbryonicStemCell_ZhBTc4_ESRRB_GSM1356145_DCid44675.bed.gz	150	0	14.1167	1	0.932066	1	0
TFs_all/Mouse_EmbryonicStemCell_ZhBTc4_ESRRB_GSM1356146_DCid44676.bed.gz	177	0	12.165	1	0.921529	1	0
TFs_all/Mouse_EmbryonicStemCell_ZhBTc4_ESRRB_GSM1356147_DCid44677.bed.gz	188	0	11.4511	1	0.91682	1	0
TFs_all/Mouse_EmbryonicStemCell_ZhBTc4_ESRRB_GSM1356148_DCid44678.bed.gz	173	0	12.3557	1	0.922702	1	0
TFs_all/Mouse_EmbryonicStemCell_ZhBTc4_POU5F1_GSM2341288_DCid75244.bed.gz	155	0	9.2191	1	0.897865	1	0
TFs_all/Mouse_EmbryonicStemCell_ZhBTc4_SMARCA4_GSM2341302_DCid75230.bed.gz	61	0	20.061	1	0.952159	1	0
TFs_all/Mouse_EmbryonicStemCell_ZhBTc4_SOX2_GSM2341293_DCid75239.bed.gz	132	0	14.2561	1	0.932768	1	0
TFs_all/Mouse_EmbryonicStemCell_ZhBTc4_SOX2_GSM2341294_DCid75238.bed.gz	186	0	10.3959	1	0.908781	1	0
TFs_all/Mouse_EmbryonicStemCell_mESC_EED_GSM2746092_DCid88346.bed.gz	728	0	2.24732	1	0.641348	1	0
TFs_all/Mouse_EmbryonicStemCell_mESC_EED_GSM2899074_DCid88360.bed.gz	89	0	20.2904	1	0.952445	1	0
TFs_all/Mouse_EmbryonicStemCell_V6.5_POLR2A_GSM1487066_DCid50473.bed.gz	8603	3	0.959997	0.80504	0.401959	0.785224	-0.00554716
TFs_all/Mouse_EmbryonicStemCell_Mouseembryonicstemcells_CXXC1_GSM2454338_DCid82181.bed.gz	3869	1	0.951716	0.729778	0.379593	0.877647	-0.00976778
TFs_all/Mouse_EmbryonicStemCell_None_PHF5A_GSM2111709_DCid84226.bed.gz	2228	0	0.962859	0.632199	0.354299	1	-0.010874
TFs_all/Mouse_EmbryonicStemCell_None_SOX2_GSM1050298_DCid34527.bed.gz	2634	0	0.950416	0.632424	0.349482	1	-0.0145998
TFs_all/Mouse_EmbryonicStemCell_V6.5_POLR2A_GSM515670_DCid2878.bed.gz	15158	5	0.847739	0.57121	0.291452	0.833754	-0.0579574
TFs_all/Mouse_EmbryonicStemCell_None_MBD3_GSM1571963_DCid51960.bed.gz	3278	0	0.730593	0.651465	0.254715	1	-0.0842816
TFs_all/Mouse_EmbryonicStemCell_None_POLR2A_GSM1534643_DCid53431.bed.gz	33759	12	0.840241	0.443933	0.231421	0.844	-0.0885672
TFs_all/Mouse_EmbryonicStemCell_None_OTX2_GSM1355156_DCid48489.bed.gz	81792	35	0.855406	0.310372	0.157188	0.879277	-0.114489
TFs_all/Mouse_EmbryonicStemCell_V6.5_POLR2A_GSM515671_DCid2877.bed.gz	6606	1	0.72272	0.537029	0.237037	0.937103	-0.126494
TFs_all/Mouse_EmbryonicStemCell_V6.5_YY1_GSM628032_DCid2908.bed.gz	6744	1	0.655677	0.384474	0.192107	0.952586	-0.252793
TFs_all/Mouse_EmbryonicStemCell_None_POLR2A_GSM1534642_DCid53430.bed.gz	36936	9	0.603729	0.063105	0.0331949	0.983645	-0.873588
TFs_all/Mouse_EmbryonicStemCell_ZhBTc4_CDX2_GSM1246724_DCid43036.bed.gz	96747	21	0.549807	0.00167619	0.000798028	0.9996	-2.39542

## Sheet: Corrected-specific
#file	file_size	overlaps	odds_ratio	fishers_two_tail	fishers_left_tail	fishers_right_tail	combo_score
TFs_all/Mouse_EmbryonicStemCell_R1_STAG1_GSM1838879_DCid55974.bed.gz	10542	847	46.5036	5.19962e-201	1	5.19962e-201	1109.43
TFs_all/Mouse_EmbryonicStemCell_E14_CTCF_GSM288351_DCid403.bed.gz	11373	853	45.9341	1.38801e-201	1	1.38801e-201	1109.03
TFs_all/Mouse_EmbryonicStemCell_V6.5_CTCF_GSM560352_DCid2817.bed.gz	25264	1830	43.6299	1.94733e-201	1	1.94733e-201	1093.32
TFs_all/Mouse_EmbryonicStemCell_R1_STAG1_GSM1838867_DCid55962.bed.gz	14926	1198	43.5686	5.44514e-201	1	5.44514e-201	1090.48
TFs_all/Mouse_EmbryonicStemCell_None_CTCF_GSM841708_DCid9269.bed.gz	23334	1648	43.2929	9.43547e-201	1	9.43547e-201	1087.35
TFs_all/Mouse_EmbryonicStemCell_R1_STAG1_GSM1838871_DCid55966.bed.gz	15130	1160	42.3426	2.11513e-201	1	2.11513e-201	1084.45
TFs_all/Mouse_EmbryonicStemCell_None_CTCF_GSM1468393_DCid51277.bed.gz	17691	1216	42.1282	6.26611e-201	1	6.26611e-201	1080.44
TFs_all/Mouse_EmbryonicStemCell_None_CTCF_GSM1212177_DCid41949.bed.gz	27962	1864	41.0635	3.48443e-201	1	3.48443e-201	1074.41
TFs_all/Mouse_EmbryonicStemCell_None_CTCF_GSM1468392_DCid51276.bed.gz	27311	1803	41.3941	1.08747e-200	1	1.08747e-200	1074.07
TFs_all/Mouse_EmbryonicStemCell_V6.5_CTCF_GSM560351_DCid2818.bed.gz	8500	605	40.4293	2.09296e-201	1	2.09296e-201	1071.09
TFs_all/Mouse_EmbryonicStemCell_V6.5_CTCF_GSM465676_DCid2819.bed.gz	25252	1756	40.599	3.82547e-201	1	3.82547e-201	1070.9
TFs_all/Mouse_EmbryonicStemCell_E14_CTCF_GSM1828651_DCid56900.bed.gz	22493	1472	39.7055	1.80716e-201	1	1.80716e-201	1066.2
TFs_all/Mouse_EmbryonicStemCell_V6.5_STAG1_GSM896916_DCid33709.bed.gz	35281	2228	39.0299	4.08876e-201	1	4.08876e-201	1059.36
TFs_all/Mouse_EmbryonicStemCell_D3_CTCF_GSM1540996_DCid51815.bed.gz	26767	1755	38.7599	5.83869e-201	1	5.83869e-201	1056.53
TFs_all/Mouse_EmbryonicStemCell_R1_CTCF_GSM634247_DCid2631.bed.gz	19413	1280	36.79	6.73329e-201	1	6.73329e-201	1041.14
TFs_all/Mouse_EmbryonicStemCell_None_CTCF_GSM970264_DCid43994.bed.gz	17831	1159	36.1135	3.74961e-201	1	3.74961e-201	1037.1
TFs_all/Mouse_EmbryonicStemCell_E14_CTCF_GSM1828650_DCid56899.bed.gz	43736	2530	35.0987	1.0996e-200	1	1.0996e-200	1026.46
TFs_all/Mouse_EmbryonicStemCell_None_CTCF_GSM2533854_DCid86606.bed.gz	20464	1354	34.9573	1.07178e-200	1	1.07178e-200	1025.35
TFs_all/Mouse_EmbryonicStemCell_None_CTCF_GSM970266_DCid43996.bed.gz	7861	507	34.099	1.85999e-201	1	1.85999e-201	1022.05
TFs_all/Mouse_EmbryonicStemCell_None_CTCF_GSM1540992_DCid51811.bed.gz	3876	241	32.6991	7.55241e-201	1	7.55241e-201	1006.85
TFs_all/Mouse_EmbryonicStemCell_None_CTCF_GSM747535_DCid5933.bed.gz	59107	2948	32.3721	4.93728e-201	1	4.93728e-201	1004.87
TFs_all/Mouse_EmbryonicStemCell_None_CTCF_GSM723015_DCid38301.bed.gz	48789	2423	30.9893	3.39924e-201	1	3.39924e-201	993.061
TFs_all/Mouse_EmbryonicStemCell_None_CTCF_GSM747534_DCid5932.bed.gz	60777	2970	31.1313	1.00805e-200	1	1.00805e-200	992.041
TFs_all/Mouse_EmbryonicStemCell_V6.5_STAG1_GSM937541_DCid34082.bed.gz	57624	2791	30.388	1.04621e-200	1	1.04621e-200	984.99
TFs_all/Mouse_EmbryonicStemCell_None_CTCF_GSM747536_DCid5934.bed.gz	51241	2723	29.3567	7.18274e-201	1	7.18274e-201	975.824
TFs_all/Mouse_EmbryonicStemCell_E14Tg2A_CTCF_GSM2609189_DCid85176.bed.gz	15288	982	28.998	1.67032e-201	1	1.67032e-201	975.352
TFs_all/Mouse_EmbryonicStemCell_None_CTCF_GSM918748_DCid46421.bed.gz	55586	2544	28.4777	8.70672e-201	1	8.70672e-201	966.643
TFs_all/Mouse_EmbryonicStemCell_E14Tg2A_CTCF_GSM2609186_DCid85175.bed.gz	15874	1003	28.4682	8.98766e-201	1	8.98766e-201	966.48
TFs_all/Mouse_EmbryonicStemCell_E14Tg2A_CTCF_GSM2609185_DCid85173.bed.gz	48529	2612	28.0226	4.61647e-201	1	4.61647e-201	963.317
TFs_all/Mouse_EmbryonicStemCell_E14Tg2A_CTCF_GSM2609188_DCid85177.bed.gz	46236	2576	26.8214	5.09603e-201	1	5.09603e-201	950.452
TFs_all/Mouse_EmbryonicStemCell_E14Tg2A_CTCF_GSM2609187_DCid85174.bed.gz	57648	2842	26.8236	1.08334e-200	1	1.08334e-200	948.921
TFs_all/Mouse_EmbryonicStemCell_None_CTCF_GSM1540994_DCid51813.bed.gz	30266	1959	26.3206	3.30296e-201	1	3.30296e-201	945.894
TFs_all/Mouse_EmbryonicStemCell_E14_CTCF_GSM699165_DCid402.bed.gz	83491	3226	24.7208	5.09604e-201	1	5.09604e-201	926.886
TFs_all/Mouse_EmbryonicStemCell_None_CTCF_GSM747538_DCid5936.bed.gz	67888	3008	24.3394	1.10766e-200	1	1.10766e-200	920.84
TFs_all/Mouse_EmbryonicStemCell_None_OTX2_GSM1355157_DCid48490.bed.gz	50201	2248	24.1928	1.07816e-200	1	1.07816e-200	919.151
TFs_all/Mouse_EmbryonicStemCell_None_CTCF_GSM747537_DCid5935.bed.gz	79166	3139	23.1741	9.60703e-201	1	9.60703e-201	906.967
TFs_all/Mouse_EmbryonicStemCell_None_CTCF_GSM2123546_DCid73922.bed.gz	76374	3134	22.3601	5.97152e-201	1	5.97152e-201	897.575
TFs_all/Mouse_EmbryonicStemCell_None_REST_GSM671095_DCid32844.bed.gz	3518	190	26.5276	3.80838e-190	1	3.80838e-190	895.844
TFs_all/Mouse_EmbryonicStemCell_None_CTCF_GSM2870294_DCid81697.bed.gz	73657	3041	21.9022	4.32171e-201	1	4.32171e-201	892.223
TFs_all/Mouse_EmbryonicStemCell_JM8.N4_CTCF_GSM2418860_DCid75566.bed.gz	66492	2990	21.4696	4.35001e-201	1	4.35001e-201	886.444
TFs_all/Mouse_EmbryonicStemCell_None_REST_GSM1169010_DCid36193.bed.gz	3463	192	25.7816	8.77789e-190	1	8.77789e-190	886.349
TFs_all/Mouse_EmbryonicStemCell_None_SOX2_GSM2417143_DCid73602.bed.gz	77644	2673	21.4675	1.01881e-200	1	1.01881e-200	884.78
TFs_all/Mouse_EmbryonicStemCell_None_CDK9_GSM1082347_DCid40169.bed.gz	33972	1298	20.443	5.18805e-201	1	5.18805e-201	871.948
TFs_all/Mouse_EmbryonicStemCell_None_TCF12_GSM1288311_DCid53111.bed.gz	125007	3708	18.4369	1.00187e-200	1	1.00187e-200	840.901
TFs_all/Mouse_EmbryonicStemCell_None_TCF12_GSM1288313_DCid53113.bed.gz	117775	3615	18.4529	1.16692e-200	1	1.16692e-200	840.873
TFs_all/Mouse_EmbryonicStemCell_None_CTCF_GSM2533853_DCid86607.bed.gz	106485	3326	18.4484	1.28339e-200	1	1.28339e-200	840.628
TFs_all/Mouse_EmbryonicStemCell_None_CTCF_GSM2319288_DCid75759.bed.gz	3108	185	25.0154	1.83199e-180	1	1.83199e-180	834.833
TFs_all/Mouse_EmbryonicStemCell_None_CTCF_GSM2870298_DCid81237.bed.gz	85349	3157	17.7104	1.07648e-200	1	1.07648e-200	829.172
TFs_all/Mouse_EmbryonicStemCell_None_POU5F1_GSM2417142_DCid73603.bed.gz	64956	1944	17.4196	1.106e-200	1	1.106e-200	824.347
TFs_all/Mouse_EmbryonicStemCell_V6.5_CTCF_GSM2259905_DCid76265.bed.gz	85643	3109	16.9305	9.10527e-201	1	9.10527e-201	816.476
TFs_all/Mouse_EmbryonicStemCell_V6.5_SOX2_GSM307138_DCid2901.bed.gz	17407	566	16.401	1.2101e-201	1	1.2101e-201	810.845
TFs_all/Mouse_EmbryonicStemCell_R1_GATA1_GSM1582440_DCid51971.bed.gz	25435	950	16.1305	2.54132e-201	1	2.54132e-201	804.731
TFs_all/Mouse_EmbryonicStemCell_V6.5_SOX2_GSM307139_DCid2900.bed.gz	18197	572	15.856	1.34138e-201	1	1.34138e-201	800.87
TFs_all/Mouse_EmbryonicStemCell_None_POU5F1_GSM1355154_DCid48487.bed.gz	79437	2393	15.7023	5.118e-201	1	5.118e-201	795.736
TFs_all/Mouse_EmbryonicStemCell_None_SOX2_GSM1910642_DCid73468.bed.gz	19722	586	15.6958	8.76718e-201	1	8.76718e-201	794.688
TFs_all/Mouse_EmbryonicStemCell_None_SOX2_GSM1050291_DCid34542.bed.gz	15540	493	15.384	1.53185e-201	1	1.53185e-201	791.884
TFs_all/Mouse_EmbryonicStemCell_None_EP300_GSM723018_DCid38303.bed.gz	74909	2132	15.554	9.91818e-201	1	9.91818e-201	791.857
TFs_all/Mouse_EmbryonicStemCell_None_EP300_GSM918750_DCid46423.bed.gz	74909	2132	15.554	9.91818e-201	1	9.91818e-201	791.857
TFs_all/Mouse_EmbryonicStemCell_None_POU5F1_GSM1355155_DCid48488.bed.gz	77785	2220	15.36	1.09708e-200	1	1.09708e-200	788.062
TFs_all/Mouse_EmbryonicStemCell_V6.5_POU5F1_GSM307137_DCid2885.bed.gz	26207	775	15.1478	2.3739e-201	1	2.3739e-201	786.656
TFs_all/Mouse_EmbryonicStemCell_None_SMARCA4_GSM2417177_DCid73573.bed.gz	17470	544	15.0108	1.99565e-201	1	1.99565e-201	784.321
TFs_all/Mouse_EmbryonicStemCell_E14_POU5F1_GSM2066252_DCid68662.bed.gz	14487	441	15.089	7.14639e-201	1	7.14639e-201	783.656
TFs_all/Mouse_EmbryonicStemCell_None_REST_GSM671094_DCid32846.bed.gz	2378	147	31.5397	5.57495e-158	1	5.57495e-158	782.982
TFs_all/Mouse_EmbryonicStemCell_None_SOX2_GSM1910640_DCid73470.bed.gz	17819	535	14.9124	4.5168e-201	1	4.5168e-201	781.034
TFs_all/Mouse_EmbryonicStemCell_None_EP300_GSM2417169_DCid73581.bed.gz	18872	558	14.7695	1.60646e-201	1	1.60646e-201	779.995
TFs_all/Mouse_EmbryonicStemCell_E14_ASH2L_GSM1258240_DCid43179.bed.gz	53461	1706	14.7878	6.62352e-201	1	6.62352e-201	777.963
TFs_all/Mouse_EmbryonicStemCell_None_SOX2_GSM1082341_DCid40161.bed.gz	18065	536	14.4493	1.93848e-201	1	1.93848e-201	773.331
TFs_all/Mouse_EmbryonicStemCell_V6.5_REST_GSM687285_DCid8274.bed.gz	10389	312	14.5412	7.51742e-201	1	7.51742e-201	772.893
TFs_all/Mouse_EmbryonicStemCell_None_KLF4_GSM2417144_DCid73601.bed.gz	70450	1885	14.4656	3.2446e-201	1	3.2446e-201	772.794
TFs_all/Mouse_EmbryonicStemCell_None_POU5F1_GSM1355180_DCid48513.bed.gz	36163	1005	14.1787	3.90377e-201	1	3.90377e-201	766.694
TFs_all/Mouse_EmbryonicStemCell_None_POU5F1_GSM1082340_DCid40157.bed.gz	48845	1360	14.007	2.7609e-201	1	2.7609e-201	763.744
TFs_all/Mouse_EmbryonicStemCell_KH2_SOX2_GSM1842763_DCid56005.bed.gz	38559	1149	13.9671	9.12883e-201	1	9.12883e-201	760.943
TFs_all/Mouse_EmbryonicStemCell_None_SOX2_GSM1308179_DCid44478.bed.gz	30687	874	13.8313	1.79861e-201	1	1.79861e-201	760.796
TFs_all/Mouse_EmbryonicStemCell_None_ZIC2_GSM1499117_DCid51365.bed.gz	24627	697	13.8628	5.78247e-201	1	5.78247e-201	759.531
TFs_all/Mouse_EmbryonicStemCell_None_REST_GSM1174810_DCid47349.bed.gz	2623	150	29.1455	2.35509e-156	1	2.35509e-156	757.162
TFs_all/Mouse_EmbryonicStemCell_J1_ARID3A_GSM1370509_DCid48643.bed.gz	29321	783	13.7679	8.5387e-201	1	8.5387e-201	756.906
TFs_all/Mouse_EmbryonicStemCell_None_SOX2_GSM1910641_DCid73469.bed.gz	9209	264	14.3149	9.3719e-198	1	9.3719e-198	756.479
TFs_all/Mouse_EmbryonicStemCell_None_EP300_GSM1019080_DCid36831.bed.gz	22622	630	13.5036	1.55588e-201	1	1.55588e-201	754.088
TFs_all/Mouse_EmbryonicStemCell_E14_SALL4_GSM2065694_DCid71075.bed.gz	12872	393	13.5316	2.51429e-201	1	2.51429e-201	753.904
TFs_all/Mouse_EmbryonicStemCell_KH2_SOX17_GSM1059854_DCid33797.bed.gz	11026	298	13.485	3.13593e-201	1	3.13593e-201	752.548
TFs_all/Mouse_EmbryonicStemCell_None_POU5F1_GSM1910647_DCid73463.bed.gz	16223	426	13.4963	7.01631e-201	1	7.01631e-201	751.477
TFs_all/Mouse_EmbryonicStemCell_KH2_POU5F1_GSM1059862_DCid33794.bed.gz	63722	1675	13.3865	9.88576e-201	1	9.88576e-201	748.559
TFs_all/Mouse_EmbryonicStemCell_KH2_SOX2_GSM1059851_DCid33744.bed.gz	15166	408	13.2561	2.92438e-201	1	2.92438e-201	747.708
TFs_all/Mouse_EmbryonicStemCell_None_POU5F1_GSM1910646_DCid73464.bed.gz	21984	593	13.194	2.97752e-201	1	2.97752e-201	746.32
TFs_all/Mouse_EmbryonicStemCell_KH2_SOX2_GSM1059850_DCid33742.bed.gz	18122	482	13.0685	2.32784e-201	1	2.32784e-201	743.951
TFs_all/Mouse_EmbryonicStemCell_None_POU5F1_GSM1059033_DCid41353.bed.gz	34464	910	13.0199	2.13021e-201	1	2.13021e-201	743.015
TFs_all/Mouse_EmbryonicStemCell_None_EP300_GSM1019082_DCid36826.bed.gz	22486	605	12.9257	1.51188e-201	1	1.51188e-201	741.462
TFs_all/Mouse_EmbryonicStemCell_None_EP300_GSM1019072_DCid36829.bed.gz	12044	329	12.9114	1.31741e-201	1	1.31741e-201	741.363
TFs_all/Mouse_EmbryonicStemCell_None_EP300_GSM1019081_DCid36816.bed.gz	27645	739	12.9437	6.5495e-201	1	6.5495e-201	739.515
TFs_all/Mouse_EmbryonicStemCell_None_HDAC1_GSM1335482_DCid56096.bed.gz	41598	1090	12.8817	4.66238e-201	1	4.66238e-201	738.671
TFs_all/Mouse_EmbryonicStemCell_V6.5_EP300_GSM594601_DCid2821.bed.gz	31683	833	12.7648	2.87836e-201	1	2.87836e-201	736.807
TFs_all/Mouse_EmbryonicStemCell_None_YY1_GSM1665561_DCid53949.bed.gz	65153	1670	12.7599	4.55547e-201	1	4.55547e-201	735.964
TFs_all/Mouse_EmbryonicStemCell_V6.5_POLR2A_GSM824845_DCid39303.bed.gz	53729	1602	12.6997	9.49548e-201	1	9.49548e-201	733.426
TFs_all/Mouse_EmbryonicStemCell_V6.5_HDAC2_GSM687279_DCid8272.bed.gz	16923	424	12.5673	2.04808e-201	1	2.04808e-201	732.836
TFs_all/Mouse_EmbryonicStemCell_None_POU5F1_GSM1059012_DCid41332.bed.gz	21302	550	12.6134	7.50196e-201	1	7.50196e-201	731.835
TFs_all/Mouse_EmbryonicStemCell_None_HCFC1_GSM1003799_DCid46425.bed.gz	30252	867	12.517	5.28318e-201	1	5.28318e-201	730.174
TFs_all/Mouse_EmbryonicStemCell_None_ZIC2_GSM1499116_DCid51364.bed.gz	18939	511	12.4661	9.82633e-201	1	9.82633e-201	728.016
TFs_all/Mouse_EmbryonicStemCell_KH2_POU5F1_GSM1059858_DCid33779.bed.gz	62610	1553	12.2187	4.12517e-201	1	4.12517e-201	723.593
TFs_all/Mouse_EmbryonicStemCell_KH2_POU5F1_GSM1842743_DCid55985.bed.gz	13951	369	12.0556	1.47718e-201	1	1.47718e-201	721.309
TFs_all/Mouse_EmbryonicStemCell_KH2_POU5F1_GSM1059863_DCid33755.bed.gz	30574	747	12.0452	2.36369e-201	1	2.36369e-201	720.326
TFs_all/Mouse_EmbryonicStemCell_None_SOX2_GSM1308182_DCid44481.bed.gz	15789	373	12.052	2.62788e-201	1	2.62788e-201	720.323
TFs_all/Mouse_EmbryonicStemCell_None_EP300_GSM2346436_DCid73433.bed.gz	108894	2771	11.8768	6.20643e-201	1	6.20643e-201	714.755
TFs_all/Mouse_EmbryonicStemCell_None_EP300_GSM1019073_DCid36800.bed.gz	15297	379	11.7985	1.86279e-201	1	1.86279e-201	714.706
TFs_all/Mouse_EmbryonicStemCell_KH2_POU5F1_GSM1842742_DCid55984.bed.gz	8781	260	13.6579	7.55194e-190	1	7.55194e-190	713.305
TFs_all/Mouse_EmbryonicStemCell_None_EP300_GSM1019074_DCid36828.bed.gz	13229	328	11.801	7.94502e-201	1	7.94502e-201	712.524
TFs_all/Mouse_EmbryonicStemCell_J1_NR0B1_GSM1183116_DCid50095.bed.gz	20042	474	11.4546	3.29337e-201	1	3.29337e-201	705.267
TFs_all/Mouse_EmbryonicStemCell_None_ESRRB_GSM2417188_DCid73564.bed.gz	59899	1441	11.5259	1.08331e-200	1	1.08331e-200	705.239
TFs_all/Mouse_EmbryonicStemCell_None_JUN_GSM1587320_DCid53680.bed.gz	7781	233	15.1625	3.32763e-180	1	3.32763e-180	703.991
TFs_all/Mouse_EmbryonicStemCell_None_EP300_GSM1355153_DCid48486.bed.gz	28770	731	11.4363	9.04886e-201	1	9.04886e-201	703.263
TFs_all/Mouse_EmbryonicStemCell_None_OTX2_GSM1355181_DCid48514.bed.gz	46707	1101	11.3718	3.23458e-201	1	3.23458e-201	703.198
TFs_all/Mouse_EmbryonicStemCell_V6.5_EP300_GSM594600_DCid2822.bed.gz	32509	762	11.339	3.05541e-201	1	3.05541e-201	702.448
TFs_all/Mouse_EmbryonicStemCell_None_YY1_GSM1665562_DCid53950.bed.gz	52157	1238	11.3919	1.09415e-200	1	1.09415e-200	701.849
TFs_all/Mouse_EmbryonicStemCell_None_MAFK_GSM1003809_DCid46424.bed.gz	21112	478	11.1808	2.48066e-201	1	2.48066e-201	698.699
TFs_all/Mouse_EmbryonicStemCell_CGR8_KLF5_GSM1208218_DCid44342.bed.gz	52630	1201	11.1069	3.33375e-201	1	3.33375e-201	696.334
TFs_all/Mouse_EmbryonicStemCell_None_NRF1_GSM1657384_DCid58293.bed.gz	80909	1851	11.1023	5.06039e-201	1	5.06039e-201	695.585
TFs_all/Mouse_EmbryonicStemCell_None_EP300_GSM2346437_DCid73432.bed.gz	74525	1838	11.0004	4.12451e-201	1	4.12451e-201	693.227
TFs_all/Mouse_EmbryonicStemCell_None_POU5F1_GSM1059024_DCid41344.bed.gz	17830	401	10.9099	1.97735e-201	1	1.97735e-201	691.941
TFs_all/Mouse_EmbryonicStemCell_KH2_POU5F1_GSM1059864_DCid33790.bed.gz	25817	571	10.8791	1.54728e-201	1	1.54728e-201	691.488
TFs_all/Mouse_EmbryonicStemCell_None_ZFP57_GSM2051872_DCid68937.bed.gz	16271	330	10.916	4.98704e-201	1	4.98704e-201	690.716
TFs_all/Mouse_EmbryonicStemCell_KH2_SOX2_GSM1059852_DCid33792.bed.gz	20204	447	10.8531	1.82339e-201	1	1.82339e-201	690.551
TFs_all/Mouse_EmbryonicStemCell_None_YY1_GSM1665558_DCid53946.bed.gz	55782	1384	10.8337	2.996e-201	1	2.996e-201	689.29
TFs_all/Mouse_EmbryonicStemCell_CGR8_KLF5_GSM1324616_DCid44553.bed.gz	35111	773	10.6644	2.26671e-201	1	2.26671e-201	685.147
TFs_all/Mouse_EmbryonicStemCell_None_UTF1_GSM970524_DCid39687.bed.gz	47836	1024	10.6594	6.74849e-201	1	6.74849e-201	683.394
TFs_all/Mouse_EmbryonicStemCell_J1_TGIF2_GSM1606384_DCid56408.bed.gz	31940	706	10.6265	5.48588e-201	1	5.48588e-201	682.808
TFs_all/Mouse_EmbryonicStemCell_J1_NR0B1_GSM1183117_DCid50096.bed.gz	22219	482	10.6538	1.10551e-200	1	1.10551e-200	682.51
TFs_all/Mouse_EmbryonicStemCell_None_KLF4_GSM2438464_DCid76357.bed.gz	17719	393	10.5538	8.48311e-201	1	8.48311e-201	680.182
TFs_all/Mouse_EmbryonicStemCell_2TS22C_SOX2_GSM1704279_DCid77440.bed.gz	7253	201	17.1944	3.78496e-166	1	3.78496e-166	678.87
TFs_all/Mouse_EmbryonicStemCell_CGR8_KLF4_GSM1324615_DCid44552.bed.gz	41429	901	10.4129	3.54538e-201	1	3.54538e-201	677.583
TFs_all/Mouse_EmbryonicStemCell_KH2_SOX2_GSM1059853_DCid33780.bed.gz	36256	778	10.3822	3.39404e-201	1	3.39404e-201	676.792
TFs_all/Mouse_EmbryonicStemCell_None_NRF1_GSM1657385_DCid58294.bed.gz	63197	1375	10.3963	4.44397e-201	1	4.44397e-201	676.79
TFs_all/Mouse_EmbryonicStemCell_V6.5_POLR2A_GSM824846_DCid39307.bed.gz	37542	926	10.3916	6.03027e-201	1	6.03027e-201	676.211
TFs_all/Mouse_EmbryonicStemCell_None_YY1_GSM1665563_DCid53951.bed.gz	50365	1096	10.2043	1.13232e-200	1	1.13232e-200	670.04
TFs_all/Mouse_EmbryonicStemCell_None_EZH2_GSM1466753_DCid68964.bed.gz	15581	352	10.0199	2.43105e-201	1	2.43105e-201	667.001
TFs_all/Mouse_EmbryonicStemCell_KH2_UTF1_GSM1300283_DCid43659.bed.gz	130586	2617	9.86212	1.12143e-200	1	1.12143e-200	660.215
TFs_all/Mouse_EmbryonicStemCell_None_HEY1_GSM1486065_DCid59428.bed.gz	59257	1277	9.60689	5.94276e-201	1	5.94276e-201	653.552
TFs_all/Mouse_EmbryonicStemCell_None_OTX2_GSM1355183_DCid48516.bed.gz	72143	1438	9.62899	1.12264e-200	1	1.12264e-200	653.313
TFs_all/Mouse_EmbryonicStemCell_None_MBD3_GSM2264180_DCid73907.bed.gz	24992	569	9.16305	4.9721e-201	1	4.9721e-201	640.135
TFs_all/Mouse_EmbryonicStemCell_CJ7_ZFP281_GSM2141217_DCid76609.bed.gz	16686	379	9.08026	1.36601e-201	1	1.36601e-201	639.298
TFs_all/Mouse_EmbryonicStemCell_KH2_POU5F1_GSM1059860_DCid33721.bed.gz	49990	921	8.95664	3.8555e-201	1	3.8555e-201	633.901
TFs_all/Mouse_EmbryonicStemCell_None_HDAC1_GSM2417173_DCid73577.bed.gz	35570	756	8.92059	6.46536e-201	1	6.46536e-201	632.026
TFs_all/Mouse_EmbryonicStemCell_None_SOX2_GSM2385224_DCid71766.bed.gz	21135	438	8.93454	1.07592e-200	1	1.07592e-200	631.778
TFs_all/Mouse_EmbryonicStemCell_CMTi-1_POU5F1_GSM1047933_DCid38625.bed.gz	35351	585	8.81343	2.52972e-201	1	2.52972e-201	629.815
TFs_all/Mouse_EmbryonicStemCell_V6.5_POLR2A_GSM937538_DCid34080.bed.gz	33857	737	8.82591	8.27494e-201	1	8.27494e-201	628.607
TFs_all/Mouse_EmbryonicStemCell_None_YY1_GSM2645432_DCid88600.bed.gz	46854	1128	8.77674	3.20665e-201	1	3.20665e-201	628.285
TFs_all/Mouse_EmbryonicStemCell_None_POLR2A_GSM1437470_DCid54534.bed.gz	95167	1915	8.78884	1.11465e-200	1	1.11465e-200	626.987
TFs_all/Mouse_EmbryonicStemCell_None_POLR2A_GSM2629652_DCid83868.bed.gz	42155	1029	8.73173	4.02247e-201	1	4.02247e-201	626.49
TFs_all/Mouse_EmbryonicStemCell_None_KLF4_GSM2438468_DCid76353.bed.gz	26864	605	8.69486	9.08255e-201	1	9.08255e-201	624.163
TFs_all/Mouse_EmbryonicStemCell_None_TAF3_GSM774940_DCid4606.bed.gz	32247	661	8.62333	4.3024e-201	1	4.3024e-201	622.788
TFs_all/Mouse_EmbryonicStemCell_None_MBD3_GSM2264181_DCid73906.bed.gz	23908	514	8.62553	4.67354e-201	1	4.67354e-201	622.75
TFs_all/Mouse_EmbryonicStemCell_ZhBTc4_SOX2_GSM1246722_DCid43034.bed.gz	11484	274	11.1778	2.16729e-178	1	2.16729e-178	618.726
TFs_all/Mouse_EmbryonicStemCell_V6.5_ZFP281_GSM2044514_DCid73009.bed.gz	111627	1937	8.49381	5.65594e-201	1	5.65594e-201	618.046
TFs_all/Mouse_EmbryonicStemCell_None_POLR2A_GSM2027599_DCid72441.bed.gz	27955	483	8.42174	4.29262e-201	1	4.29262e-201	615.953
TFs_all/Mouse_EmbryonicStemCell_V6.5_POLR2A_GSM1566092_DCid50859.bed.gz	34235	796	8.3298	4.65509e-201	1	4.65509e-201	612.672
TFs_all/Mouse_EmbryonicStemCell_None_EP300_GSM1968281_DCid68444.bed.gz	9893	248	12.2036	2.76073e-170	1	2.76073e-170	611.977
TFs_all/Mouse_EmbryonicStemCell_None_TBP_GSM1816104_DCid68337.bed.gz	27540	648	8.29388	7.40901e-201	1	7.40901e-201	610.807
TFs_all/Mouse_EmbryonicStemCell_None_YY1_GSM1665559_DCid53947.bed.gz	59276	1175	8.23159	4.81144e-201	1	4.81144e-201	609.201
TFs_all/Mouse_EmbryonicStemCell_OS25_POLR2A_GSM850469_DCid5598.bed.gz	39759	875	8.13066	2.66936e-201	1	2.66936e-201	606.409
TFs_all/Mouse_EmbryonicStemCell_None_POLR2A_GSM2629675_DCid83563.bed.gz	34350	795	8.11959	6.63095e-201	1	6.63095e-201	604.82
TFs_all/Mouse_EmbryonicStemCell_ZhBTc4_POLR2A_GSM515678_DCid2870.bed.gz	27567	520	7.98676	2.90197e-201	1	2.90197e-201	601.133
TFs_all/Mouse_EmbryonicStemCell_E14_POLR2A_GSM1399506_DCid48937.bed.gz	47486	916	7.96834	5.59923e-201	1	5.59923e-201	599.61
TFs_all/Mouse_EmbryonicStemCell_V6.5_POLR2A_GSM1566097_DCid50864.bed.gz	30966	677	7.92174	7.45622e-201	1	7.45622e-201	597.544
TFs_all/Mouse_EmbryonicStemCell_None_CHD4_GSM2264177_DCid73910.bed.gz	30342	583	7.91796	8.16679e-201	1	8.16679e-201	597.288
TFs_all/Mouse_EmbryonicStemCell_V6.5_POLR2A_GSM937539_DCid34083.bed.gz	31014	616	7.81079	5.65298e-201	1	5.65298e-201	593.828
TFs_all/Mouse_EmbryonicStemCell_None_CHD4_GSM2264176_DCid73911.bed.gz	22647	422	7.7686	7.88811e-201	1	7.88811e-201	591.836
TFs_all/Mouse_EmbryonicStemCell_ZhBTc4_POLR2A_GSM515677_DCid2871.bed.gz	25325	472	7.68274	2.00424e-201	1	2.00424e-201	590.378
TFs_all/Mouse_EmbryonicStemCell_None_EZH2_GSM1437475_DCid54539.bed.gz	53901	1026	7.67457	3.82703e-201	1	3.82703e-201	589.244
TFs_all/Mouse_EmbryonicStemCell_V6.5_POLR2A_GSM1463941_DCid49495.bed.gz	27567	588	7.67583	6.74271e-201	1	6.74271e-201	588.568
TFs_all/Mouse_EmbryonicStemCell_None_EP300_GSM2433946_DCid74532.bed.gz	37405	1018	7.6625	7.07687e-201	1	7.07687e-201	588.004
TFs_all/Mouse_EmbryonicStemCell_E14_ESRRB_GSM288355_DCid408.bed.gz	55604	864	7.61906	4.35078e-201	1	4.35078e-201	586.982
TFs_all/Mouse_EmbryonicStemCell_V6.5_CHD4_GSM687284_DCid8276.bed.gz	7580	210	13.8805	2.80838e-155	1	2.80838e-155	586.522
TFs_all/Mouse_EmbryonicStemCell_None_YY1_GSM1904538_DCid57255.bed.gz	31479	584	7.58407	4.01453e-201	1	4.01453e-201	585.753
TFs_all/Mouse_EmbryonicStemCell_V6.5_REST_GSM656525_DCid2886.bed.gz	2285	121	27.3469	2.2191e-123	1	2.2191e-123	585.464
TFs_all/Mouse_EmbryonicStemCell_E14_EZH2_GSM1199182_DCid41897.bed.gz	30596	613	7.56687	5.4383e-201	1	5.4383e-201	584.712
TFs_all/Mouse_EmbryonicStemCell_None_POLR2A_GSM2281270_DCid72437.bed.gz	30725	563	7.49683	4.40023e-201	1	4.40023e-201	582.292
TFs_all/Mouse_EmbryonicStemCell_KH2_POU5F1_GSM1059861_DCid33762.bed.gz	30932	492	7.4119	2.51914e-201	1	2.51914e-201	579.699
TFs_all/Mouse_EmbryonicStemCell_V6.5_POLR2A_GSM1566094_DCid50861.bed.gz	28359	590	7.3141	2.50258e-201	1	2.50258e-201	575.863
TFs_all/Mouse_EmbryonicStemCell_OS25_POLR2A_GSM850467_DCid5596.bed.gz	31306	496	7.24606	3.84873e-201	1	3.84873e-201	572.624
TFs_all/Mouse_EmbryonicStemCell_R1_POLR2A_GSM2586550_DCid75373.bed.gz	36257	831	7.25593	5.3194e-201	1	5.3194e-201	572.616
TFs_all/Mouse_EmbryonicStemCell_None_SOX2_GSM1910643_DCid73467.bed.gz	7860	203	14.0153	4.83236e-151	1	4.83236e-151	572.543
TFs_all/Mouse_EmbryonicStemCell_None_EP300_GSM2433945_DCid74533.bed.gz	31274	795	7.24517	7.10246e-201	1	7.10246e-201	571.828
TFs_all/Mouse_EmbryonicStemCell_ZhBTc4_SOX2_GSM2341290_DCid75242.bed.gz	12663	311	9.20912	1.47076e-178	1	1.47076e-178	569.609
TFs_all/Mouse_EmbryonicStemCell_None_POU5F1_GSM2341311_DCid75222.bed.gz	11986	302	9.42452	3.84034e-176	1	3.84034e-176	567.718
TFs_all/Mouse_EmbryonicStemCell_None_POU5F1_GSM1910645_DCid73465.bed.gz	9564	226	12.35	1.52499e-156	1	1.52499e-156	565.06
TFs_all/Mouse_EmbryonicStemCell_V6.5_POLR2A_GSM1566100_DCid50867.bed.gz	27064	516	7.0418	2.83599e-201	1	2.83599e-201	564.73
TFs_all/Mouse_EmbryonicStemCell_R1_POLR2A_GSM2586553_DCid75370.bed.gz	37826	866	7.02747	3.53344e-201	1	3.53344e-201	563.872
TFs_all/Mouse_EmbryonicStemCell_V6.5_POLR2A_GSM515667_DCid2881.bed.gz	24950	430	7.04652	8.42818e-201	1	8.42818e-201	563.592
TFs_all/Mouse_EmbryonicStemCell_E14_POLR2A_GSM699166_DCid422.bed.gz	26589	446	6.97582	1.11243e-200	1	1.11243e-200	560.343
TFs_all/Mouse_EmbryonicStemCell_None_YY1_GSM1665555_DCid53943.bed.gz	24105	423	7.05402	2.04654e-199	1	2.04654e-199	559.994
TFs_all/Mouse_EmbryonicStemCell_None_POLR2A_GSM1059034_DCid41354.bed.gz	27658	486	6.9396	1.16431e-200	1	1.16431e-200	558.786
TFs_all/Mouse_EmbryonicStemCell_None_POLR2A_GSM2652716_DCid81951.bed.gz	34152	683	6.90934	5.58963e-201	1	5.58963e-201	558.414
TFs_all/Mouse_EmbryonicStemCell_E14_POLR2A_GSM1399508_DCid48939.bed.gz	47289	770	6.87512	3.25586e-201	1	3.25586e-201	557.633
TFs_all/Mouse_EmbryonicStemCell_None_POU5F1_GSM1355182_DCid48515.bed.gz	52713	756	6.84513	5.84715e-201	1	5.84715e-201	555.663
TFs_all/Mouse_EmbryonicStemCell_None_TRIM28_GSM1931784_DCid59155.bed.gz	44004	612	6.79372	6.24314e-201	1	6.24314e-201	553.406
TFs_all/Mouse_EmbryonicStemCell_46C_POLR2A_GSM2474112_DCid84435.bed.gz	29990	627	6.79353	8.80073e-201	1	8.80073e-201	552.985
TFs_all/Mouse_EmbryonicStemCell_None_POLR2A_GSM1059036_DCid41356.bed.gz	26873	445	6.75881	5.90025e-201	1	5.90025e-201	551.986
TFs_all/Mouse_EmbryonicStemCell_R1_POLR2A_GSM2586554_DCid75369.bed.gz	30581	625	6.66618	6.03084e-201	1	6.03084e-201	547.973
TFs_all/Mouse_EmbryonicStemCell_None_POLR2A_GSM2520024_DCid83510.bed.gz	32700	738	6.64478	9.76043e-201	1	9.76043e-201	546.473
TFs_all/Mouse_EmbryonicStemCell_V6.5_POLR2A_GSM1566095_DCid50862.bed.gz	27292	491	6.60354	5.93707e-201	1	5.93707e-201	545.265
TFs_all/Mouse_EmbryonicStemCell_None_POLR2A_GSM1163123_DCid33392.bed.gz	34882	580	6.57988	1.06144e-200	1	1.06144e-200	543.542
TFs_all/Mouse_EmbryonicStemCell_None_NRF1_GSM1891642_DCid58923.bed.gz	21183	363	7.73361	3.52675e-184	1	3.52675e-184	541.395
TFs_all/Mouse_EmbryonicStemCell_None_SOX2_GSM1050304_DCid34554.bed.gz	6625	191	14.0634	2.1113e-142	1	2.1113e-142	540.333
TFs_all/Mouse_EmbryonicStemCell_None_POLR2A_GSM1499140_DCid51388.bed.gz	27903	496	6.46024	5.75614e-201	1	5.75614e-201	538.963
TFs_all/Mouse_EmbryonicStemCell_R1_POLR2A_GSM2586552_DCid75371.bed.gz	27267	534	6.28282	5.18051e-201	1	5.18051e-201	531.04
TFs_all/Mouse_EmbryonicStemCell_None_TBX3_GSM1090228_DCid34041.bed.gz	39619	491	6.19328	1.15606e-200	1	1.15606e-200	525.975
TFs_all/Mouse_EmbryonicStemCell_None_POU5F1_GSM1693787_DCid67363.bed.gz	10471	246	10.5774	3.94371e-155	1	3.94371e-155	525.423
TFs_all/Mouse_EmbryonicStemCell_V6.5_CREBBP_GSM1246866_DCid43041.bed.gz	11369	241	10.7299	1.7476e-153	1	1.7476e-153	522.976
TFs_all/Mouse_EmbryonicStemCell_R1_POLR2A_GSM2586549_DCid75374.bed.gz	27697	596	6.07003	5.81372e-201	1	5.81372e-201	520.954
TFs_all/Mouse_EmbryonicStemCell_None_GATA4_GSM1015515_DCid35374.bed.gz	60129	972	5.94158	4.8693e-201	1	4.8693e-201	514.973
TFs_all/Mouse_EmbryonicStemCell_ZhBTc4_POLR2A_GSM515676_DCid2872.bed.gz	23737	396	6.93208	1.82811e-184	1	1.82811e-184	513.233
TFs_all/Mouse_EmbryonicStemCell_None_POLR2A_GSM1816100_DCid68341.bed.gz	29106	617	5.89579	8.49859e-201	1	8.49859e-201	512.118
TFs_all/Mouse_EmbryonicStemCell_ZhBTc4_SOX2_GSM2341295_DCid75237.bed.gz	12871	296	8.71994	5.53649e-164	1	5.53649e-164	510.066
TFs_all/Mouse_EmbryonicStemCell_E14_POLR2A_GSM1399507_DCid48938.bed.gz	65208	941	5.82511	3.86745e-201	1	3.86745e-201	509.506
TFs_all/Mouse_EmbryonicStemCell_E14_EZH2_GSM1195114_DCid41871.bed.gz	15842	336	7.81923	6.5554e-172	1	6.5554e-172	507.906
TFs_all/Mouse_EmbryonicStemCell_None_POLR2A_GSM1499138_DCid51386.bed.gz	26059	448	6.27597	8.33957e-192	1	8.33957e-192	506.328
TFs_all/Mouse_EmbryonicStemCell_None_POLR2A_GSM749807_DCid4427.bed.gz	25977	416	6.54246	8.72426e-185	1	8.72426e-185	498.77
TFs_all/Mouse_EmbryonicStemCell_CMTi-1_POU5F1_GSM1047938_DCid38632.bed.gz	72905	725	5.59625	9.57816e-201	1	9.57816e-201	496.939
TFs_all/Mouse_EmbryonicStemCell_KH2_SOX2_GSM1842767_DCid56009.bed.gz	5814	176	13.8262	3.87171e-130	1	3.87171e-130	490.386
TFs_all/Mouse_EmbryonicStemCell_None_GATA4_GSM1015514_DCid35370.bed.gz	41804	606	5.39955	7.41905e-201	1	7.41905e-201	486.883
TFs_all/Mouse_EmbryonicStemCell_CGR8_KLF4_GSM1208217_DCid44341.bed.gz	12918	252	9.58839	2.14199e-149	1	2.14199e-149	484.853
TFs_all/Mouse_EmbryonicStemCell_None_RUNX1_GSM1574787_DCid55144.bed.gz	41957	555	5.35335	5.85301e-201	1	5.85301e-201	484.651
TFs_all/Mouse_EmbryonicStemCell_None_POLR2A_GSM1816101_DCid68340.bed.gz	26563	517	5.51537	1.41217e-196	1	1.41217e-196	482.468
TFs_all/Mouse_EmbryonicStemCell_CCE_SOX2_GSM1923657_DCid59138.bed.gz	6957	187	12.6232	1.89919e-131	1	1.89919e-131	478.179
TFs_all/Mouse_EmbryonicStemCell_KH2_UTF1_GSM1300284_DCid43660.bed.gz	85876	976	5.17198	8.103e-201	1	8.103e-201	474.36
TFs_all/Mouse_EmbryonicStemCell_None_SOX2_GSM2438475_DCid76346.bed.gz	4236	140	17.2093	2.9329e-116	1	2.9329e-116	474.275
TFs_all/Mouse_EmbryonicStemCell_None_SUPT5H_GSM1059016_DCid41336.bed.gz	24473	387	6.59612	2.34018e-173	1	2.34018e-173	469.835
TFs_all/Mouse_EmbryonicStemCell_V6.5_POLR2A_GSM2286865_DCid73008.bed.gz	26380	373	6.75288	1.5543e-170	1	1.5543e-170	467.908
TFs_all/Mouse_EmbryonicStemCell_CMTi-1_POU5F1_GSM1047950_DCid38629.bed.gz	69672	618	4.98539	2.63518e-201	1	2.63518e-201	464.884
TFs_all/Mouse_EmbryonicStemCell_None_KLF4_GSM2438465_DCid76356.bed.gz	15776	299	7.96417	1.60293e-155	1	1.60293e-155	463.383
TFs_all/Mouse_EmbryonicStemCell_None_NRF1_GSM1657379_DCid58288.bed.gz	23681	347	6.79449	1.17381e-159	1	1.17381e-159	439.342
TFs_all/Mouse_EmbryonicStemCell_V6.5_CHD4_GSM687283_DCid8275.bed.gz	7700	181	11.9405	2.05158e-123	1	2.05158e-123	438.952
TFs_all/Mouse_EmbryonicStemCell_R1_POLR2B_GSM1411206_DCid49151.bed.gz	53451	650	4.56276	1.12945e-200	1	1.12945e-200	437.866
TFs_all/Mouse_EmbryonicStemCell_None_ZFP57_GSM1572303_DCid59471.bed.gz	55416	733	4.54372	7.63503e-201	1	7.63503e-201	437.031
TFs_all/Mouse_EmbryonicStemCell_None_POLR2A_GSM1446977_DCid49435.bed.gz	25623	467	5.506	7.27846e-178	1	7.27846e-178	435.937
TFs_all/Mouse_EmbryonicStemCell_None_POLR2A_GSM866201_DCid8537.bed.gz	13757	268	8.25669	2.45048e-143	1	2.45048e-143	434.33
TFs_all/Mouse_EmbryonicStemCell_CMTi-1_POU5F1_GSM1047940_DCid38630.bed.gz	16188	263	8.34906	5.68668e-142	1	5.68668e-142	432.438
TFs_all/Mouse_EmbryonicStemCell_None_POU5F1_GSM1910644_DCid73466.bed.gz	6712	163	12.7221	1.95175e-115	1	1.95175e-115	420.9
TFs_all/Mouse_EmbryonicStemCell_None_EZH2_GSM1466751_DCid68965.bed.gz	11746	264	8.08703	5.00328e-139	1	5.00328e-139	417.061
TFs_all/Mouse_EmbryonicStemCell_None_HEY1_GSM1486064_DCid59427.bed.gz	4780	141	14.5482	1.44615e-107	1	1.44615e-107	412.698
TFs_all/Mouse_EmbryonicStemCell_None_POU5F1_GSM2341310_DCid75223.bed.gz	7416	196	10.3701	1.79578e-122	1	1.79578e-122	410.813
TFs_all/Mouse_EmbryonicStemCell_None_EZH2_GSM1917297_DCid69359.bed.gz	9265	241	8.52764	7.41444e-132	1	7.41444e-132	405.473
TFs_all/Mouse_EmbryonicStemCell_None_RXRA_GSM1603269_DCid52796.bed.gz	92330	755	4.04274	1.08609e-200	1	1.08609e-200	402.994
TFs_all/Mouse_EmbryonicStemCell_KH2_POU5F1_GSM1059859_DCid33765.bed.gz	10091	201	9.92405	2.4963e-122	1	2.4963e-122	402.618
TFs_all/Mouse_EmbryonicStemCell_None_OLIG2_GSM1511109_DCid54582.bed.gz	25871	357	6.23904	4.30875e-153	1	4.30875e-153	402.447
TFs_all/Mouse_EmbryonicStemCell_E14_MYC_GSM1171648_DCid44268.bed.gz	30166	369	6.03771	7.73161e-154	1	7.73161e-154	397.172
TFs_all/Mouse_EmbryonicStemCell_2TS22C_SOX2_GSM1704277_DCid77442.bed.gz	4280	118	16.9722	9.75372e-98	1	9.75372e-98	396.299
TFs_all/Mouse_EmbryonicStemCell_None_POLR2A_GSM866203_DCid8539.bed.gz	19552	311	6.69598	1.05189e-141	1	1.05189e-141	386.744
TFs_all/Mouse_EmbryonicStemCell_None_CHD4_GSM1571962_DCid51959.bed.gz	15642	255	7.78801	5.10975e-131	1	5.10975e-131	385.827
TFs_all/Mouse_EmbryonicStemCell_None_EZH2_GSM2393584_DCid73248.bed.gz	14069	305	6.73123	2.44833e-139	1	2.44833e-139	381.301
TFs_all/Mouse_EmbryonicStemCell_None_ZFP57_GSM1335222_DCid53132.bed.gz	103554	814	3.69073	3.32121e-198	1	3.32121e-198	372.032
TFs_all/Mouse_EmbryonicStemCell_V6.5_POLR2A_GSM545205_DCid5756.bed.gz	22478	343	6.05194	2.22562e-143	1	2.22562e-143	370.526
TFs_all/Mouse_EmbryonicStemCell_E14_E2F1_GSM288349_DCid405.bed.gz	25793	373	5.70434	9.04991e-148	1	9.04991e-148	369.382
TFs_all/Mouse_EmbryonicStemCell_None_NRF1_GSM1891641_DCid58922.bed.gz	14624	246	7.66395	5.58912e-125	1	5.58912e-125	365.065
TFs_all/Mouse_EmbryonicStemCell_V6.5_ZFP281_GSM2286870_DCid73005.bed.gz	21561	348	5.90371	2.81696e-142	1	2.81696e-142	362.598
TFs_all/Mouse_EmbryonicStemCell_E14_POLR2A_GSM1399509_DCid48940.bed.gz	25940	345	5.90557	2.88598e-141	1	2.88598e-141	360.073
TFs_all/Mouse_EmbryonicStemCell_ZhBTc4_POU5F1_GSM2341284_DCid75248.bed.gz	7065	181	9.81527	2.04323e-109	1	2.04323e-109	358.136
TFs_all/Mouse_EmbryonicStemCell_E14_SALL4_GSM2065700_DCid71074.bed.gz	5094	136	12.9654	1.33092e-97	1	1.33092e-97	358.11
TFs_all/Mouse_EmbryonicStemCell_None_TBP_GSM1816105_DCid68336.bed.gz	16805	301	6.46845	2.4076e-133	1	2.4076e-133	357.197
TFs_all/Mouse_EmbryonicStemCell_None_POU5F1_GSM2438472_DCid76349.bed.gz	5963	157	11.1901	3.26676e-103	1	3.26676e-103	357.076
TFs_all/Mouse_EmbryonicStemCell_E14_EZH2_GSM1195115_DCid41872.bed.gz	10601	240	7.68871	4.73429e-122	1	4.73429e-122	357.027
TFs_all/Mouse_EmbryonicStemCell_None_POLR2A_GSM1487073_DCid50480.bed.gz	16398	284	6.62573	1.68706e-128	1	1.68706e-128	348.575
TFs_all/Mouse_EmbryonicStemCell_None_POLR2A_GSM1499141_DCid51389.bed.gz	20569	319	6.083	3.76737e-134	1	3.76737e-134	347.541
TFs_all/Mouse_EmbryonicStemCell_None_NRF1_GSM1657378_DCid58287.bed.gz	18477	271	6.80437	1.65184e-125	1	1.65184e-125	345.205
TFs_all/Mouse_EmbryonicStemCell_KH2_POLR2A_GSM1894000_DCid70886.bed.gz	10304	245	7.34226	2.87794e-120	1	2.87794e-120	343.826
TFs_all/Mouse_EmbryonicStemCell_None_NRF1_GSM1891645_DCid58926.bed.gz	31820	374	5.40808	2.91415e-141	1	2.91415e-141	342.22
TFs_all/Mouse_EmbryonicStemCell_V6.5_TBP_GSM555160_DCid5761.bed.gz	19771	298	6.30961	1.75596e-129	1	1.75596e-129	342.174
TFs_all/Mouse_EmbryonicStemCell_OS25_POLR2A_GSM850470_DCid5599.bed.gz	4864	143	11.5962	4.11302e-96	1	4.11302e-96	337.244
TFs_all/Mouse_EmbryonicStemCell_None_NRF1_GSM1657382_DCid58291.bed.gz	11697	209	8.17757	1.24856e-111	1	1.24856e-111	336.223
TFs_all/Mouse_EmbryonicStemCell_None_SOX2_GSM1308181_DCid44480.bed.gz	42707	391	5.17199	1.44609e-141	1	1.44609e-141	333.892
TFs_all/Mouse_EmbryonicStemCell_None_NRF1_GSM1891644_DCid58925.bed.gz	27029	332	5.7423	8.5377e-133	1	8.5377e-133	333.028
TFs_all/Mouse_EmbryonicStemCell_None_YY1_GSM1665556_DCid53944.bed.gz	16229	270	6.63996	1.52175e-122	1	1.52175e-122	332.705
TFs_all/Mouse_EmbryonicStemCell_V6.5_POLR2A_GSM2286868_DCid73006.bed.gz	22250	344	5.56114	2.10154e-133	1	2.10154e-133	328.427
TFs_all/Mouse_EmbryonicStemCell_None_POLR2A_GSM2481935_DCid76198.bed.gz	24839	329	5.72213	3.64112e-131	1	3.64112e-131	328.256
TFs_all/Mouse_EmbryonicStemCell_None_MBD3_GSM1206844_DCid36995.bed.gz	5860	136	11.5817	1.37449e-91	1	1.37449e-91	321.086
TFs_all/Mouse_EmbryonicStemCell_OS25_POLR2A_GSM850468_DCid5597.bed.gz	20485	297	6.03362	2.78185e-124	1	2.78185e-124	320.383
TFs_all/Mouse_EmbryonicStemCell_None_RARA_GSM871395_DCid8929.bed.gz	7188	152	10.2908	3.90993e-95	1	3.90993e-95	317.521
TFs_all/Mouse_EmbryonicStemCell_None_SOX2_GSM2438474_DCid76347.bed.gz	5113	135	11.5138	1.55534e-90	1	1.55534e-90	316.6
TFs_all/Mouse_EmbryonicStemCell_None_POLR2A_GSM1865696_DCid67355.bed.gz	21744	321	5.67443	5.02223e-127	1	5.02223e-127	316.313
TFs_all/Mouse_EmbryonicStemCell_E14_SALL4_GSM2065702_DCid71073.bed.gz	4743	123	12.5987	4.68578e-87	1	4.68578e-87	315.551
TFs_all/Mouse_EmbryonicStemCell_None_POU5F1_GSM2438471_DCid76350.bed.gz	4920	120	12.8008	8.99952e-86	1	8.99952e-86	312.812
TFs_all/Mouse_EmbryonicStemCell_E14_POU5F1_GSM2066253_DCid68661.bed.gz	4197	112	13.6702	4.55264e-83	1	4.55264e-83	310.673
TFs_all/Mouse_EmbryonicStemCell_None_SUPT5H_GSM1059037_DCid41357.bed.gz	22162	306	5.64448	1.06081e-120	1	1.06081e-120	299.557
TFs_all/Mouse_EmbryonicStemCell_E14_POU5F1_GSM1587027_DCid52773.bed.gz	10034	172	8.66624	4.45594e-96	1	4.45594e-96	297.057
TFs_all/Mouse_EmbryonicStemCell_None_EP300_GSM1968280_DCid68445.bed.gz	4812	117	12.3722	4.38099e-82	1	4.38099e-82	295.252
TFs_all/Mouse_EmbryonicStemCell_None_T_GSM1327309_DCid44570.bed.gz	14531	221	7.02342	2.17848e-105	1	2.17848e-105	294.327
TFs_all/Mouse_EmbryonicStemCell_None_TRIM28_GSM2051868_DCid68940.bed.gz	8137	146	9.93785	1.49884e-89	1	1.49884e-89	294.269
TFs_all/Mouse_EmbryonicStemCell_2TS22C_SOX2_GSM1704278_DCid77441.bed.gz	3837	98	14.8664	3.15574e-76	1	3.15574e-76	293.999
TFs_all/Mouse_EmbryonicStemCell_None_POLR2A_GSM1903988_DCid57220.bed.gz	37605	377	4.84428	4.40317e-128	1	4.40317e-128	289.899
TFs_all/Mouse_EmbryonicStemCell_E14_NR5A2_GSM470523_DCid421.bed.gz	2691	87	16.256	6.8797e-71	1	6.8797e-71	282.256
TFs_all/Mouse_EmbryonicStemCell_E14_SP1_GSM1267913_DCid47755.bed.gz	24394	305	5.39546	1.62163e-115	1	1.62163e-115	279.14
TFs_all/Mouse_EmbryonicStemCell_None_SOX2_GSM2341316_DCid75217.bed.gz	5598	138	9.91424	1.87398e-84	1	1.87398e-84	277.095
TFs_all/Mouse_EmbryonicStemCell_None_SOX2_GSM1050301_DCid34548.bed.gz	7851	147	9.15012	1.99266e-85	1	1.99266e-85	270.516
TFs_all/Mouse_EmbryonicStemCell_KH2_POLR2A_GSM1894001_DCid70885.bed.gz	8499	197	7.18944	1.21063e-95	1	1.21063e-95	270.122
TFs_all/Mouse_EmbryonicStemCell_46C_POLR2A_GSM2474111_DCid84434.bed.gz	23963	375	4.61624	5.25923e-121	1	5.25923e-121	265.422
TFs_all/Mouse_EmbryonicStemCell_CMTi-1_RARA_GSM1047953_DCid38627.bed.gz	9163	159	8.40382	4.28666e-87	1	4.28666e-87	265.24
TFs_all/Mouse_EmbryonicStemCell_R1_POLR2A_GSM2586551_DCid75372.bed.gz	20680	352	4.74864	4.32906e-117	1	4.32906e-117	261.529
TFs_all/Mouse_EmbryonicStemCell_LF2_EZH2_GSM480161_DCid2161.bed.gz	6258	142	9.15535	1.61515e-82	1	1.61515e-82	261.293
TFs_all/Mouse_EmbryonicStemCell_None_POU5F1_GSM1436067_DCid53242.bed.gz	5220	119	10.6644	1.66629e-76	1	1.66629e-76	258.763
TFs_all/Mouse_EmbryonicStemCell_J1_ARID3A_GSM1370512_DCid48646.bed.gz	11870	184	7.27209	1.73331e-90	1	1.73331e-90	256.93
TFs_all/Mouse_EmbryonicStemCell_E14_EZH2_GSM1199183_DCid41898.bed.gz	10417	192	7.03005	8.03312e-92	1	8.03312e-92	256.299
TFs_all/Mouse_EmbryonicStemCell_None_SIN3A_GSM611196_DCid87.bed.gz	16524	228	6.18132	4.94851e-98	1	4.94851e-98	255.711
TFs_all/Mouse_EmbryonicStemCell_None_SOX2_GSM2438473_DCid76348.bed.gz	2921	83	15.244	1.33479e-65	1	1.33479e-65	254.968
TFs_all/Mouse_EmbryonicStemCell_None_POLR2A_GSM1499139_DCid51387.bed.gz	17178	251	5.7642	2.42862e-101	1	2.42862e-101	254.265
TFs_all/Mouse_EmbryonicStemCell_None_CHD4_GSM1499118_DCid51366.bed.gz	11501	177	7.41738	1.95348e-88	1	1.95348e-88	253.559
TFs_all/Mouse_EmbryonicStemCell_None_NRF1_GSM1657381_DCid58290.bed.gz	10418	173	7.4765	5.79936e-87	1	5.79936e-87	250.29
TFs_all/Mouse_EmbryonicStemCell_None_POLR2A_GSM1059014_DCid41334.bed.gz	1576	70	17.8118	8.88619e-60	1	8.88619e-60	245.344
TFs_all/Mouse_EmbryonicStemCell_None_ZFP57_GSM1572305_DCid59473.bed.gz	46189	498	3.79852	5.02262e-128	1	5.02262e-128	245.106
TFs_all/Mouse_EmbryonicStemCell_None_AEBP2_GSM2192644_DCid69979.bed.gz	23431	359	4.47779	2.43955e-112	1	2.43955e-112	241.395
TFs_all/Mouse_EmbryonicStemCell_E14_SOX2_GSM288347_DCid431.bed.gz	3506	90	13.0804	1.67581e-65	1	1.67581e-65	240.275
TFs_all/Mouse_EmbryonicStemCell_None_MTF2_GSM415050_DCid4405.bed.gz	4499	114	10.3098	8.42207e-72	1	8.42207e-72	239.234
TFs_all/Mouse_EmbryonicStemCell_J1_EZH2_GSM1359833_DCid50194.bed.gz	3512	104	11.1766	7.27034e-69	1	7.27034e-69	237.286
TFs_all/Mouse_EmbryonicStemCell_R1_YY1_GSM2052279_DCid71995.bed.gz	679	41	34.685	8.21877e-47	1	8.21877e-47	235.783
TFs_all/Mouse_EmbryonicStemCell_None_CHD4_GSM2264178_DCid73909.bed.gz	10230	172	7.07479	6.34961e-83	1	6.34961e-83	232.017
TFs_all/Mouse_EmbryonicStemCell_HBG3_POLR2A_GSM638867_DCid1106.bed.gz	1866	69	16.5834	4.899e-57	1	4.899e-57	228.149
TFs_all/Mouse_EmbryonicStemCell_None_EZH2_GSM1341949_DCid48371.bed.gz	4598	123	9.17513	9.82139e-72	1	9.82139e-72	227.064
TFs_all/Mouse_EmbryonicStemCell_None_EZH2_GSM1341947_DCid48369.bed.gz	6443	161	7.2275	8.22294e-79	1	8.22294e-79	222.815
TFs_all/Mouse_EmbryonicStemCell_V6.5_ZFP281_GSM2286874_DCid73003.bed.gz	6478	120	9.06449	1.22297e-69	1	1.22297e-69	219.158
TFs_all/Mouse_EmbryonicStemCell_2TS22C_SOX2_GSM1704280_DCid77439.bed.gz	3078	73	14.6321	9.72123e-57	1	9.72123e-57	216.827
TFs_all/Mouse_EmbryonicStemCell_None_EP300_GSM2258252_DCid71698.bed.gz	7423	132	8.272	8.07767e-72	1	8.07767e-72	216.707
TFs_all/Mouse_EmbryonicStemCell_V6.5_HDAC2_GSM687280_DCid8273.bed.gz	10469	152	7.20099	1.44898e-74	1	1.44898e-74	210.308
TFs_all/Mouse_EmbryonicStemCell_None_POLR2A_GSM2520026_DCid83508.bed.gz	20441	313	4.45029	1.07206e-97	1	1.07206e-97	208.863
TFs_all/Mouse_EmbryonicStemCell_None_HOXB4_GSM840466_DCid8567.bed.gz	2881	76	13.4401	2.26731e-56	1	2.26731e-56	208.582
TFs_all/Mouse_EmbryonicStemCell_None_DNMT3A_GSM2220932_DCid71464.bed.gz	338	27	55.9509	1.28084e-36	1	1.28084e-36	208.395
TFs_all/Mouse_EmbryonicStemCell_KH2_SOX17_GSM1059855_DCid33723.bed.gz	3403	82	12.3208	6.92294e-58	1	6.92294e-58	207.091
TFs_all/Mouse_EmbryonicStemCell_None_EZH2_GSM2282162_DCid70852.bed.gz	7077	176	6.39214	5.17942e-78	1	5.17942e-78	206.84
TFs_all/Mouse_EmbryonicStemCell_KH2_POLR2A_GSM1893999_DCid70887.bed.gz	3637	110	9.20457	2.10603e-64	1	2.10603e-64	203.915
TFs_all/Mouse_EmbryonicStemCell_None_RUNX1_GSM1574786_DCid55143.bed.gz	16324	205	5.61945	2.09838e-81	1	2.09838e-81	200.923
TFs_all/Mouse_EmbryonicStemCell_E14Tg2A_CBX2_GSM1657389_DCid56517.bed.gz	13298	198	5.73912	4.08407e-80	1	4.08407e-80	200.126
TFs_all/Mouse_EmbryonicStemCell_None_MTF2_GSM2596858_DCid82556.bed.gz	9046	149	7.00824	1.3961e-71	1	1.3961e-71	199.036
TFs_all/Mouse_EmbryonicStemCell_None_NEUROD1_GSM1586780_DCid58028.bed.gz	2391	69	14.1448	1.05841e-52	1	1.05841e-52	198.66
TFs_all/Mouse_EmbryonicStemCell_D3_SOX2_GSM1537541_DCid50685.bed.gz	3387	83	11.6651	9.15193e-57	1	9.15193e-57	198.608
TFs_all/Mouse_EmbryonicStemCell_ZhBTc4_SOX2_GSM703186_DCid43845.bed.gz	4002	90	10.661	2.93353e-58	1	2.93353e-58	196.432
TFs_all/Mouse_EmbryonicStemCell_E14_POLR2A_GSM1873396_DCid74265.bed.gz	17924	234	5.08581	2.17325e-84	1	2.17325e-84	196.313
TFs_all/Mouse_EmbryonicStemCell_V6.5_POLR2A_GSM515673_DCid2875.bed.gz	19630	239	4.96043	4.13582e-84	1	4.13582e-84	192.655
TFs_all/Mouse_EmbryonicStemCell_ZhBTc4_SOX2_GSM2341292_DCid75240.bed.gz	5126	112	8.57508	1.16174e-62	1	1.16174e-62	192.007
TFs_all/Mouse_EmbryonicStemCell_None_EZH2_GSM2282160_DCid70854.bed.gz	5788	146	6.93597	2.06524e-69	1	2.06524e-69	191.913
TFs_all/Mouse_EmbryonicStemCell_None_POLR2A_GSM1865697_DCid67354.bed.gz	20416	247	4.84269	8.24524e-85	1	8.24524e-85	191.359
TFs_all/Mouse_EmbryonicStemCell_R1_EP300_GSM558675_DCid2632.bed.gz	3770	86	10.7864	3.95097e-56	1	3.95097e-56	190.097
TFs_all/Mouse_EmbryonicStemCell_None_EZH2_GSM2282163_DCid70851.bed.gz	5195	141	7.0209	1.09033e-67	1	1.09033e-67	188.275
TFs_all/Mouse_EmbryonicStemCell_None_POU5F1_GSM2438470_DCid76351.bed.gz	2989	79	11.6079	6.37526e-54	1	6.37526e-54	188.155
TFs_all/Mouse_EmbryonicStemCell_2TS22C_SOX2_GSM1704275_DCid77443.bed.gz	476	29	41.5318	1.08645e-35	1	1.08645e-35	187.971
TFs_all/Mouse_EmbryonicStemCell_CJ7_EZH2_GSM2805185_DCid83211.bed.gz	3242	100	9.30108	4.3182e-59	1	4.3182e-59	187.782
TFs_all/Mouse_EmbryonicStemCell_None_SMARCA5_GSM2111725_DCid83924.bed.gz	459	28	43.7517	4.0437e-35	1	4.0437e-35	187.487
TFs_all/Mouse_EmbryonicStemCell_KH2_SOX17_GSM1059856_DCid33732.bed.gz	3596	81	11.2592	2.49429e-54	1	2.49429e-54	187.237
TFs_all/Mouse_EmbryonicStemCell_None_POLR2A_GSM1173375_DCid47345.bed.gz	2050	69	13.1651	1.19e-50	1	1.19e-50	185.652
TFs_all/Mouse_EmbryonicStemCell_mESC_BAZ1B_GSM2111734_DCid87800.bed.gz	467	28	42.5944	8.28743e-35	1	8.28743e-35	184.47
TFs_all/Mouse_EmbryonicStemCell_None_POU3F1_GSM1708673_DCid58498.bed.gz	10164	134	7.12392	1.90604e-65	1	1.90604e-65	183.33
TFs_all/Mouse_EmbryonicStemCell_E14_SALL1_GSM2065693_DCid71076.bed.gz	2359	65	13.726	5.80673e-49	1	5.80673e-49	182.276
TFs_all/Mouse_EmbryonicStemCell_ZhBTc4_POU5F1_GSM2341285_DCid75247.bed.gz	4796	105	8.61196	5.07053e-59	1	5.07053e-59	181.084
TFs_all/Mouse_EmbryonicStemCell_None_AEBP2_GSM2192646_DCid69978.bed.gz	19572	276	4.38918	3.04429e-85	1	3.04429e-85	180.354
TFs_all/Mouse_EmbryonicStemCell_J1_EZH2_GSM1359834_DCid50195.bed.gz	2016	65	13.4294	2.4632e-48	1	2.4632e-48	178.404
TFs_all/Mouse_EmbryonicStemCell_None_DNMT3A_GSM2220930_DCid71466.bed.gz	325	24	51.9694	5.77913e-32	1	5.77913e-32	178.045
TFs_all/Mouse_EmbryonicStemCell_V6.5_HDAC1_GSM687277_DCid8270.bed.gz	2801	68	12.6802	4.87428e-49	1	4.87428e-49	177.04
TFs_all/Mouse_EmbryonicStemCell_E14_MAX_GSM1171650_DCid44270.bed.gz	14117	177	5.6701	3.88132e-71	1	3.88132e-71	176.265
TFs_all/Mouse_EmbryonicStemCell_V6.5_POLR2A_GSM1572307_DCid59475.bed.gz	19878	247	4.59652	2.02222e-80	1	2.02222e-80	175.37
TFs_all/Mouse_EmbryonicStemCell_None_MYC_GSM1059022_DCid41342.bed.gz	11293	140	6.64046	1.12759e-64	1	1.12759e-64	174.66
TFs_all/Mouse_EmbryonicStemCell_None_POLR2A_GSM749812_DCid4425.bed.gz	17613	218	4.92711	2.07216e-76	1	2.07216e-76	174.128
TFs_all/Mouse_EmbryonicStemCell_None_GATA6_GSM1697711_DCid54226.bed.gz	23795	246	4.58557	5.64131e-80	1	5.64131e-80	174.117
TFs_all/Mouse_EmbryonicStemCell_None_SOX2_GSM1436070_DCid53245.bed.gz	3005	73	11.5338	8.72762e-50	1	8.72762e-50	173.07
TFs_all/Mouse_EmbryonicStemCell_None_EZH2_GSM1341948_DCid48370.bed.gz	6056	136	6.72488	2.70994e-63	1	2.70994e-63	172.029
TFs_all/Mouse_EmbryonicStemCell_E14Tg2A_EZH2_GSM2756663_DCid84573.bed.gz	5831	145	6.37867	1.68117e-64	1	1.68117e-64	170.485
TFs_all/Mouse_EmbryonicStemCell_TNGA_EZH2_GSM590131_DCid9080.bed.gz	4599	97	8.72611	3.75548e-55	1	3.75548e-55	170.098
TFs_all/Mouse_EmbryonicStemCell_None_DNMT3A_GSM2220933_DCid71463.bed.gz	309	23	51.5906	1.3118e-30	1	1.3118e-30	170.001
TFs_all/Mouse_EmbryonicStemCell_None_EP300_GSM2258253_DCid71697.bed.gz	8347	126	6.95296	1.80429e-60	1	1.80429e-60	167.141
TFs_all/Mouse_EmbryonicStemCell_None_T_GSM1511107_DCid54580.bed.gz	12656	154	5.99102	3.42289e-65	1	3.42289e-65	166.502
TFs_all/Mouse_EmbryonicStemCell_JM8.N4_CTCF_GSM2418864_DCid75564.bed.gz	770	37	24.0927	7.88468e-37	1	7.88468e-37	165.733
TFs_all/Mouse_EmbryonicStemCell_None_DAXX_GSM1429929_DCid53220.bed.gz	8903	127	6.86097	2.5089e-60	1	2.5089e-60	165.595
TFs_all/Mouse_EmbryonicStemCell_None_REST_GSM671093_DCid32841.bed.gz	505	30	32.2925	1.05138e-33	1	1.05138e-33	165.324
TFs_all/Mouse_EmbryonicStemCell_ZhBTc4_POU5F1_GSM2341286_DCid75246.bed.gz	3886	87	9.33633	7.11399e-52	1	7.11399e-52	164.842
TFs_all/Mouse_EmbryonicStemCell_None_PHF5A_GSM2299080_DCid70864.bed.gz	390	25	42.3955	3.8706e-31	1	3.8706e-31	164.404
TFs_all/Mouse_EmbryonicStemCell_None_ZFP57_GSM1335223_DCid53133.bed.gz	121684	680	2.78652	3.06525e-111	1	3.00588e-111	163.39
TFs_all/Mouse_EmbryonicStemCell_2TS22C_SOX2_GSM1704274_DCid77444.bed.gz	810	33	27.5375	7.10836e-35	1	7.10836e-35	163.342
TFs_all/Mouse_EmbryonicStemCell_V6.5_POLR2A_GSM318444_DCid2884.bed.gz	19195	224	4.65605	3.81004e-74	1	3.81004e-74	162.925
TFs_all/Mouse_EmbryonicStemCell_None_POLR2A_GSM918749_DCid46422.bed.gz	20934	225	4.64073	3.04279e-74	1	3.04279e-74	162.792
TFs_all/Mouse_EmbryonicStemCell_E14Tg2A_EZH2_GSM2756662_DCid85816.bed.gz	5835	141	6.24775	1.003e-61	1	1.003e-61	161.24
TFs_all/Mouse_EmbryonicStemCell_None_SMARCA4_GSM2521515_DCid75205.bed.gz	5017	101	8.04082	3.15763e-54	1	3.15763e-54	160.895
TFs_all/Mouse_EmbryonicStemCell_None_POLR2A_GSM1865695_DCid67356.bed.gz	19180	223	4.62859	2.22334e-73	1	2.22334e-73	160.605
TFs_all/Mouse_EmbryonicStemCell_R1_YY1_GSM2262432_DCid71990.bed.gz	561	32	27.3673	1.15056e-33	1	1.15056e-33	157.264
TFs_all/Mouse_EmbryonicStemCell_None_DNMT3A_GSM2220931_DCid71465.bed.gz	286	21	52.129	3.7873e-28	1	3.7873e-28	156.414
TFs_all/Mouse_EmbryonicStemCell_None_BMI1_GSM2332494_DCid75119.bed.gz	8963	143	6.03603	5.67933e-61	1	5.67933e-61	156.253
TFs_all/Mouse_EmbryonicStemCell_mESC_RUVBL2_GSM2111718_DCid88082.bed.gz	508	26	36.5351	8.99869e-31	1	8.99869e-31	155.974
TFs_all/Mouse_EmbryonicStemCell_None_POLR2A_GSM1173376_DCid47346.bed.gz	1312	50	15.4086	3.19329e-40	1	3.19329e-40	155.837
TFs_all/Mouse_EmbryonicStemCell_None_POLR2A_GSM905442_DCid39338.bed.gz	8629	187	5.05305	3.11596e-67	1	3.11596e-67	155.436
TFs_all/Mouse_EmbryonicStemCell_J1_POU5F1_GSM1234314_DCid47517.bed.gz	2846	69	10.8675	1.60704e-45	1	1.60704e-45	154.178
TFs_all/Mouse_EmbryonicStemCell_mESC_RUVBL1_GSM2111716_DCid88089.bed.gz	431	24	39.9848	2.16808e-29	1	2.16808e-29	152.532
TFs_all/Mouse_EmbryonicStemCell_None_POLR2A_GSM1173378_DCid47348.bed.gz	2395	66	11.2259	2.07648e-44	1	2.07648e-44	152.399
TFs_all/Mouse_EmbryonicStemCell_ZhBTc4_SOX2_GSM703187_DCid43846.bed.gz	2595	63	11.5844	2.81471e-43	1	2.81471e-43	150.378
TFs_all/Mouse_EmbryonicStemCell_None_DNMT3A_GSM2220929_DCid71467.bed.gz	279	20	51.9799	7.57494e-27	1	7.57494e-27	148.884
TFs_all/Mouse_EmbryonicStemCell_E14_EZH2_GSM590133_DCid9082.bed.gz	3558	74	9.77637	1.07668e-45	1	1.07668e-45	147.913
TFs_all/Mouse_EmbryonicStemCell_None_CEBPB_GSM1692865_DCid67946.bed.gz	728	33	23.9076	6.69894e-33	1	6.69894e-33	147.338
TFs_all/Mouse_EmbryonicStemCell_None_CDX2_GSM364858_DCid2251.bed.gz	295	23	40.372	3.36291e-28	1	3.36291e-28	146.578
TFs_all/Mouse_EmbryonicStemCell_V6.5_GABPA_GSM1861943_DCid56061.bed.gz	4617	85	8.56578	5.83309e-48	1	5.83309e-48	146.359
TFs_all/Mouse_EmbryonicStemCell_V6.5_POLR2A_GSM515662_DCid2883.bed.gz	15563	181	4.91258	1.23558e-63	1	1.23558e-63	144.467
TFs_all/Mouse_EmbryonicStemCell_None_MYC_GSM2059181_DCid68413.bed.gz	488	25	34.1925	6.15314e-29	1	6.15314e-29	143.752
TFs_all/Mouse_EmbryonicStemCell_R1_POLR2A_GSM1961187_DCid59358.bed.gz	19295	218	4.36133	1.91139e-67	1	1.91139e-67	141.762
TFs_all/Mouse_EmbryonicStemCell_ZhBTc4_SOX2_GSM703190_DCid43849.bed.gz	1406	45	15.5254	1.58062e-36	1	1.58062e-36	141.649
TFs_all/Mouse_EmbryonicStemCell_V6.5_POLR2A_GSM515668_DCid2880.bed.gz	18959	208	4.46253	4.73253e-66	1	4.73253e-66	140.962
TFs_all/Mouse_EmbryonicStemCell_None_ZFP57_GSM1572304_DCid59472.bed.gz	34325	344	3.45024	2.62365e-79	1	2.62365e-79	140.4
TFs_all/Mouse_EmbryonicStemCell_None_SOX2_GSM2341317_DCid75216.bed.gz	4945	98	7.3528	2.2728e-49	1	2.2728e-49	140.01
TFs_all/Mouse_EmbryonicStemCell_None_SOX2_GSM2385225_DCid71765.bed.gz	4069	88	7.98681	3.31013e-47	1	3.31013e-47	139.33
TFs_all/Mouse_EmbryonicStemCell_None_MBD3_GSM2264179_DCid73908.bed.gz	5966	101	7.13298	9.79307e-50	1	9.79307e-50	138.916
TFs_all/Mouse_EmbryonicStemCell_None_BAZ1B_GSM2111735_DCid86968.bed.gz	334	21	42.1483	2.65751e-26	1	2.65751e-26	138.041
TFs_all/Mouse_EmbryonicStemCell_None_STAT3_GSM288353_DCid4584.bed.gz	2279	55	12.1163	6.06332e-39	1	6.06332e-39	137.539
TFs_all/Mouse_EmbryonicStemCell_None_POLR2A_GSM935895_DCid37689.bed.gz	15278	180	4.77972	1.34234e-61	1	1.34234e-61	137.384
TFs_all/Mouse_EmbryonicStemCell_None_SOX2_GSM1050295_DCid34528.bed.gz	2889	62	10.6813	1.16324e-40	1	1.16324e-40	136.456
TFs_all/Mouse_EmbryonicStemCell_None_POLR2A_GSM2629651_DCid83869.bed.gz	17163	216	4.29009	1.24545e-65	1	1.24545e-65	136.365
TFs_all/Mouse_EmbryonicStemCell_None_MYOD1_GSM590104_DCid4406.bed.gz	2740	60	10.9834	4.76126e-40	1	4.76126e-40	135.947
TFs_all/Mouse_EmbryonicStemCell_None_SMARCA4_GSM1561592_DCid51897.bed.gz	3144	64	10.3053	4.86648e-41	1	4.86648e-41	135.665
TFs_all/Mouse_EmbryonicStemCell_None_POLR2A_GSM2319523_DCid75579.bed.gz	14017	197	4.49528	4.505e-63	1	4.505e-63	135.192
TFs_all/Mouse_EmbryonicStemCell_None_FLI1_GSM1692845_DCid67960.bed.gz	11119	126	5.895	5.96117e-53	1	5.96117e-53	133.669
TFs_all/Mouse_EmbryonicStemCell_None_POLR2A_GSM1059015_DCid41335.bed.gz	16825	187	4.59727	1.84606e-61	1	1.84606e-61	133.661
TFs_all/Mouse_EmbryonicStemCell_V6.5_POLR2A_GSM1487059_DCid50466.bed.gz	14074	178	4.7128	4.64076e-60	1	4.64076e-60	132.704
TFs_all/Mouse_EmbryonicStemCell_None_HDAC3_GSM2769401_DCid84636.bed.gz	156	16	62.2055	7.99785e-23	1	7.99785e-23	131.676
TFs_all/Mouse_EmbryonicStemCell_None_BAZ1A_GSM2111665_DCid82085.bed.gz	435	22	36.2115	3.82503e-26	1	3.82503e-26	131.621
TFs_all/Mouse_EmbryonicStemCell_None_POLR2A_GSM723019_DCid38304.bed.gz	16294	175	4.72825	2.54377e-59	1	2.54377e-59	131.328
TFs_all/Mouse_EmbryonicStemCell_None_POU5F1_GSM1693785_DCid67365.bed.gz	3188	66	9.71578	9.33605e-41	1	9.33605e-41	131.311
TFs_all/Mouse_EmbryonicStemCell_V6.5_POLR2A_GSM515675_DCid2873.bed.gz	16863	186	4.52427	3.85124e-60	1	3.85124e-60	129.386
TFs_all/Mouse_EmbryonicStemCell_None_SMARCA5_GSM2111726_DCid83927.bed.gz	376	21	37.2025	3.17081e-25	1	3.17081e-25	127.818
TFs_all/Mouse_EmbryonicStemCell_J1_ARID3A_GSM2412028_DCid82367.bed.gz	3460	63	9.79518	3.38597e-39	1	3.38597e-39	126.647
TFs_all/Mouse_EmbryonicStemCell_None_NR4A1_GSM1603273_DCid52800.bed.gz	64520	395	3.10101	3.18312e-78	1	3.18312e-78	126.533
TFs_all/Mouse_EmbryonicStemCell_OS25_POLR2A_GSM850475_DCid5604.bed.gz	16859	177	4.58458	3.95236e-58	1	3.95236e-58	126.103
TFs_all/Mouse_EmbryonicStemCell_None_MTF2_GSM2596860_DCid87001.bed.gz	3636	70	8.84443	1.29757e-40	1	1.29757e-40	125.435
TFs_all/Mouse_EmbryonicStemCell_KH2_SOX17_GSM1059857_DCid33753.bed.gz	1853	47	12.8044	1.66782e-34	1	1.66782e-34	124.254
TFs_all/Mouse_EmbryonicStemCell_None_HDAC3_GSM2769399_DCid83922.bed.gz	206	17	50.2464	1.04202e-22	1	1.04202e-22	124.22
TFs_all/Mouse_EmbryonicStemCell_V6.5_RCOR1_GSM845235_DCid8305.bed.gz	1902	47	12.7547	1.94747e-34	1	1.94747e-34	123.817
TFs_all/Mouse_EmbryonicStemCell_None_MBD2_GSM972973_DCid35262.bed.gz	2894	57	10.4835	4.26161e-37	1	4.26161e-37	123.298
TFs_all/Mouse_EmbryonicStemCell_None_PHF5A_GSM2111708_DCid84227.bed.gz	203	16	54.0287	6.02808e-22	1	6.02808e-22	122.134
TFs_all/Mouse_EmbryonicStemCell_J1_POU5F1_GSM1234309_DCid47512.bed.gz	2598	58	10.1577	5.58936e-37	1	5.58936e-37	121.247
TFs_all/Mouse_EmbryonicStemCell_None_POLR2A_GSM2299070_DCid70874.bed.gz	513	24	27.8429	8.79585e-26	1	8.79585e-26	120.248
TFs_all/Mouse_EmbryonicStemCell_J1_KLF4_GSM1234315_DCid47518.bed.gz	3091	62	9.35171	1.83413e-37	1	1.83413e-37	118.484
TFs_all/Mouse_EmbryonicStemCell_KH2_POLR2A_GSM1893993_DCid70893.bed.gz	2796	62	9.27706	3.00843e-37	1	3.00843e-37	117.368
TFs_all/Mouse_EmbryonicStemCell_None_SOX2_GSM2341315_DCid75218.bed.gz	3276	69	8.3828	1.28593e-38	1	1.28593e-38	116.227
TFs_all/Mouse_EmbryonicStemCell_None_BAZ1A_GSM2111666_DCid82086.bed.gz	388	20	34.2937	2.06462e-23	1	2.06462e-23	115.691
TFs_all/Mouse_EmbryonicStemCell_E14Tg2A_CTCF_GSM2609193_DCid88998.bed.gz	226	17	44.4783	7.42576e-22	1	7.42576e-22	115.683
TFs_all/Mouse_EmbryonicStemCell_None_T_GSM1511108_DCid54581.bed.gz	12072	132	5.16174	3.4603e-49	1	3.4603e-49	114.748
TFs_all/Mouse_EmbryonicStemCell_None_POLR2A_GSM1173374_DCid47344.bed.gz	15346	168	4.45612	1.17486e-53	1	1.17486e-53	114.106
TFs_all/Mouse_EmbryonicStemCell_None_PHF5A_GSM2299082_DCid70862.bed.gz	735	26	23.0571	7.56856e-26	1	7.56856e-26	113.726
TFs_all/Mouse_EmbryonicStemCell_None_POU5F1_GSM2341314_DCid75219.bed.gz	4363	86	6.88667	2.00065e-41	1	2.00065e-41	113.298
TFs_all/Mouse_EmbryonicStemCell_None_POU5F1_GSM2341313_DCid75220.bed.gz	2904	67	8.39287	1.50698e-37	1	1.50698e-37	113.012
TFs_all/Mouse_EmbryonicStemCell_None_EP300_GSM1410334_DCid57722.bed.gz	143	15	52.6984	2.11841e-20	1	2.11841e-20	112.529
TFs_all/Mouse_EmbryonicStemCell_None_HMGA2_GSM2680413_DCid88177.bed.gz	628	24	25.2022	7.95024e-25	1	7.95024e-25	112.195
TFs_all/Mouse_EmbryonicStemCell_None_POLR2A_GSM935893_DCid37688.bed.gz	16583	181	4.23035	1.56742e-54	1	1.56742e-54	111.956
TFs_all/Mouse_EmbryonicStemCell_E14_RYBP_GSM1041375_DCid38476.bed.gz	66	11	93.3558	8.74552e-18	1	8.74552e-18	111.64
TFs_all/Mouse_EmbryonicStemCell_None_ZFP57_GSM1572306_DCid59474.bed.gz	34679	318	3.21874	6.46622e-67	1	6.46622e-67	111.628
TFs_all/Mouse_EmbryonicStemCell_None_POLR2A_GSM2299069_DCid70875.bed.gz	873	37	14.6415	2.557e-29	1	2.557e-29	110.709
TFs_all/Mouse_EmbryonicStemCell_None_RXRA_GSM1603272_DCid52799.bed.gz	40749	272	3.41882	1.33966e-62	1	1.33966e-62	109.732
TFs_all/Mouse_EmbryonicStemCell_46C_CHD4_GSM1941471_DCid67543.bed.gz	7193	108	5.70526	2.64673e-44	1	2.64673e-44	109.479
TFs_all/Mouse_EmbryonicStemCell_2TS22C_SOX2_GSM1704273_DCid77445.bed.gz	443	20	31.1406	1.25723e-22	1	1.25723e-22	108.643
TFs_all/Mouse_EmbryonicStemCell_None_POU5F1_GSM2257273_DCid76202.bed.gz	8306	111	5.55938	1.71368e-44	1	1.71368e-44	108.318
TFs_all/Mouse_EmbryonicStemCell_None_DNMT3A_GSM2824374_DCid83578.bed.gz	397	20	31.0263	1.41792e-22	1	1.41792e-22	108.268
TFs_all/Mouse_EmbryonicStemCell_mESC_RUVBL2_GSM2111719_DCid88083.bed.gz	430	20	30.526	1.87171e-22	1	1.87171e-22	107.161
TFs_all/Mouse_EmbryonicStemCell_V6.5_POLR2A_GSM515672_DCid2876.bed.gz	16441	169	4.27656	1.15311e-51	1	1.15311e-51	106.789
TFs_all/Mouse_EmbryonicStemCell_46C_POLR2A_GSM1941474_DCid67540.bed.gz	6742	103	5.74362	1.43123e-42	1	1.43123e-42	105.53
TFs_all/Mouse_EmbryonicStemCell_None_MYC_GSM2059180_DCid68414.bed.gz	563	22	26.0609	3.68446e-23	1	3.68446e-23	105.524
TFs_all/Mouse_EmbryonicStemCell_None_SMARCA4_GSM2521514_DCid75206.bed.gz	4145	74	7.27959	2.09334e-37	1	2.09334e-37	105.044
TFs_all/Mouse_EmbryonicStemCell_V6.5_ATF7IP_GSM656526_DCid2816.bed.gz	3589	61	8.50786	1.07482e-34	1	1.07482e-34	104.922
TFs_all/Mouse_EmbryonicStemCell_None_EZH2_GSM1059026_DCid41346.bed.gz	612	26	20.705	1.18266e-24	1	1.18266e-24	104.607
TFs_all/Mouse_EmbryonicStemCell_None_POLR2A_GSM1865698_DCid67353.bed.gz	17023	176	4.1339	9.29723e-52	1	9.29723e-52	104.487
TFs_all/Mouse_EmbryonicStemCell_R1_NEUROD1_GSM1586779_DCid58027.bed.gz	1516	39	12.8428	6.66442e-29	1	6.66442e-29	103.77
TFs_all/Mouse_EmbryonicStemCell_E14_SMARCA4_GSM1670861_DCid55454.bed.gz	71	11	80.4383	4.10321e-17	1	4.10321e-17	103.726
TFs_all/Mouse_EmbryonicStemCell_J1_TAL1_GSM1144547_DCid50079.bed.gz	9837	114	5.27712	1.38916e-43	1	1.38916e-43	102.847
TFs_all/Mouse_EmbryonicStemCell_E14_POLR2A_GSM1276711_DCid43417.bed.gz	16777	175	4.09164	6.93401e-51	1	6.93401e-51	101.957
TFs_all/Mouse_EmbryonicStemCell_E14_POU5F1_GSM288346_DCid423.bed.gz	2036	44	11.1583	5.15384e-30	1	5.15384e-30	101.923
TFs_all/Mouse_EmbryonicStemCell_None_POLR2A_GSM747548_DCid5946.bed.gz	19918	180	4.00996	3.90796e-51	1	3.90796e-51	100.997
TFs_all/Mouse_EmbryonicStemCell_None_PHF5A_GSM2299083_DCid70861.bed.gz	584	22	24.2832	1.61207e-22	1	1.61207e-22	100.287
TFs_all/Mouse_EmbryonicStemCell_None_EZH2_GSM1059004_DCid41324.bed.gz	2438	52	9.34349	1.28035e-31	1	1.28035e-31	99.5968
TFs_all/Mouse_EmbryonicStemCell_None_MYC_GSM2417145_DCid73600.bed.gz	7142	101	5.58429	8.83607e-41	1	8.83607e-41	99.3883
TFs_all/Mouse_EmbryonicStemCell_R1_SMARCA4_GSM2808665_DCid82771.bed.gz	16306	200	3.76458	1.7985e-52	1	1.7985e-52	98.9618
TFs_all/Mouse_EmbryonicStemCell_None_EZH2_GSM2282161_DCid70853.bed.gz	1148	41	11.5178	1.81636e-28	1	1.81636e-28	97.8084
TFs_all/Mouse_EmbryonicStemCell_E14_ISL1_GSM2101276_DCid68508.bed.gz	3601	64	7.69697	6.88078e-34	1	6.88078e-34	97.6396
TFs_all/Mouse_EmbryonicStemCell_EKOiE_ESRRB_GSM1941837_DCid76703.bed.gz	438	19	28.5178	7.35335e-21	1	7.35335e-21	97.3212
TFs_all/Mouse_EmbryonicStemCell_EKOiE_ESRRB_GSM1941843_DCid76697.bed.gz	577	21	24.1223	1.69855e-21	1	1.69855e-21	95.3817
TFs_all/Mouse_EmbryonicStemCell_None_TRIM28_GSM1931787_DCid59158.bed.gz	12646	127	4.70418	2.42552e-43	1	2.42552e-43	95.2
TFs_all/Mouse_EmbryonicStemCell_ZhBTc4_SOX2_GSM703189_DCid43848.bed.gz	1617	39	11.5459	2.90828e-27	1	2.90828e-27	93.655
TFs_all/Mouse_EmbryonicStemCell_R1_SMARCA4_GSM2808676_DCid86668.bed.gz	14650	174	3.90789	5.48605e-48	1	5.48605e-48	92.933
TFs_all/Mouse_EmbryonicStemCell_None_MECP2_GSM1077270_DCid36208.bed.gz	86	11	64.7172	3.69398e-16	1	3.69398e-16	92.8431
TFs_all/Mouse_EmbryonicStemCell_E14_POU5F1_GSM1562331_DCid53550.bed.gz	1718	39	11.0085	1.541e-26	1	1.541e-26	89.3241
TFs_all/Mouse_EmbryonicStemCell_None_ELK4_GSM1692866_DCid67945.bed.gz	1323	33	12.9474	9.12114e-25	1	9.12114e-25	88.8177
TFs_all/Mouse_EmbryonicStemCell_ZhBTc4_ESRRB_GSM1356148_DCid44678.bed.gz	173	14	39.0461	2.07964e-17	1	2.07964e-17	88.1996
TFs_all/Mouse_EmbryonicStemCell_None_POLR2A_GSM2481942_DCid76193.bed.gz	2023	49	8.75658	1.26162e-28	1	1.26162e-28	87.3343
TFs_all/Mouse_EmbryonicStemCell_None_POLR2A_GSM1059013_DCid41333.bed.gz	16384	157	3.98192	1.78586e-44	1	1.78586e-44	87.2103
TFs_all/Mouse_EmbryonicStemCell_None_EED_GSM1295043_DCid50130.bed.gz	168	14	38.3349	2.71468e-17	1	2.71468e-17	87.1483
TFs_all/Mouse_EmbryonicStemCell_None_NRF1_GSM2112886_DCid70126.bed.gz	11102	156	3.99531	2.74713e-44	1	2.74713e-44	87.0485
TFs_all/Mouse_EmbryonicStemCell_None_SIN3A_GSM611197_DCid86.bed.gz	11117	113	4.7554	3.64323e-39	1	3.64323e-39	86.47
TFs_all/Mouse_EmbryonicStemCell_None_SAP18_GSM2111720_DCid83929.bed.gz	234	13	41.4807	1.20977e-16	1	1.20977e-16	85.5454
TFs_all/Mouse_EmbryonicStemCell_J1_KLF4_GSM1234310_DCid47513.bed.gz	2697	49	8.54867	3.17453e-28	1	3.17453e-28	85.1266
TFs_all/Mouse_EmbryonicStemCell_V6.5_POLR2A_GSM515674_DCid2874.bed.gz	15635	152	3.99562	2.7783e-43	1	2.7783e-43	85.0452
TFs_all/Mouse_EmbryonicStemCell_V6.5_POLR2A_GSM1572308_DCid59476.bed.gz	15003	150	3.99009	1.15315e-42	1	1.15315e-42	83.7261
TFs_all/Mouse_EmbryonicStemCell_None_POU5F1_GSM1410343_DCid57731.bed.gz	214	15	32.2186	2.15705e-17	1	2.15705e-17	83.4944
TFs_all/Mouse_EmbryonicStemCell_None_MTF2_GSM491759_DCid4392.bed.gz	109	11	52.476	3.05453e-15	1	3.05453e-15	82.933
TFs_all/Mouse_EmbryonicStemCell_None_MBD2_GSM1077269_DCid36209.bed.gz	153	12	43.7778	1.15497e-15	1	1.15497e-15	81.4408
TFs_all/Mouse_EmbryonicStemCell_None_DNMT3A_GSM1545753_DCid51862.bed.gz	265	16	27.9714	1.46076e-17	1	1.46076e-17	80.909
TFs_all/Mouse_EmbryonicStemCell_None_RYBP_GSM2192980_DCid71189.bed.gz	7182	110	4.64471	3.27815e-37	1	3.27815e-37	80.8344
TFs_all/Mouse_EmbryonicStemCell_ZhBTc4_POU5F1_GSM2341287_DCid75245.bed.gz	3320	59	6.97734	3.45994e-29	1	3.45994e-29	79.7668
TFs_all/Mouse_EmbryonicStemCell_None_EZH2_GSM1632843_DCid68452.bed.gz	841	25	15.5313	7.13884e-21	1	7.13884e-21	79.7213
TFs_all/Mouse_EmbryonicStemCell_None_PHF5A_GSM2299081_DCid70863.bed.gz	342	15	29.521	6.37324e-17	1	6.37324e-17	79.0942
TFs_all/Mouse_EmbryonicStemCell_None_POU5F1_GSM1692867_DCid67944.bed.gz	785	24	15.8837	2.66443e-20	1	2.66443e-20	78.0916
TFs_all/Mouse_EmbryonicStemCell_J1_HDAC1_GSM1370514_DCid48648.bed.gz	2745	47	8.18035	2.39658e-26	1	2.39658e-26	77.6853
TFs_all/Mouse_EmbryonicStemCell_None_SMARCA4_GSM1561593_DCid51898.bed.gz	296	16	26.3487	3.4941e-17	1	3.4941e-17	77.6698
TFs_all/Mouse_EmbryonicStemCell_46C_POLR2A_GSM1941473_DCid67541.bed.gz	4265	68	6.14354	2.89148e-30	1	2.89148e-30	77.3644
TFs_all/Mouse_EmbryonicStemCell_None_SMARCA4_GSM2111670_DCid86169.bed.gz	127	12	39.9509	3.69179e-15	1	3.69179e-15	76.7846
TFs_all/Mouse_EmbryonicStemCell_None_SOX2_GSM1050298_DCid34527.bed.gz	2634	44	8.47636	2.37676e-25	1	2.37676e-25	75.9268
TFs_all/Mouse_EmbryonicStemCell_None_MBD2_GSM972994_DCid35257.bed.gz	142	11	43.6096	1.97138e-14	1	1.97138e-14	74.6465
TFs_all/Mouse_EmbryonicStemCell_None_SOX2_GSM2385226_DCid71764.bed.gz	2514	46	8.03081	1.74875e-25	1	1.74875e-25	74.4091
TFs_all/Mouse_EmbryonicStemCell_ZhBTc4_SMARCA4_GSM2341305_DCid75227.bed.gz	930	28	12.6449	6.51334e-21	1	6.51334e-21	73.8913
TFs_all/Mouse_EmbryonicStemCell_None_MEIS1_GSM1692847_DCid67958.bed.gz	405	15	26.4253	3.01321e-16	1	3.01321e-16	73.3187
TFs_all/Mouse_EmbryonicStemCell_J1_TAL1_GSM1144548_DCid50080.bed.gz	5228	68	5.90739	2.47589e-29	1	2.47589e-29	73.3042
TFs_all/Mouse_EmbryonicStemCell_V6.5_POLR2A_GSM1487066_DCid50473.bed.gz	8603	98	4.67954	1.25726e-33	1	1.25726e-33	73.2487
TFs_all/Mouse_EmbryonicStemCell_None_EP300_GSM2575692_DCid81723.bed.gz	1091	31	11.2921	1.22874e-21	1	1.22874e-21	73.1291
TFs_all/Mouse_EmbryonicStemCell_None_T_GSM1821963_DCid55872.bed.gz	6999	80	5.28604	4.18257e-31	1	4.18257e-31	72.975
TFs_all/Mouse_EmbryonicStemCell_E14_NCOA3_GSM915092_DCid35211.bed.gz	384	17	22.1414	5.43999e-17	1	5.43999e-17	72.6803
TFs_all/Mouse_EmbryonicStemCell_None_SMARCA4_GSM2111669_DCid82083.bed.gz	227	14	28.9075	1.07608e-15	1	1.07608e-15	72.646
TFs_all/Mouse_EmbryonicStemCell_None_POLR2A_GSM2190191_DCid72448.bed.gz	8083	86	5.02998	7.64754e-32	1	7.64754e-32	72.5186
TFs_all/Mouse_EmbryonicStemCell_None_POLR2A_GSM749813_DCid4424.bed.gz	11819	104	4.46991	5.18122e-34	1	5.18122e-34	71.905
TFs_all/Mouse_EmbryonicStemCell_None_EZH2_GSM1215222_DCid41980.bed.gz	810	24	13.9783	4.58507e-19	1	4.58507e-19	69.7808
TFs_all/Mouse_EmbryonicStemCell_None_POU3F2_GSM1050297_DCid34531.bed.gz	135	11	38.8414	6.95754e-14	1	6.95754e-14	69.4656
TFs_all/Mouse_EmbryonicStemCell_R1_TBX3_GSM1464539_DCid54560.bed.gz	4985	62	6.05769	1.93855e-27	1	1.93855e-27	69.4197
TFs_all/Mouse_EmbryonicStemCell_None_CBX3_GSM1081158_DCid38069.bed.gz	1234	30	10.9803	1.13845e-20	1	1.13845e-20	68.9423
TFs_all/Mouse_EmbryonicStemCell_None_POU3F2_GSM1050303_DCid34545.bed.gz	137	11	37.1953	1.09839e-13	1	1.09839e-13	67.609
TFs_all/Mouse_EmbryonicStemCell_None_EP300_GSM2433947_DCid74531.bed.gz	2530	56	6.34104	9.10211e-26	1	9.10211e-26	66.7268
TFs_all/Mouse_EmbryonicStemCell_None_SAP18_GSM2111721_DCid83928.bed.gz	2151	40	8.21019	1.14682e-22	1	1.14682e-22	66.6424
TFs_all/Mouse_EmbryonicStemCell_E14_SMARCA4_GSM1670859_DCid55452.bed.gz	84	9	50.0449	1.81536e-12	1	1.81536e-12	66.2799
TFs_all/Mouse_EmbryonicStemCell_None_POLR2A_GSM749808_DCid4426.bed.gz	181	12	31.2106	5.55625e-14	1	5.55625e-14	65.7984
TFs_all/Mouse_EmbryonicStemCell_V6.5_POLR2A_GSM515670_DCid2878.bed.gz	15158	133	3.73013	3.5292e-35	1	3.5292e-35	65.4328
TFs_all/Mouse_EmbryonicStemCell_None_SSRP1_GSM2111731_DCid81177.bed.gz	269	12	30.7198	5.93061e-14	1	5.93061e-14	65.3554
TFs_all/Mouse_EmbryonicStemCell_E14_KLF4_GSM1670855_DCid55448.bed.gz	143	11	34.9953	2.06895e-13	1	2.06895e-13	65.0586
TFs_all/Mouse_EmbryonicStemCell_None_ZFP57_GSM1572313_DCid59481.bed.gz	142	11	34.7783	2.21693e-13	1	2.21693e-13	64.7912
TFs_all/Mouse_EmbryonicStemCell_TNGA_POLR2A_GSM758174_DCid9084.bed.gz	9332	95	4.42936	6.73422e-31	1	6.73422e-31	64.7816
TFs_all/Mouse_EmbryonicStemCell_E14_NFYC_GSM1370113_DCid48620.bed.gz	3941	56	6.18693	2.46996e-25	1	2.46996e-25	64.6981
TFs_all/Mouse_EmbryonicStemCell_None_ZFP57_GSM1572287_DCid59455.bed.gz	1261	28	11.0131	2.03424e-19	1	2.03424e-19	64.6944
TFs_all/Mouse_EmbryonicStemCell_CJ7_EZH2_GSM2805186_DCid83210.bed.gz	1348	37	8.52808	1.51526e-21	1	1.51526e-21	64.3785
TFs_all/Mouse_EmbryonicStemCell_None_POU2F1_GSM2257272_DCid76203.bed.gz	900	25	12.206	1.84066e-18	1	1.84066e-18	64.015
TFs_all/Mouse_EmbryonicStemCell_None_POU5F1_GSM2341312_DCid75221.bed.gz	2188	44	7.33656	6.36844e-23	1	6.36844e-23	63.8157
TFs_all/Mouse_EmbryonicStemCell_None_RYBP_GSM2192981_DCid71188.bed.gz	4571	73	5.11043	1.32312e-27	1	1.32312e-27	63.2568
TFs_all/Mouse_EmbryonicStemCell_R1_SMARCA4_GSM2808653_DCid86953.bed.gz	11761	131	3.69357	3.12054e-34	1	3.12054e-34	63.1589
TFs_all/Mouse_EmbryonicStemCell_V6.5_YY1_GSM628032_DCid2908.bed.gz	6744	76	4.97367	5.17414e-28	1	5.17414e-28	63.1486
TFs_all/Mouse_EmbryonicStemCell_2TS22C_SOX2_GSM1704272_DCid77446.bed.gz	788	19	16.1067	1.90465e-16	1	1.90465e-16	63.0314
TFs_all/Mouse_EmbryonicStemCell_None_SMARCA4_GSM2111671_DCid86168.bed.gz	83	9	45.7366	4.02767e-12	1	4.02767e-12	62.8463
TFs_all/Mouse_EmbryonicStemCell_None_POU3F2_GSM1050294_DCid34534.bed.gz	1310	28	10.6961	4.22753e-19	1	4.22753e-19	62.8207
TFs_all/Mouse_EmbryonicStemCell_KH2_POLR2A_GSM1893995_DCid70891.bed.gz	6047	78	4.87399	3.78507e-28	1	3.78507e-28	62.6619
TFs_all/Mouse_EmbryonicStemCell_None_HMGA1_GSM2680395_DCid84071.bed.gz	7892	70	5.17226	6.80309e-27	1	6.80309e-27	62.0373
TFs_all/Mouse_EmbryonicStemCell_None_HIRA_GSM1207790_DCid41940.bed.gz	235	13	25.0943	6.69603e-14	1	6.69603e-14	61.2506
TFs_all/Mouse_EmbryonicStemCell_mESC_EED_GSM2899074_DCid88360.bed.gz	89	9	43.5235	6.0318e-12	1	6.0318e-12	61.0761
TFs_all/Mouse_EmbryonicStemCell_V6.5_CDK7_GSM1463942_DCid49496.bed.gz	10758	102	4.11712	1.34828e-30	1	1.34828e-30	60.9841
TFs_all/Mouse_EmbryonicStemCell_V6.5_POLR2A_GSM515663_DCid2882.bed.gz	1269	29	9.98433	5.98775e-19	1	5.98775e-19	60.4934
TFs_all/Mouse_EmbryonicStemCell_None_PKNOX1_GSM1545025_DCid52659.bed.gz	3418	52	6.20289	1.1546e-23	1	1.1546e-23	60.3933
TFs_all/Mouse_EmbryonicStemCell_46C_CHD4_GSM1941472_DCid67542.bed.gz	5505	71	5.0344	1.50359e-26	1	1.50359e-26	60.2143
TFs_all/Mouse_EmbryonicStemCell_None_MECP2_GSM972995_DCid35260.bed.gz	263	12	26.5713	3.19079e-13	1	3.19079e-13	59.129
TFs_all/Mouse_EmbryonicStemCell_E14_NFYA_GSM1370111_DCid48618.bed.gz	5939	71	4.97185	2.98848e-26	1	2.98848e-26	59.0583
TFs_all/Mouse_EmbryonicStemCell_None_FOXD3_GSM1410360_DCid57748.bed.gz	2392	38	7.69512	1.10521e-20	1	1.10521e-20	58.751
TFs_all/Mouse_EmbryonicStemCell_KH2_POLR2A_GSM1893998_DCid70888.bed.gz	31531	201	2.93538	8.59792e-38	1	8.59792e-38	57.5831
TFs_all/Mouse_EmbryonicStemCell_None_SMARCA4_GSM1561591_DCid51896.bed.gz	609	18	15.4331	2.60327e-15	1	2.60327e-15	57.5788
TFs_all/Mouse_EmbryonicStemCell_V6.5_HDAC1_GSM687278_DCid8271.bed.gz	5876	62	5.32305	1.35336e-24	1	1.35336e-24	57.5771
TFs_all/Mouse_EmbryonicStemCell_V6.5_SMARCA4_GSM896923_DCid33719.bed.gz	3768	47	6.42079	3.94077e-22	1	3.94077e-22	57.4227
TFs_all/Mouse_EmbryonicStemCell_None_DNMT1_GSM2059182_DCid68412.bed.gz	878	19	14.4416	1.29241e-15	1	1.29241e-15	57.3532
TFs_all/Mouse_EmbryonicStemCell_None_MBD3_GSM786609_DCid5669.bed.gz	201	12	25.5117	5.49817e-13	1	5.49817e-13	57.291
TFs_all/Mouse_EmbryonicStemCell_None_TAL1_GSM1692848_DCid67957.bed.gz	3339	46	6.502	6.84182e-22	1	6.84182e-22	57.1637
TFs_all/Mouse_EmbryonicStemCell_None_REST_GSM1169013_DCid36199.bed.gz	380	15	18.8883	3.72833e-14	1	3.72833e-14	56.929
TFs_all/Mouse_EmbryonicStemCell_None_DAXX_GSM1429920_DCid53211.bed.gz	1218	27	10.0597	8.25759e-18	1	8.25759e-18	56.8957
TFs_all/Mouse_EmbryonicStemCell_ZhBTc4_ESRRB_GSM1356147_DCid44677.bed.gz	188	11	28.2617	1.8266e-12	1	1.8266e-12	56.588
TFs_all/Mouse_EmbryonicStemCell_V6.5_POLR2A_GSM937543_DCid34075.bed.gz	19406	158	3.21076	3.36861e-34	1	3.36861e-34	56.3315
TFs_all/Mouse_EmbryonicStemCell_E14_SMARCA4_GSM359413_DCid452.bed.gz	778	20	13.4021	9.25312e-16	1	9.25312e-16	56.292
TFs_all/Mouse_EmbryonicStemCell_None_PHF5A_GSM2111707_DCid84228.bed.gz	81	9	38.2011	1.97211e-11	1	1.97211e-11	56.2609
TFs_all/Mouse_EmbryonicStemCell_None_MBD3_GSM1499119_DCid51367.bed.gz	5679	63	5.1815	2.28108e-24	1	2.28108e-24	56.1109
TFs_all/Mouse_EmbryonicStemCell_E14_KLF4_GSM1670850_DCid55443.bed.gz	142	10	31.8871	6.5693e-12	1	6.5693e-12	55.8554
TFs_all/Mouse_EmbryonicStemCell_None_DNMT3A_GSM1382258_DCid51118.bed.gz	31459	190	2.9636	2.36127e-36	1	2.36127e-36	55.8398
TFs_all/Mouse_EmbryonicStemCell_3.2N_MEN1_GSM928128_DCid8980.bed.gz	21819	188	2.97761	3.37392e-36	1	3.37392e-36	55.8382
TFs_all/Mouse_EmbryonicStemCell_TC1_ZFP57_GSM1572285_DCid59453.bed.gz	1245	26	10.2276	2.27758e-17	1	2.27758e-17	55.8255
TFs_all/Mouse_EmbryonicStemCell_2TS22C_SOX2_GSM703191_DCid43850.bed.gz	167	10	30.798	8.76307e-12	1	8.76307e-12	54.676
TFs_all/Mouse_EmbryonicStemCell_None_POLR2A_GSM2652715_DCid81950.bed.gz	13090	127	3.48918	5.26258e-31	1	5.26258e-31	54.5893
TFs_all/Mouse_EmbryonicStemCell_KH2_POLR2A_GSM1893996_DCid70890.bed.gz	5125	60	5.22294	1.94478e-23	1	1.94478e-23	54.1629
TFs_all/Mouse_EmbryonicStemCell_HBG3_RARA_GSM482749_DCid1109.bed.gz	633	18	14.3552	8.68565e-15	1	8.68565e-15	54.0442
TFs_all/Mouse_EmbryonicStemCell_None_HMGA1_GSM2680394_DCid84072.bed.gz	575	15	17.5769	9.46927e-14	1	9.46927e-14	53.8609
TFs_all/Mouse_EmbryonicStemCell_E14Tg2A_TCF3_GSM1782923_DCid72460.bed.gz	2067	35	7.61913	5.14527e-19	1	5.14527e-19	53.5787
TFs_all/Mouse_EmbryonicStemCell_None_TAL1_GSM1543573_DCid50719.bed.gz	158	10	29.7412	1.24631e-11	1	1.24631e-11	53.3703
TFs_all/Mouse_EmbryonicStemCell_None_SMARCA4_GSM1104451_DCid50946.bed.gz	232	12	23.0045	1.72722e-12	1	1.72722e-12	53.2124
TFs_all/Mouse_EmbryonicStemCell_KH2_POLR2A_GSM1893994_DCid70892.bed.gz	2742	43	6.44461	2.12825e-20	1	2.12825e-20	52.8801
TFs_all/Mouse_EmbryonicStemCell_None_ZFP57_GSM1572288_DCid59456.bed.gz	1737	30	8.4863	1.05237e-17	1	1.05237e-17	52.3789
TFs_all/Mouse_EmbryonicStemCell_None_ZIC3_GSM1571964_DCid51961.bed.gz	774	20	12.376	4.01476e-15	1	4.01476e-15	52.2512
TFs_all/Mouse_EmbryonicStemCell_KH2_POLR2A_GSM1893997_DCid70889.bed.gz	6299	66	4.77129	1.39392e-23	1	1.39392e-23	51.5256
TFs_all/Mouse_EmbryonicStemCell_None_RARA_GSM871396_DCid8930.bed.gz	1110	23	10.5577	8.63296e-16	1	8.63296e-16	51.2205
TFs_all/Mouse_EmbryonicStemCell_E14_SMARCA4_GSM1670860_DCid55453.bed.gz	132	9	32.0181	7.69186e-11	1	7.69186e-11	50.5781
TFs_all/Mouse_EmbryonicStemCell_None_SMARCA4_GSM1104449_DCid50944.bed.gz	3518	43	6.22984	6.87809e-20	1	6.87809e-20	50.5736
TFs_all/Mouse_EmbryonicStemCell_None_POLR2A_GSM1173371_DCid47341.bed.gz	13008	112	3.56487	2.69972e-28	1	2.69972e-28	50.5569
TFs_all/Mouse_EmbryonicStemCell_None_POU3F2_GSM1050300_DCid34540.bed.gz	3293	42	6.27988	1.41331e-19	1	1.41331e-19	49.9658
TFs_all/Mouse_EmbryonicStemCell_None_NFYA_GSM632039_DCid6013.bed.gz	2244	33	7.51223	7.74468e-18	1	7.74468e-18	49.78
TFs_all/Mouse_EmbryonicStemCell_HBG3_RARA_GSM482750_DCid1108.bed.gz	1518	27	8.84803	1.73592e-16	1	1.73592e-16	49.5723
TFs_all/Mouse_EmbryonicStemCell_None_DAXX_GSM1429921_DCid53212.bed.gz	2168	34	7.30516	5.60413e-18	1	5.60413e-18	49.4931
TFs_all/Mouse_EmbryonicStemCell_None_KLF4_GSM2438467_DCid76354.bed.gz	2422	36	6.91912	3.08689e-18	1	3.08689e-18	48.8645
TFs_all/Mouse_EmbryonicStemCell_TC1_ZFP57_GSM1572286_DCid59454.bed.gz	1734	29	8.18261	9.36625e-17	1	9.36625e-17	48.6072
TFs_all/Mouse_EmbryonicStemCell_None_SOX2_GSM2454137_DCid83664.bed.gz	341	14	16.4616	1.70964e-12	1	1.70964e-12	47.5512
TFs_all/Mouse_EmbryonicStemCell_None_MBD3_GSM1089892_DCid33941.bed.gz	101	7	42.1461	1.83465e-09	1	1.83465e-09	47.1534
TFs_all/Mouse_EmbryonicStemCell_V6.5_MBD3_GSM1246867_DCid43042.bed.gz	713	17	12.5886	3.79482e-13	1	3.79482e-13	45.3862
TFs_all/Mouse_EmbryonicStemCell_None_SMARCA4_GSM1104450_DCid50945.bed.gz	2362	33	6.94864	7.02279e-17	1	7.02279e-17	45.177
TFs_all/Mouse_EmbryonicStemCell_None_SOX2_GSM2341320_DCid75213.bed.gz	2157	36	6.50855	2.05034e-17	1	2.05034e-17	45.0971
TFs_all/Mouse_EmbryonicStemCell_None_HIRA_GSM1207789_DCid41939.bed.gz	378	13	16.4916	1.05253e-11	1	1.05253e-11	44.3904
TFs_all/Mouse_EmbryonicStemCell_ZhBTc4_SOX2_GSM703188_DCid43847.bed.gz	1250	23	9.12873	1.69604e-14	1	1.69604e-14	43.9338
TFs_all/Mouse_EmbryonicStemCell_None_POU5F1_GSM1842789_DCid68955.bed.gz	1112	22	9.40857	3.6019e-14	1	3.6019e-14	43.4758
TFs_all/Mouse_EmbryonicStemCell_None_AEBP2_GSM2192636_DCid69982.bed.gz	24248	160	2.86411	2.41249e-29	1	2.41249e-29	43.4439
TFs_all/Mouse_EmbryonicStemCell_None_RUNX1_GSM1574789_DCid55146.bed.gz	11837	97	3.53952	1.66055e-24	1	1.66055e-24	43.3636
TFs_all/Mouse_EmbryonicStemCell_None_T_GSM1327412_DCid44572.bed.gz	3787	42	5.60844	7.10952e-18	1	7.10952e-18	42.6577
TFs_all/Mouse_EmbryonicStemCell_E14_NFYB_GSM1370112_DCid48619.bed.gz	3565	45	5.35444	2.62174e-18	1	2.62174e-18	42.5599
TFs_all/Mouse_EmbryonicStemCell_None_POU5F1_GSM566277_DCid4491.bed.gz	3132	37	6.08073	5.67286e-17	1	5.67286e-17	42.3091
TFs_all/Mouse_EmbryonicStemCell_None_GATA6_GSM1697713_DCid54228.bed.gz	5662	58	4.56575	4.99928e-20	1	4.99928e-20	42.2858
TFs_all/Mouse_EmbryonicStemCell_None_TBX3_GSM476146_DCid4623.bed.gz	436	13	15.5501	2.09931e-11	1	2.09931e-11	42.2723
TFs_all/Mouse_EmbryonicStemCell_None_EZH2_GSM1632846_DCid68450.bed.gz	320	10	21.2921	2.66798e-10	1	2.66798e-10	42.2421
TFs_all/Mouse_EmbryonicStemCell_None_ELL2_GSM749809_DCid3229.bed.gz	1748	27	7.67929	4.85616e-15	1	4.85616e-15	42.0962
TFs_all/Mouse_EmbryonicStemCell_None_SMARCA4_GSM2521517_DCid75203.bed.gz	119	9	24.549	7.89661e-10	1	7.89661e-10	42.0319
TFs_all/Mouse_EmbryonicStemCell_None_ELL_GSM851691_DCid8841.bed.gz	794	18	10.9714	7.08641e-13	1	7.08641e-13	41.9849
TFs_all/Mouse_EmbryonicStemCell_None_TBP_GSM774944_DCid4621.bed.gz	1687	26	7.82807	1.02277e-14	1	1.02277e-14	41.5322
TFs_all/Mouse_EmbryonicStemCell_None_MBD3_GSM1206845_DCid36963.bed.gz	165	9	23.9096	9.12517e-10	1	9.12517e-10	41.3977
TFs_all/Mouse_EmbryonicStemCell_None_HIRA_GSM1207788_DCid41938.bed.gz	291	11	18.4198	1.47685e-10	1	1.47685e-10	41.3201
TFs_all/Mouse_EmbryonicStemCell_E14_ZFX_GSM288352_DCid438.bed.gz	5932	57	4.53506	1.39799e-19	1	1.39799e-19	41.124
TFs_all/Mouse_EmbryonicStemCell_None_POU5F1_GSM1410335_DCid57723.bed.gz	343	11	17.8718	1.9679e-10	1	1.9679e-10	40.3732
TFs_all/Mouse_EmbryonicStemCell_None_POU3F1_GSM1319115_DCid43789.bed.gz	133	8	26.9703	3.47306e-09	1	3.47306e-09	40.2095
TFs_all/Mouse_EmbryonicStemCell_None_FOXD3_GSM1410385_DCid57773.bed.gz	257	10	19.9333	5.15455e-10	1	5.15455e-10	40.0965
TFs_all/Mouse_EmbryonicStemCell_E14_TRIM28_GSM773067_DCid5990.bed.gz	3381	38	5.72885	1.38856e-16	1	1.38856e-16	39.9329
TFs_all/Mouse_EmbryonicStemCell_None_POLR2A_GSM2190192_DCid72447.bed.gz	2518	34	6.17183	7.10366e-16	1	7.10366e-16	39.7754
TFs_all/Mouse_EmbryonicStemCell_V6.5_TBP_GSM555162_DCid5762.bed.gz	12036	92	3.47462	8.42513e-23	1	8.42513e-23	39.6646
TFs_all/Mouse_EmbryonicStemCell_mESC_EED_GSM2746092_DCid88346.bed.gz	728	20	9.36009	6.37235e-13	1	6.37235e-13	39.3497
TFs_all/Mouse_EmbryonicStemCell_None_EZH2_GSM1341950_DCid48372.bed.gz	512	14	13.2128	2.76386e-11	1	2.76386e-11	39.3184
TFs_all/Mouse_EmbryonicStemCell_None_FOXD3_GSM1410373_DCid57761.bed.gz	501	13	14.2598	5.86919e-11	1	5.86919e-11	39.2261
TFs_all/Mouse_EmbryonicStemCell_None_TRIM28_GSM1555125_DCid53514.bed.gz	1267	23	8.14437	1.71495e-13	1	1.71495e-13	38.6267
TFs_all/Mouse_EmbryonicStemCell_None_DAXX_GSM1429922_DCid53213.bed.gz	2135	30	6.55154	8.31159e-15	1	8.31159e-15	38.1835
TFs_all/Mouse_EmbryonicStemCell_None_HMGA2_GSM2680414_DCid88178.bed.gz	12999	94	3.37524	1.97384e-22	1	1.97384e-22	38.0915
TFs_all/Mouse_EmbryonicStemCell_None_POLR2A_GSM535983_DCid40283.bed.gz	19746	145	2.81584	4.68752e-26	1	4.68752e-26	37.8306
TFs_all/Mouse_EmbryonicStemCell_None_NRF1_GSM2112887_DCid70125.bed.gz	9561	109	3.15453	1.66896e-23	1	1.66896e-23	37.7521
TFs_all/Mouse_EmbryonicStemCell_mESC_DNMT3A_GSM2899075_DCid88361.bed.gz	529	13	13.5329	1.09435e-10	1	1.09435e-10	37.4369
TFs_all/Mouse_EmbryonicStemCell_E36_EED_GSM1234535_DCid42605.bed.gz	1090	21	8.46461	1.00047e-12	1	1.00047e-12	36.9767
TFs_all/Mouse_EmbryonicStemCell_J1_TAL1_GSM1359841_DCid50202.bed.gz	1549	24	7.52055	2.58489e-13	1	2.58489e-13	36.6403
TFs_all/Mouse_EmbryonicStemCell_None_SOX2_GSM2385231_DCid71762.bed.gz	741	15	11.2608	4.46365e-11	1	4.46365e-11	36.1561
TFs_all/Mouse_EmbryonicStemCell_E14_POLR2A_GSM1000125_DCid39447.bed.gz	28486	160	2.64945	6.42517e-26	1	6.27432e-26	35.4124
TFs_all/Mouse_EmbryonicStemCell_None_SOX2_GSM2385232_DCid71761.bed.gz	856	16	10.3094	3.43969e-11	1	3.43969e-11	35.2189
TFs_all/Mouse_EmbryonicStemCell_None_NRF1_GSM2112888_DCid70124.bed.gz	9528	101	3.14652	7.94945e-22	1	7.94945e-22	34.8937
TFs_all/Mouse_EmbryonicStemCell_None_POLR2A_GSM1173372_DCid47342.bed.gz	10582	84	3.40462	2.01835e-20	1	2.01835e-20	34.8108
TFs_all/Mouse_EmbryonicStemCell_E14_POU5F1_GSM1562332_DCid53551.bed.gz	1089	19	8.72999	7.44375e-12	1	7.44375e-12	34.7866
TFs_all/Mouse_EmbryonicStemCell_ZhBTc4_SMARCA4_GSM2341304_DCid75228.bed.gz	2296	32	5.82553	2.40309e-14	1	2.40309e-14	34.6254
TFs_all/Mouse_EmbryonicStemCell_None_POLR2A_GSM2299071_DCid70873.bed.gz	323	9	18.7253	6.68563e-09	1	6.68563e-09	34.5545
TFs_all/Mouse_EmbryonicStemCell_None_SMARCA4_GSM1561594_DCid51899.bed.gz	97	6	32.4039	1.36296e-07	1	1.36296e-07	34.4518
TFs_all/Mouse_EmbryonicStemCell_None_SOX2_GSM2341318_DCid75215.bed.gz	2098	33	5.63897	2.31518e-14	1	2.31518e-14	34.0263
TFs_all/Mouse_EmbryonicStemCell_R1_SMARCA4_GSM2808672_DCid86671.bed.gz	9970	96	3.17521	4.34108e-21	1	4.34108e-21	33.9411
TFs_all/Mouse_EmbryonicStemCell_None_SMARCA4_GSM2521518_DCid75202.bed.gz	69	6	31.8296	1.60993e-07	1	1.60993e-07	33.9137
TFs_all/Mouse_EmbryonicStemCell_None_POU5F1_GSM1693784_DCid67366.bed.gz	8783	80	3.42981	1.08689e-19	1	1.08689e-19	33.7201
TFs_all/Mouse_EmbryonicStemCell_CMTi-1_RARA_GSM1047939_DCid38621.bed.gz	10509	78	3.44356	2.40818e-19	1	2.40818e-19	33.2132
TFs_all/Mouse_EmbryonicStemCell_None_FOXD3_GSM1410379_DCid57767.bed.gz	3500	34	5.40718	2.78924e-14	1	2.78924e-14	33.0036
TFs_all/Mouse_EmbryonicStemCell_None_CBX2_GSM2293303_DCid86712.bed.gz	167	9	17.6418	1.22027e-08	1	1.22027e-08	32.7694
TFs_all/Mouse_EmbryonicStemCell_ZhBTc4_SMARCA4_GSM2341302_DCid75230.bed.gz	61	6	29.8296	2.41275e-07	1	2.41275e-07	32.4169
TFs_all/Mouse_EmbryonicStemCell_None_TRIM28_GSM1555124_DCid53513.bed.gz	887	17	8.9072	7.4748e-11	1	7.4748e-11	31.9485
TFs_all/Mouse_EmbryonicStemCell_E14_CBX8_GSM1306492_DCid48081.bed.gz	676	15	9.85246	2.7609e-10	1	2.7609e-10	31.5492
TFs_all/Mouse_EmbryonicStemCell_V6.5_POLR2A_GSM656325_DCid2866.bed.gz	12552	93	3.10174	7.42364e-20	1	7.42364e-20	31.2398
TFs_all/Mouse_EmbryonicStemCell_None_MEN1_GSM1903991_DCid57223.bed.gz	615	13	10.993	1.27982e-09	1	1.27982e-09	30.756
TFs_all/Mouse_EmbryonicStemCell_None_POU5F1_GSM1693786_DCid67364.bed.gz	8574	76	3.34629	3.29241e-18	1	3.29241e-18	30.4643
TFs_all/Mouse_EmbryonicStemCell_None_T_GSM1327413_DCid44573.bed.gz	1516	21	7.16993	1.99409e-11	1	1.99409e-11	30.4097
TFs_all/Mouse_EmbryonicStemCell_None_FOXD3_GSM1410391_DCid57779.bed.gz	274	9	16	2.57831e-08	1	2.57831e-08	30.3546
TFs_all/Mouse_EmbryonicStemCell_None_DAXX_GSM1819863_DCid55796.bed.gz	1050	18	8.09845	8.93925e-11	1	8.93925e-11	30.3234
TFs_all/Mouse_EmbryonicStemCell_None_EZH2_GSM905437_DCid39323.bed.gz	97	7	21.8376	1.56471e-07	1	1.56471e-07	30.2762
TFs_all/Mouse_EmbryonicStemCell_None_TRIM28_GSM1555121_DCid53510.bed.gz	1369	21	7.08473	2.5011e-11	1	2.5011e-11	29.9472
TFs_all/Mouse_EmbryonicStemCell_None_EZH2_GSM905445_DCid39328.bed.gz	1367	30	5.49485	7.23242e-13	1	7.23242e-13	29.8428
TFs_all/Mouse_EmbryonicStemCell_V6.5_EZH2_GSM327668_DCid1008.bed.gz	308	9	15.6474	3.07022e-08	1	3.07022e-08	29.8098
TFs_all/Mouse_EmbryonicStemCell_J1_HDAC1_GSM1370515_DCid48649.bed.gz	265	9	15.5721	3.25187e-08	1	3.25187e-08	29.6586
TFs_all/Mouse_EmbryonicStemCell_None_ZFP57_GSM773066_DCid5989.bed.gz	737	14	9.71176	1.33322e-09	1	1.33322e-09	29.108
TFs_all/Mouse_EmbryonicStemCell_None_POLR2A_GSM1410344_DCid57732.bed.gz	5123	46	4.17873	8.23843e-15	1	8.23843e-15	29.0565
TFs_all/Mouse_EmbryonicStemCell_E14_EZH2_GSM786030_DCid9263.bed.gz	1308	19	7.43096	1.06101e-10	1	1.06101e-10	28.8611
TFs_all/Mouse_EmbryonicStemCell_E14_CBX8_GSM1306493_DCid48082.bed.gz	1088	19	7.42762	1.09026e-10	1	1.09026e-10	28.8204
TFs_all/Mouse_EmbryonicStemCell_None_ELL2_GSM749814_DCid3228.bed.gz	603	13	10.304	2.74584e-09	1	2.74584e-09	28.81
TFs_all/Mouse_EmbryonicStemCell_None_RUNX1_GSM1574790_DCid55147.bed.gz	9764	73	3.3157	2.35389e-17	1	2.35389e-17	28.7554
TFs_all/Mouse_EmbryonicStemCell_None_HDAC1_GSM1572677_DCid57992.bed.gz	1186	17	8.03547	3.38983e-10	1	3.38983e-10	28.4699
TFs_all/Mouse_EmbryonicStemCell_J1_ARID3A_GSM1370510_DCid48644.bed.gz	1808	21	6.76897	5.51707e-11	1	5.51707e-11	28.302
TFs_all/Mouse_EmbryonicStemCell_E14_POLR2A_GSM1873394_DCid74267.bed.gz	11301	86	3.06295	3.72064e-18	1	3.72064e-18	28.1471
TFs_all/Mouse_EmbryonicStemCell_None_TRIM28_GSM1555123_DCid53512.bed.gz	1182	19	7.23658	1.65538e-10	1	1.65538e-10	27.9281
TFs_all/Mouse_EmbryonicStemCell_J1_POLR2A_GSM1234312_DCid47515.bed.gz	5186	46	4.04832	2.478e-14	1	2.478e-14	27.4475
TFs_all/Mouse_EmbryonicStemCell_None_SMARCA4_GSM2521519_DCid75201.bed.gz	614	14	9.02416	3.4016e-09	1	3.4016e-09	26.8767
TFs_all/Mouse_EmbryonicStemCell_None_POLR2A_GSM1173373_DCid47343.bed.gz	9330	70	3.25904	2.45596e-16	1	2.45596e-16	26.606
TFs_all/Mouse_EmbryonicStemCell_None_SIRT6_GSM1607369_DCid52818.bed.gz	114	6	22.1979	1.17922e-06	1	1.17922e-06	26.5139
TFs_all/Mouse_EmbryonicStemCell_None_LMO2_GSM1692846_DCid67959.bed.gz	2002	23	5.93695	8.11239e-11	1	8.11239e-11	25.9307
TFs_all/Mouse_EmbryonicStemCell_None_POLR2A_GSM1410336_DCid57724.bed.gz	10891	77	3.06734	1.90914e-16	1	1.90914e-16	25.4177
TFs_all/Mouse_EmbryonicStemCell_None_MBD3_GSM1571963_DCid51960.bed.gz	3278	32	4.73506	4.9036e-12	1	4.9036e-12	25.3715
TFs_all/Mouse_EmbryonicStemCell_None_TRIM28_GSM2339526_DCid74176.bed.gz	3295	35	4.49037	2.06479e-12	1	2.06479e-12	25.3197
TFs_all/Mouse_EmbryonicStemCell_None_SMARCA4_GSM2111672_DCid86167.bed.gz	183	7	17.1911	6.93358e-07	1	6.93358e-07	25.2742
[truncated: 177 more rows]
